# Supplementary material for: Syntheses, crystal structures and Hirshfeld surface analyses of (E)-1-[2,2-di­chloro-1-(2,3-di­meth­oxyphen­yl)ethen-1-yl]-2-phenyl­diazene and (E)-1-(4-chloro­phen­yl)-2-[2,2-di­chloro-1-(2,3-di­meth­oxy­phen­yl)ethen-1-yl]diazene
Source: Acta Crystallogr E Crystallogr Commun. 2026 Jan 13;82(Pt 2):156–62. doi: 10.1107/S2056989026000137 (PMC12874258; doi:10.1107/S2056989026000137)
Supplement: Supplementary file 1 [file e-82-00156-sup1.cif]

##############################################################################
#                                                                            #
# This CIF contains the data in a paper accepted for publication in          #
# Acta Crystallographica Section E. It conforms to the requirements of       #
# Notes for Authors for Acta Crystallographica Section E, and has been       #
# peer reviewed under the auspices of the IUCr Commission on Journals.       #
#                                                                            #
# Full details of the Crystallographic Information File format               #
# are given in the paper "The Crystallographic Information File (CIF):       #
# a New Standard Archive File for Crystallography" by S. R. Hall, F. H.      #
# Allen and I. D. Brown [Acta Cryst. (1991), A47, 655-685].                  #
#                                                                            #
# The current version of the core CIF dictionary is obtainable from          #
# ftp://ftp.iucr.org/pub/cif_core.dic.                                       #
#                                                                            #
# Software is freely available for graphical display of the structure(s)     #
# in this CIF. For information consult the CIF software page                 #
# http://www.iucr.org/resources/cif/software.                                #
#                                                                            #
# This file may be used for bona fide research purposes within the           #
# scientific community so long as proper attribution is given to the journal # 
# article from which it was obtained.                                        #
#                                                                            #
##############################################################################
data_I
_audit_creation_method     'SHELXL-2019/3'
_journal_date_recd_electronic     2026-01-05
_journal_date_accepted     2026-01-07
_journal_name_full     'Acta Crystallographica, Section E'
_journal_year     2026
_journal_volume     82
_journal_issue      1
_journal_page_first     0
_journal_page_last     0
_journal_paper_category     GO
_journal_paper_doi     10.1107/S2056989026000137
_journal_coeditor_code     NX2031
_publ_contact_author_name     'Ajaya Bhattarai'
_publ_contact_author_address
;
Department of Chemistry,
M.M.A.M.C (Tribhuvan University) Biratnagar,
Nepal
;
_publ_contact_author_email     'ajaya.bhattarai@mmamc.tu.edu.np'
_publ_contact_author_fax     ?
_publ_contact_author_phone     ?
_publ_section_title
;\
Syntheses, crystal structures and Hirshfeld surface analyses of
(<i>E</i>)-1-[2,2-dichloro-1-(2,3-dimethoxyphenyl)ethen-1-yl]-2-phenyldiazene
and
(<i>E</i>)-1-(4-chlorophenyl)-2-[2,2-dichloro-1-(2,3-dimethoxyphenyl)ethen-1-\
yl]diazene
;
_publ_section_title_footnote     .
loop_
    _publ_author_name
    _publ_author_address
    'Namiq Q. Shikhaliyev'
;
Department of Chemical Engineering,
Baku Engineering University,
Khirdalan City, 120 AZ0101 Hasan Aliyev Street, Baku,
Azerbaijan
;
    'Naila Mammadova'
;
Department of Chemical Engineering,
Baku Engineering University,
Khirdalan City, 120 AZ0101 Hasan Aliyev Street, Baku,
Azerbaijan
;
    'Gulnar T. Atakishiyeva'
;
Organic Chemistry Department,
Baku State University,
Z. Khalilov str. 23, AZ 1148 Baku,
Azerbaijan
;
    'Peri A. Huseynova'
;
Chemistry Department,
Nakhchivan State University,
University Campus, AZ7012, Nakhcivan,
Azerbaijan
;
    'Gulnara V. Babayeva'
;
Department of Analytical and Organic Chemistry,
Azerbaijan State Pedagogical University,
68 Uzeyir Hajibeyli str., Baku AZ1000,
Azerbaijan
;
    'Gulnaz A. Mirzayeva'
;
Department of Chemical Technology,
Recycling and Ecology,
Azerbaijan Technical University, Baku, Azerbaijan,
H. Javid ave 25, AZ 1073 Baku, Azerbaijan
;
    'Mehmet Akkurt'
;
Department of Physics,
Faculty of Sciences,
Erciyes University,
38039 Kayseri,
T\"urkiye
;
    'Ajaya Bhattarai'
;
Department of Chemistry,
M.M.A.M.C (Tribhuvan University) Biratnagar,
Nepal
;
_publ_section_synopsis
;
The crystal structures and Hirshfeld surface analyses of two similar azo
compounds are reported. In the first, the molecules form layers parallel to
the (020) plane through C---H...\p and C---Cl...\p interactions.  van der
Waals interactions between these layers consolidate the  packing. In the
other, the molecules are connected by  C---H...O and C---H...Cl hydrogen
bonds, forming a three-dimensional network.  C---Cl...\p interactions also
contribute to the  packing.
;
_chemical_name_systematic
;
(<i>E</i>)-1-[2,2-Dichloro-1-(2,3-dimethoxyphenyl)ethen-1-yl]-2-phenyldiazene
;
_chemical_name_common     ?
_chemical_formula_moiety     'C16 H14 Cl2 N2 O2'
_chemical_formula_sum     'C16 H14 Cl2 N2 O2'
_chemical_formula_iupac     'C16 H14 Cl2 N2 O2'
_chemical_formula_weight     337.19
_chemical_melting_point     ?
_space_group_crystal_system     monoclinic
_space_group_name_H-M_alt     'P 21/c'
_space_group_name_Hall     '-P 2ybc'
loop_
    _space_group_symop_operation_xyz
    'x, y, z'
    '-x, y+1/2, -z+1/2'
    '-x, -y, -z'
    'x, -y-1/2, z-1/2'
_cell_length_a     7.30389(4)
_cell_length_b     30.68147(13)
_cell_length_c     7.42658(4)
_cell_angle_alpha     90
_cell_angle_beta     109.7560(6)
_cell_angle_gamma     90
_cell_volume     1566.296(15)
_cell_formula_units_Z     4
_cell_measurement_reflns_used     60750
_cell_measurement_theta_min     2.864
_cell_measurement_theta_max     79.636
_cell_measurement_temperature     100(2)
_exptl_crystal_description     prism
_exptl_crystal_colour     brown
_exptl_crystal_size_max     0.130
_exptl_crystal_size_mid     0.110
_exptl_crystal_size_min     0.060
_exptl_crystal_density_diffrn     1.430
_exptl_crystal_density_meas     ?
_exptl_crystal_density_method     ?
_exptl_crystal_F_000     696
loop_
    _exptl_crystal_face_index_h
    _exptl_crystal_face_index_k
    _exptl_crystal_face_index_l
    _exptl_crystal_face_perp_dist
    -1 2 -2 0.0532
    -2 0 -1 0.0596
    1 -2 2 0.0627
    -2 0 1 0.0581
    -1 1 -1 0.0530
    0 -1 1 0.0667
    -1 1 0 0.0620
    0 -2 -1 0.0526
    1 2 0 0.0528
    0 -1 0 0.0332
    -1 -2 1 0.0637
    2 -2 1 0.0604
    1 2 1 0.0681
    0 2 1 0.0740
    0 1 0 0.0235
    2 1 -1 0.0537
    2 -2 -1 0.0567
    1 0 -2 0.0662
    0 1 -2 0.0529
_exptl_absorpt_coefficient_mu     3.800
_exptl_absorpt_correction_type     gaussian
_exptl_absorpt_process_details
;
(CrysAlisPro; Rigaku OD, 2025)
;
_exptl_absorpt_correction_T_min     0.641
_exptl_absorpt_correction_T_max     0.796
_diffrn_ambient_temperature     100(2)
_diffrn_source     'micro-focus sealed X-ray tube'
_diffrn_radiation_type     CuK\a
_diffrn_radiation_wavelength     1.54184
_diffrn_measurement_device_type
                           'Rigaku XtaLAB Synergy-S, HyPix-6000HE area-detector'
_diffrn_measurement_method     '\f and \w'
_diffrn_detector_area_resol_mean     ?
_diffrn_reflns_number     81705
_diffrn_reflns_av_R_equivalents     0.0462
_diffrn_reflns_av_unetI/netI     0.0115
_diffrn_reflns_theta_min     2.881
_diffrn_reflns_theta_max     79.975
_diffrn_reflns_theta_full     67.684
_diffrn_measured_fraction_theta_max     0.999
_diffrn_measured_fraction_theta_full     1.000
_diffrn_reflns_limit_h_min     -9
_diffrn_reflns_limit_h_max     9
_diffrn_reflns_limit_k_min     -39
_diffrn_reflns_limit_k_max     39
_diffrn_reflns_limit_l_min     -9
_diffrn_reflns_limit_l_max     9
_refine_special_details     ?
_reflns_number_total     3424
_reflns_number_gt     3376
_reflns_threshold_expression     'I > 2\s(I)'
_refine_ls_structure_factor_coef     Fsqd
_refine_ls_matrix_type     full
_refine_ls_R_factor_all     0.0323
_refine_ls_R_factor_gt     0.0320
_refine_ls_wR_factor_gt     0.0815
_refine_ls_wR_factor_ref     0.0817
_refine_ls_goodness_of_fit_ref     1.059
_refine_ls_restrained_S_all     1.059
_refine_ls_number_reflns     3424
_refine_ls_number_parameters     201
_refine_ls_number_restraints     0
_refine_ls_hydrogen_treatment     constr
_refine_ls_weighting_scheme     calc
_refine_ls_weighting_details
              'w=1/[\s^2^(Fo^2^)+(0.0377P)^2^+1.1051P] where P=(Fo^2^+2Fc^2^)/3'
_atom_sites_solution_hydrogens     geom
_atom_sites_solution_primary     difmap
_atom_sites_solution_secondary     difmap
_refine_ls_shift/su_max     0.001
_refine_ls_shift/su_mean     0.000
_refine_diff_density_max     0.328
_refine_diff_density_min     -0.360
_refine_ls_extinction_method     none
_refine_ls_extinction_coef     .
loop_
    _atom_type_symbol
    _atom_type_description
    _atom_type_scat_dispersion_real
    _atom_type_scat_dispersion_imag
    _atom_type_scat_source
    'C' 'C' 0.0181 0.0091
                         'International Tables Vol C Tables 4.2.6.8 and 6.1.1.4'
    'H' 'H' 0.0000 0.0000
                         'International Tables Vol C Tables 4.2.6.8 and 6.1.1.4'
    'Cl' 'Cl' 0.3639 0.7018
                         'International Tables Vol C Tables 4.2.6.8 and 6.1.1.4'
    'N' 'N' 0.0311 0.0180
                         'International Tables Vol C Tables 4.2.6.8 and 6.1.1.4'
    'O' 'O' 0.0492 0.0322
                         'International Tables Vol C Tables 4.2.6.8 and 6.1.1.4'
_computing_data_collection
;
CrysAlisPro 1.171.41.117a (Rigaku OD, 2021)
;
_computing_cell_refinement
;
CrysAlisPro 1.171.41.117a (Rigaku OD, 2021)
;
_computing_data_reduction
;
CrysAlisPro 1.171.41.117a (Rigaku OD, 2021)
;
_computing_structure_solution
;
<i>SHELXT2014/5</i> (Sheldrick, 2015a)
;
_computing_structure_refinement
;
<i>SHELXL2018/3</i> (Sheldrick, 2015b)
;
_computing_molecular_graphics
;
ORTEP-3 for Windows (Farrugia, 2012)
;
_computing_publication_material
;
PLATON (Spek, 2020)
;
loop_
    _atom_site_type_symbol
    _atom_site_label
    _atom_site_fract_x
    _atom_site_fract_y
    _atom_site_fract_z
    _atom_site_U_iso_or_equiv
    _atom_site_adp_type
    _atom_site_calc_flag
    _atom_site_occupancy
    _atom_site_disorder_assembly
    _atom_site_disorder_group
    Cl Cl1 0.29682(5) 0.65828(2) 0.93930(5) 0.02571(10) Uani d 1 . .
    Cl Cl2 0.52050(5) 0.72971(2) 0.87184(5) 0.02478(10) Uani d 1 . .
    O O1 0.73197(15) 0.57980(3) 0.88689(15) 0.0228(2) Uani d 1 . .
    O O2 0.60438(16) 0.49625(3) 0.82871(15) 0.0249(2) Uani d 1 . .
    N N1 0.63222(17) 0.66977(4) 0.62019(17) 0.0194(2) Uani d 1 . .
    N N2 0.66515(17) 0.64600(4) 0.49630(17) 0.0193(2) Uani d 1 . .
    C C1 0.5041(2) 0.65062(4) 0.7039(2) 0.0186(3) Uani d 1 . .
    C C2 0.4487(2) 0.67660(5) 0.8224(2) 0.0205(3) Uani d 1 . .
    C C3 0.4334(2) 0.60489(4) 0.6629(2) 0.0183(3) Uani d 1 . .
    C C4 0.5525(2) 0.57056(4) 0.75418(19) 0.0185(3) Uani d 1 . .
    C C5 0.4827(2) 0.52744(5) 0.7230(2) 0.0201(3) Uani d 1 . .
    C C6 0.2983(2) 0.51953(5) 0.5918(2) 0.0232(3) Uani d 1 . .
    H H6 0.251670 0.490476 0.566572 0.028 Uiso calc 1 . .
    C C7 0.1820(2) 0.55417(5) 0.4975(2) 0.0255(3) Uani d 1 . .
    H H7 0.056650 0.548542 0.407235 0.031 Uiso calc 1 . .
    C C8 0.2470(2) 0.59666(5) 0.5339(2) 0.0233(3) Uani d 1 . .
    H H8 0.165342 0.620149 0.471536 0.028 Uiso calc 1 . .
    C C9 0.8957(2) 0.56394(6) 0.8398(3) 0.0316(4) Uani d 1 . .
    H H9A 0.895488 0.577293 0.719845 0.047 Uiso calc 1 . .
    H H9B 0.886635 0.532197 0.824871 0.047 Uiso calc 1 . .
    H H9C 1.016507 0.571543 0.942622 0.047 Uiso calc 1 . .
    C C10 0.5289(3) 0.45272(5) 0.8119(2) 0.0284(3) Uani d 1 . .
    H H10A 0.502301 0.442238 0.680886 0.043 Uiso calc 1 . .
    H H10B 0.408232 0.452573 0.842048 0.043 Uiso calc 1 . .
    H H10C 0.624663 0.433599 0.901379 0.043 Uiso calc 1 . .
    C C11 0.7989(2) 0.66527(4) 0.4167(2) 0.0184(3) Uani d 1 . .
    C C12 0.7998(2) 0.64778(5) 0.2436(2) 0.0202(3) Uani d 1 . .
    H H12 0.713531 0.624722 0.184687 0.024 Uiso calc 1 . .
    C C13 0.9273(2) 0.66424(5) 0.1579(2) 0.0222(3) Uani d 1 . .
    H H13 0.925250 0.653168 0.037768 0.027 Uiso calc 1 . .
    C C14 1.0577(2) 0.69685(5) 0.2478(2) 0.0226(3) Uani d 1 . .
    H H14 1.146914 0.707599 0.190471 0.027 Uiso calc 1 . .
    C C15 1.0584(2) 0.71388(5) 0.4217(2) 0.0230(3) Uani d 1 . .
    H H15 1.148738 0.736065 0.482808 0.028 Uiso calc 1 . .
    C C16 0.9280(2) 0.69868(4) 0.5064(2) 0.0206(3) Uani d 1 . .
    H H16 0.926334 0.710772 0.623627 0.025 Uiso calc 1 . .
loop_
    _atom_site_aniso_label
    _atom_site_aniso_U_11
    _atom_site_aniso_U_22
    _atom_site_aniso_U_33
    _atom_site_aniso_U_12
    _atom_site_aniso_U_13
    _atom_site_aniso_U_23
    Cl1 0.02833(18) 0.02687(18) 0.02930(19) -0.00008(13) 0.01938(15)
                                                                    -0.00127(13)
    Cl2 0.03005(19) 0.01812(17) 0.02945(19) -0.00041(12) 0.01436(15)
                                                                    -0.00447(12)
    O1 0.0207(5) 0.0220(5) 0.0233(5) -0.0005(4) 0.0046(4) -0.0033(4)
    O2 0.0309(5) 0.0166(5) 0.0272(5) -0.0004(4) 0.0098(4) 0.0016(4)
    N1 0.0206(5) 0.0185(5) 0.0218(6) 0.0010(4) 0.0105(5) 0.0007(4)
    N2 0.0191(5) 0.0197(5) 0.0206(6) -0.0003(4) 0.0088(5) -0.0007(4)
    C1 0.0184(6) 0.0182(6) 0.0203(7) 0.0006(5) 0.0079(5) 0.0007(5)
    C2 0.0211(6) 0.0202(6) 0.0225(7) 0.0005(5) 0.0103(5) 0.0006(5)
    C3 0.0199(6) 0.0191(6) 0.0195(6) -0.0015(5) 0.0114(5) -0.0014(5)
    C4 0.0201(6) 0.0203(6) 0.0175(6) -0.0019(5) 0.0095(5) -0.0029(5)
    C5 0.0248(7) 0.0186(6) 0.0208(7) -0.0003(5) 0.0128(6) -0.0005(5)
    C6 0.0253(7) 0.0211(7) 0.0271(7) -0.0065(5) 0.0138(6) -0.0044(6)
    C7 0.0194(7) 0.0290(8) 0.0280(7) -0.0046(6) 0.0079(6) -0.0040(6)
    C8 0.0192(6) 0.0240(7) 0.0278(7) 0.0014(5) 0.0093(6) 0.0005(6)
    C9 0.0206(7) 0.0295(8) 0.0432(10) 0.0007(6) 0.0090(7) -0.0034(7)
    C10 0.0393(9) 0.0158(7) 0.0332(8) -0.0017(6) 0.0163(7) 0.0016(6)
    C11 0.0194(6) 0.0172(6) 0.0204(6) 0.0017(5) 0.0091(5) 0.0018(5)
    C12 0.0208(6) 0.0208(6) 0.0185(6) -0.0012(5) 0.0061(5) -0.0015(5)
    C13 0.0251(7) 0.0252(7) 0.0178(7) 0.0006(6) 0.0093(6) 0.0000(5)
    C14 0.0248(7) 0.0217(7) 0.0258(7) 0.0000(5) 0.0144(6) 0.0035(6)
    C15 0.0258(7) 0.0181(6) 0.0277(7) -0.0033(5) 0.0124(6) -0.0018(6)
    C16 0.0239(7) 0.0188(6) 0.0214(7) -0.0008(5) 0.0107(6) -0.0029(5)
_geom_special_details
;
 All esds (except the esd in the dihedral angle between two l.s. planes)
 are estimated using the full covariance matrix.  The cell esds are taken
 into account individually in the estimation of esds in distances, angles
 and torsion angles; correlations between esds in cell parameters are only
 used when they are defined by crystal symmetry.  An approximate (isotropic)
 treatment of cell esds is used for estimating esds involving l.s. planes.
;
loop_
    _geom_bond_atom_site_label_1
    _geom_bond_atom_site_label_2
    _geom_bond_site_symmetry_2
    _geom_bond_distance
    _geom_bond_publ_flag
    Cl1 C2 . 1.7182(14) ?
    Cl2 C2 . 1.7131(15) ?
    O1 C4 . 1.3772(17) ?
    O1 C9 . 1.4395(19) ?
    O2 C5 . 1.3604(18) ?
    O2 C10 . 1.4341(17) ?
    N1 N2 . 1.2593(17) ?
    N1 C1 . 1.4141(18) ?
    N2 C11 . 1.4296(18) ?
    C1 C2 . 1.347(2) ?
    C1 C3 . 1.4905(19) ?
    C3 C4 . 1.388(2) ?
    C3 C8 . 1.398(2) ?
    C4 C5 . 1.4086(19) ?
    C5 C6 . 1.391(2) ?
    C6 C7 . 1.393(2) ?
    C6 H6 . 0.9500 ?
    C7 C8 . 1.382(2) ?
    C7 H7 . 0.9500 ?
    C8 H8 . 0.9500 ?
    C9 H9A . 0.9800 ?
    C9 H9B . 0.9800 ?
    C9 H9C . 0.9800 ?
    C10 H10A . 0.9800 ?
    C10 H10B . 0.9800 ?
    C10 H10C . 0.9800 ?
    C11 C12 . 1.3950(19) ?
    C11 C16 . 1.3993(19) ?
    C12 C13 . 1.389(2) ?
    C12 H12 . 0.9500 ?
    C13 C14 . 1.387(2) ?
    C13 H13 . 0.9500 ?
    C14 C15 . 1.391(2) ?
    C14 H14 . 0.9500 ?
    C15 C16 . 1.388(2) ?
    C15 H15 . 0.9500 ?
    C16 H16 . 0.9500 ?
loop_
    _geom_angle_atom_site_label_1
    _geom_angle_atom_site_label_2
    _geom_angle_atom_site_label_3
    _geom_angle_site_symmetry_1
    _geom_angle_site_symmetry_3
    _geom_angle
    _geom_angle_publ_flag
    C4 O1 C9 . . 115.13(11) ?
    C5 O2 C10 . . 116.62(12) ?
    N2 N1 C1 . . 113.49(12) ?
    N1 N2 C11 . . 112.86(11) ?
    C2 C1 N1 . . 115.51(12) ?
    C2 C1 C3 . . 122.04(13) ?
    N1 C1 C3 . . 122.44(12) ?
    C1 C2 Cl2 . . 124.42(11) ?
    C1 C2 Cl1 . . 121.64(11) ?
    Cl2 C2 Cl1 . . 113.94(8) ?
    C4 C3 C8 . . 120.14(13) ?
    C4 C3 C1 . . 119.85(12) ?
    C8 C3 C1 . . 120.01(13) ?
    O1 C4 C3 . . 118.77(12) ?
    O1 C4 C5 . . 120.99(13) ?
    C3 C4 C5 . . 120.01(13) ?
    O2 C5 C6 . . 124.78(13) ?
    O2 C5 C4 . . 115.87(13) ?
    C6 C5 C4 . . 119.34(13) ?
    C5 C6 C7 . . 120.04(13) ?
    C5 C6 H6 . . 120.0 ?
    C7 C6 H6 . . 120.0 ?
    C8 C7 C6 . . 120.71(14) ?
    C8 C7 H7 . . 119.6 ?
    C6 C7 H7 . . 119.6 ?
    C7 C8 C3 . . 119.66(14) ?
    C7 C8 H8 . . 120.2 ?
    C3 C8 H8 . . 120.2 ?
    O1 C9 H9A . . 109.5 ?
    O1 C9 H9B . . 109.5 ?
    H9A C9 H9B . . 109.5 ?
    O1 C9 H9C . . 109.5 ?
    H9A C9 H9C . . 109.5 ?
    H9B C9 H9C . . 109.5 ?
    O2 C10 H10A . . 109.5 ?
    O2 C10 H10B . . 109.5 ?
    H10A C10 H10B . . 109.5 ?
    O2 C10 H10C . . 109.5 ?
    H10A C10 H10C . . 109.5 ?
    H10B C10 H10C . . 109.5 ?
    C12 C11 C16 . . 120.56(13) ?
    C12 C11 N2 . . 115.99(12) ?
    C16 C11 N2 . . 123.41(12) ?
    C13 C12 C11 . . 119.68(13) ?
    C13 C12 H12 . . 120.2 ?
    C11 C12 H12 . . 120.2 ?
    C14 C13 C12 . . 119.95(13) ?
    C14 C13 H13 . . 120.0 ?
    C12 C13 H13 . . 120.0 ?
    C13 C14 C15 . . 120.28(13) ?
    C13 C14 H14 . . 119.9 ?
    C15 C14 H14 . . 119.9 ?
    C16 C15 C14 . . 120.46(13) ?
    C16 C15 H15 . . 119.8 ?
    C14 C15 H15 . . 119.8 ?
    C15 C16 C11 . . 119.04(13) ?
    C15 C16 H16 . . 120.5 ?
    C11 C16 H16 . . 120.5 ?
loop_
    _geom_torsion_atom_site_label_1
    _geom_torsion_atom_site_label_2
    _geom_torsion_atom_site_label_3
    _geom_torsion_atom_site_label_4
    _geom_torsion_site_symmetry_1
    _geom_torsion_site_symmetry_2
    _geom_torsion_site_symmetry_3
    _geom_torsion_site_symmetry_4
    _geom_torsion
    _geom_torsion_publ_flag
    C1 N1 N2 C11 . . . . -178.40(11) ?
    N2 N1 C1 C2 . . . . -173.35(13) ?
    N2 N1 C1 C3 . . . . 6.15(19) ?
    N1 C1 C2 Cl2 . . . . 0.89(19) ?
    C3 C1 C2 Cl2 . . . . -178.62(11) ?
    N1 C1 C2 Cl1 . . . . -178.88(10) ?
    C3 C1 C2 Cl1 . . . . 1.6(2) ?
    C2 C1 C3 C4 . . . . -101.19(16) ?
    N1 C1 C3 C4 . . . . 79.34(17) ?
    C2 C1 C3 C8 . . . . 78.30(18) ?
    N1 C1 C3 C8 . . . . -101.17(16) ?
    C9 O1 C4 C3 . . . . -117.64(14) ?
    C9 O1 C4 C5 . . . . 67.90(17) ?
    C8 C3 C4 O1 . . . . -177.11(12) ?
    C1 C3 C4 O1 . . . . 2.38(19) ?
    C8 C3 C4 C5 . . . . -2.6(2) ?
    C1 C3 C4 C5 . . . . 176.89(12) ?
    C10 O2 C5 C6 . . . . -4.7(2) ?
    C10 O2 C5 C4 . . . . 174.42(12) ?
    O1 C4 C5 O2 . . . . -1.09(19) ?
    C3 C4 C5 O2 . . . . -175.49(12) ?
    O1 C4 C5 C6 . . . . 178.10(12) ?
    C3 C4 C5 C6 . . . . 3.7(2) ?
    O2 C5 C6 C7 . . . . 176.99(13) ?
    C4 C5 C6 C7 . . . . -2.1(2) ?
    C5 C6 C7 C8 . . . . -0.6(2) ?
    C6 C7 C8 C3 . . . . 1.7(2) ?
    C4 C3 C8 C7 . . . . -0.1(2) ?
    C1 C3 C8 C7 . . . . -179.60(13) ?
    N1 N2 C11 C12 . . . . -161.90(12) ?
    N1 N2 C11 C16 . . . . 20.25(19) ?
    C16 C11 C12 C13 . . . . -1.2(2) ?
    N2 C11 C12 C13 . . . . -179.13(13) ?
    C11 C12 C13 C14 . . . . 2.3(2) ?
    C12 C13 C14 C15 . . . . -1.5(2) ?
    C13 C14 C15 C16 . . . . -0.4(2) ?
    C14 C15 C16 C11 . . . . 1.5(2) ?
    C12 C11 C16 C15 . . . . -0.7(2) ?
    N2 C11 C16 C15 . . . . 177.09(13) ?
loop_
    _geom_hbond_atom_site_label_D
    _geom_hbond_atom_site_label_H
    _geom_hbond_atom_site_label_A
    _geom_hbond_site_symmetry_A
    _geom_hbond_distance_DH
    _geom_hbond_distance_HA
    _geom_hbond_distance_DA
    _geom_hbond_angle_DHA
    _geom_hbond_publ_flag
    C9 H9B O2 . 0.98 2.35 2.955(2) 119 yes
    C8 H8 Cg2 1_455 0.95 2.52 3.4665(16) 174 yes
    C10 H10A Cg1 3_666 0.98 2.77 3.6231(18) 146 yes
_shelx_space_group_comment
;
The symmetry employed for this shelxl refinement is uniquely defined
by the following loop, which should always be used as a source of
symmetry information in preference to the above space-group names.
They are only intended as comments.
;
_shelx_estimated_absorpt_T_min     0.638
_shelx_estimated_absorpt_T_max     0.804
_shelx_hkl_file
;
   0   0  -1   -0.08    0.40
   0   0  -1   -0.08    0.43
   0   0  -1    0.06    0.28
   0   0   1    0.45    0.29
   0   0  -1    0.36    0.32
   0   0  -1    0.57    0.27
   0   0   2    0.37    0.77
   0   0  -2    0.16    0.70
   0   0  -2    1.03    1.05
   0   0  -2    1.03    0.94
   0   0  -2    0.12    0.59
   0   0  -2    0.16    0.79
   0   0   2    1.97    0.64
   0   0  -2    1.20    0.62
   0   0  -2    1.80    0.86
   0   0  -2    1.25    0.59
   0   0   3    0.14    0.57
   0   0   3    0.30    0.65
   0   0   3   -1.74    1.86
   0   0  -3    0.51    0.94
   0   0  -3    1.15    0.88
   0   0  -3    0.51    1.03
   0   0   3    0.48    0.66
   0   0   3    0.69    1.17
   0   0  -3   -0.13    0.58
   0   0  -4   93.57    3.89
   0   0   4   88.56    6.42
   0   0  -4  118.90    8.19
   0   0  -4  110.19    7.98
   0   0  -4   94.68    6.55
   0   0   4   86.95    6.99
   0   0  -5    1.04    1.54
   0   0  -5   -0.52    1.29
   0   0  -5   -0.35    0.68
   0   0  -5   -0.16    0.37
   0   0   5    0.45    0.86
   0   0  -6   21.37    1.89
   0   0  -6    0.37    0.54
   0   0  -6   -0.30    0.64
   0   0  -6    0.81    0.67
   0   0  -6   -0.31    0.54
   0   0  -6   -0.97    0.77
   0   0  -6   -0.64    1.60
   0   0  -6    0.64    1.60
   0   0  -6   -0.44    0.75
   0   0  -6   -0.44    0.72
   0   0  -6    0.76    0.70
   0   0  -6    0.08    0.64
   0   0  -6    0.28    0.53
   0   0  -6    0.23    0.56
   0   0  -6    0.24    0.58
   0   0  -6    0.86    0.60
   0   0  -6    0.27    0.51
   0   0  -6   -0.59    0.76
   0   0  -6   19.79    1.88
   0   0   6    3.59    2.53
   0   0  -6    0.06    0.53
   0   0  -6    0.36    0.61
   0   0  -6    0.14    0.58
   0   0  -6    0.43    0.61
   0   0  -6    0.21    0.57
   0   0  -6   -0.42    0.49
   0   0  -7   26.97    1.89
   0   0  -7    0.88    0.62
   0   0  -7   26.34    1.86
   0   0  -7   -0.14    0.58
   0   0  -7   -0.20    0.50
   0   0  -7   -0.31    0.62
   0   0  -7    1.88    0.87
   0   0  -7   -0.09    0.72
   0   0  -7    0.15    0.67
   0   0  -7    0.07    0.52
   0   0  -7   -0.39    0.70
   0   0  -7    0.34    0.54
   0   0  -7   -0.07    0.57
   0   0  -7    0.07    0.55
   0   0  -7    0.35    0.56
   0   0  -7   -0.07    0.51
   0   0  -7    0.08    0.66
   0   0  -7    0.09    0.70
   0   0  -8   24.13    1.52
   0   0  -8   27.69    1.68
   0   0  -8   27.65    1.59
   0   0  -8   27.76    1.68
   0   0  -8   21.77    1.46
   0   0  -8   24.70    1.54
   0   0  -8   26.04    1.55
   0   0  -8   22.49    1.60
   0   0  -8   24.36    1.70
   0   0  -8   23.89    1.61
   0  -1   1   40.43    1.74
   0   1   1   44.64    2.25
   0   1  -1   40.77    1.97
   0   1  -1   38.80    1.93
   0  -1  -1   41.96    2.17
   0  -1  -1   41.84    2.26
   0  -1  -1   44.30    2.50
   0  -1  -1   42.18    2.45
   0  -1  -1   42.10    2.50
   0  -1  -1   42.81    2.52
   0  -1  -1   39.87    2.12
   0  -1  -1   38.21    2.17
   0   1  -1   40.76    2.26
   0   1   1   41.99    2.27
   0   1   1   41.61    2.15
   0  -1   2 1073.57   35.91
   0   1   2 1075.02   36.64
   0  -1  -2 1079.49   37.23
   0  -1  -2 1113.51   36.68
   0  -1  -2 1081.47   36.39
   0   1  -2 1131.54   36.27
   0   1  -2 1110.38   36.31
   0  -1  -2 1054.35   37.86
   0  -1  -2 1096.21   37.73
   0   1  -2 1155.43   37.27
   0  -1  -2 1088.04   37.97
   0  -1  -2 1134.83   37.85
   0  -1  -2 1098.62   37.08
   0   1   2 1081.40   36.71
   0   1   2 1142.69   37.21
   0  -1   3  874.04   31.94
   0   1   3  843.32   30.64
   0   1   3  913.99   32.67
   0  -1   3  801.82   29.66
   0   1  -3  891.09   30.37
   0   1  -3  868.99   32.38
   0  -1  -3  876.02   30.30
   0   1  -3  842.58   30.02
   0   1   3  987.64   30.60
   0   1   3  899.29   30.95
   0  -1   3  976.26   31.43
   0   1   3  910.69   31.73
   0  -1   3  859.68   31.67
   0  -1  -3  939.27   32.95
   0  -1  -3  911.90   32.81
   0  -1  -3  904.77   31.61
   0   1  -3  902.17   31.73
   0   1   4  538.31   21.30
   0   1   4  564.21   22.51
   0  -1   4  569.98   22.74
   0  -1   4  582.64   21.73
   0  -1  -4  558.62   18.79
   0   1  -4  570.23   18.70
   0  -1  -4  565.80   18.70
   0   1  -4  571.11   18.55
   0  -1  -4  605.02   24.62
   0   1  -4  541.13   22.62
   0  -1  -4  579.17   22.63
   0  -1  -4  555.53   24.15
   0  -1  -4  503.51   20.10
   0  -1   4  548.52   23.18
   0   1   4  574.11   23.90
   0  -1  -5   23.78    1.51
   0  -1  -5   23.40    4.20
   0   1  -5   24.76    3.63
   0  -1  -5   22.36    3.34
   0  -1  -5   30.54    4.81
   0  -1   5   23.22    3.84
   0   1   5   27.35    4.36
   0  -1   5   25.14    4.69
   0  -1  -6   24.37    4.79
   0  -1  -6   22.34    4.61
   0  -1  -6   22.38    1.92
   0   1  -6   37.27    2.32
   0   1  -6   20.73    1.83
   0  -1  -6   22.52    1.92
   0  -1  -6   23.72    1.92
   0  -1  -6   16.55    1.60
   0   1  -6   20.25    1.59
   0  -1  -6   21.12    1.60
   0   1  -6   22.41    1.62
   0   1  -6   21.87    1.74
   0   1  -6   25.13    1.90
   0  -1  -6   22.04    1.73
   0  -1  -6   37.59    2.23
   0   1  -6   23.09    1.76
   0  -1  -6   23.03    1.78
   0   1  -6   44.31    2.44
   0   1   6   25.19    4.89
   0  -1  -6   21.84    1.77
   0   1  -6   30.49    2.13
   0  -1  -6   24.22    1.86
   0   1  -6   20.73    1.64
   0  -1  -6   15.42    1.61
   0   1  -6   20.01    1.61
   0   1  -6   24.45    1.83
   0  -1  -6   22.91    1.75
   0   1  -6   20.63    1.68
   0  -1  -6   22.50    1.80
   0  -1  -6   22.60    1.73
   0   1  -6   24.43    1.86
   0   1  -6   35.26    2.25
   0   1  -6   24.53    1.75
   0  -1  -6   29.70    2.13
   0   1  -6   20.45    1.72
   0   1  -6   44.31    2.47
   0  -1  -6   20.14    1.62
   0  -1  -6   22.12    1.77
   0   1  -6   18.51    1.60
   0   1   6   33.47    5.94
   0  -1   6   28.99    5.50
   0   1  -6   23.73    1.77
   0  -1  -6   24.06    1.74
   0  -1  -6   23.12    1.72
   0   1  -6   20.81    1.59
   0   1  -6   23.54    1.74
   0  -1  -6   24.01    1.72
   0   1  -6   21.63    1.69
   0  -1  -6   22.39    1.64
   0  -1  -6   20.78    1.58
   0  -1  -6   21.25    1.67
   0   1  -6   23.88    1.78
   0  -1  -7    1.28    0.73
   0   1  -7   12.94    1.41
   0  -1  -7    1.65    0.70
   0   1  -7    1.49    0.65
   0   1  -7   12.84    1.47
   0   1  -7    1.53    0.66
   0  -1  -7    1.92    0.67
   0   1  -7    1.40    0.63
   0   1  -7    1.40    0.73
   0  -1  -7    1.23    0.61
   0   1  -7    1.22    0.69
   0  -1  -7    1.57    0.63
   0  -1  -7    1.09    0.70
   0   1  -7    1.01    0.52
   0   1  -7    1.54    0.78
   0  -1  -7    7.96    1.22
   0  -1  -7    1.47    0.84
   0   1  -7    2.18    0.70
   0   1  -7    2.10    0.71
   0   1  -7    1.31    0.65
   0   1  -7    0.78    0.63
   0  -1  -7    1.17    0.63
   0  -1  -7    1.28    0.64
   0  -1  -7    2.12    0.68
   0  -1  -7    1.77    0.63
   0   1  -7    1.04    0.69
   0  -1  -7    1.99    0.80
   0  -1  -7    1.24    0.71
   0   1  -7    1.54    0.66
   0  -1  -7    1.26    0.63
   0  -1  -8    2.14    0.57
   0  -1  -8    2.10    0.63
   0   1  -8    1.64    0.61
   0  -1  -8    1.90    0.55
   0  -1  -8    1.28    0.55
   0  -1  -8    0.54    0.56
   0   1  -8    1.07    0.50
   0  -1  -8    2.04    0.56
   0   1  -8    1.04    0.58
   0  -1  -8    1.05    0.53
   0   1  -8    1.60    0.54
   0   1  -8    1.49    0.58
   0  -1  -8    1.67    0.55
   0  -1  -8    1.25    0.69
   0   1  -8    2.09    0.62
   0  -1  -8    2.78    0.67
   0   1  -8    2.39    0.64
   0  -2   0  271.84    9.15
   0   2   0  268.70    8.69
   0  -2   0  254.15    8.74
   0  -2   0  268.67    8.89
   0   2   0  252.43    8.96
   0   2   1 1261.26   39.70
   0  -2  -1 1180.28   39.47
   0  -2   1 1213.64   39.10
   0  -2  -1 1173.67   38.89
   0   2  -1 1219.62   39.10
   0  -2  -1 1247.31   39.55
   0  -2  -1 1224.43   39.71
   0  -2  -1 1165.72   39.78
   0  -2  -1 1206.13   39.67
   0  -2  -1 1164.89   39.77
   0  -2  -1 1202.25   39.50
   0  -2  -1 1242.24   39.55
   0   2   1 1232.37   39.46
   0   2   1 1254.09   39.61
   0   2   2  414.47   14.55
   0  -2   2  386.00   14.38
   0  -2   2  341.49   12.87
   0   2  -2  377.98   13.63
   0  -2  -2  395.28   13.98
   0   2  -2  384.87   13.64
   0  -2  -2  406.60   14.33
   0   2  -2  393.17   14.65
   0  -2  -2  403.36   15.13
   0  -2  -2  385.99   14.40
   0  -2  -2  394.19   15.30
   0  -2  -2  403.47   15.15
   0  -2  -2  405.49   15.38
   0   2   2  386.98   14.22
   0   2   2  420.36   14.69
   0  -2   3  538.97   20.72
   0   2   3  674.48   24.68
   0  -2   3  630.49   23.39
   0   2   3  641.89   22.87
   0   2  -3  607.74   21.82
   0  -2  -3  623.10   22.14
   0   2  -3  599.79   21.70
   0   2  -3  616.07   23.99
   0   2   3  629.66   22.70
   0  -2   3  708.24   23.51
   0  -2   3  648.23   23.57
   0   2   3  652.66   23.41
   0   2   3  674.42   21.71
   0  -2  -3  656.66   24.49
   0  -2  -3  646.65   23.27
   0   2  -3  644.41   23.49
   0  -2  -3  623.05   24.29
   0  -2   4  100.75    6.36
   0  -2   4   98.31    6.87
   0   2   4   84.45    5.70
   0   2   4   85.05    6.35
   0  -2  -4   94.35    3.91
   0  -2  -4   94.95    3.95
   0  -2  -4   92.27    7.41
   0   2  -4   89.71    6.59
   0  -2  -4  102.05    7.70
   0  -2  -4   84.08    6.24
   0   2  -4  103.02    3.83
   0  -2   4   89.52    6.69
   0   2   4  101.32    7.71
   0  -2  -4   85.23    5.10
   0  -2  -5    0.59    0.48
   0  -2  -5    0.25    0.33
   0  -2  -5    0.52    1.52
   0  -2  -5    0.52    1.53
   0   2  -5    1.10    1.08
   0  -2  -5    0.34    0.75
   0   2   5    0.50    1.23
   0  -2   5    0.56    1.40
   0  -2  -6   22.99    4.75
   0  -2  -6   16.28    1.67
   0  -2  -6   13.34    3.72
   0  -2  -6   17.47    1.64
   0  -2  -6   17.25    1.68
   0   2  -6   18.35    1.70
   0   2  -6   15.35    1.54
   0  -2  -6   10.99    1.38
   0  -2  -6   15.66    1.36
   0   2  -6   16.33    1.37
   0   2  -6   15.59    1.43
   0   2  -6   31.27    2.09
   0   2  -6   17.36    1.56
   0  -2  -6   17.28    1.63
   0   2  -6   18.44    1.53
   0  -2  -6   15.13    1.47
   0  -2  -6   17.62    1.53
   0   2  -6   15.70    1.45
   0   2   6   17.92    4.28
   0  -2  -6   17.87    1.58
   0   2  -6   17.80    1.68
   0   2  -6   17.24    1.51
   0  -2  -6   16.25    1.51
   0  -2  -6   16.60    1.57
   0  -2  -6   12.71    1.47
   0   2  -6   14.96    1.41
   0   2  -6   15.53    1.44
   0  -2  -6   15.61    1.51
   0   2  -6   34.81    2.24
   0  -2  -6   18.19    1.57
   0   2  -6   15.45    1.50
   0   2  -6   17.58    1.44
   0   2  -6   16.01    1.52
   0  -2  -6   18.33    1.53
   0   2  -6   13.42    1.36
   0   2  -6   28.31    2.05
   0  -2  -6   16.42    1.63
   0  -2  -6   12.99    1.30
   0   2   6   18.43    4.53
   0  -2   6   16.70    4.28
   0   2  -6   16.73    1.41
   0   2  -6   18.58    1.55
   0   2  -6   17.65    1.53
   0   2  -6   43.97    2.39
   0   2  -6   16.61    1.50
   0  -2  -6   17.50    1.42
   0  -2  -6   17.30    1.51
   0  -2  -6   19.63    1.51
   0  -2  -6   16.92    1.51
   0  -2  -6   15.40    1.38
   0  -2  -6   20.03    1.56
   0   2  -6   16.86    1.50
   0  -2  -7   11.74    1.32
   0   2  -7   13.61    1.38
   0  -2  -7   15.42    1.44
   0   2  -7   14.37    1.45
   0   2  -7   13.63    1.31
   0  -2  -7   13.30    1.46
   0   2  -7   13.29    1.37
   0   2  -7   12.57    1.19
   0  -2  -7   12.14    1.27
   0   2  -7   11.98    1.28
   0  -2  -7   25.84    1.88
   0  -2  -7   11.80    1.24
   0   2  -7   13.03    1.28
   0  -2  -7   14.55    1.36
   0   2  -7   12.58    1.27
   0   2  -7   12.56    1.27
   0  -2  -7   13.82    1.35
   0   2  -7   13.79    1.38
   0  -2  -7   11.38    1.22
   0   2  -7   11.15    1.19
   0   2  -7   13.22    1.26
   0  -2  -7   12.67    1.28
   0   2  -7   13.71    1.30
   0  -2  -7   10.62    1.24
   0  -2  -7   13.42    1.43
   0  -2  -7   12.01    1.48
   0   2  -7   11.27    1.31
   0   2  -7   14.33    1.35
   0  -2  -7   11.46    1.24
   0  -2  -8   19.24    1.36
   0  -2  -8   18.71    1.35
   0   2  -8   21.99    1.44
   0  -2  -8   20.64    1.42
   0  -2  -8   18.40    1.29
   0   2  -8   17.96    1.34
   0   2  -8   17.75    1.32
   0  -2  -8   19.29    1.33
   0  -2  -8   18.98    1.28
   0  -2  -8   20.94    1.36
   0   2  -8   20.09    1.32
   0   2  -8   20.08    1.33
   0  -2  -8   17.45    1.45
   0  -2  -8   17.86    1.40
   0   2  -8   15.84    1.30
   0   2  -8   20.65    1.40
   0  -3   0    0.13    0.22
   0  -3   0    0.21    0.21
   0   3   0    0.30    0.20
   0  -3   0    0.45    0.34
   0  -3   1    2.55    0.40
   0   3   1    2.02    0.63
   0  -3  -1    1.92    0.38
   0  -3  -1    3.14    0.72
   0   3  -1    1.64    0.57
   0  -3  -1    1.30    0.55
   0   3  -1    1.53    0.55
   0   3  -1    2.63    0.67
   0  -3  -1    2.33    0.63
   0  -3  -1    2.36    0.64
   0   3  -1    1.36    0.55
   0  -3  -1    1.95    0.63
   0   3  -1    1.53    0.58
   0  -3  -1    2.32    0.62
   0  -3  -1    2.24    0.64
   0   3   1    1.81    0.58
   0   3   1    2.15    0.64
   0  -3   2  584.10   19.82
   0   3   2  586.18   20.40
   0   3  -2  550.43   19.30
   0   3  -2  548.86   19.15
   0   3  -2  588.55   20.45
   0   3  -2  576.98   20.77
   0  -3  -2  526.03   20.79
   0   3  -2  539.15   20.79
   0  -3  -2  561.21   20.70
   0  -3  -2  505.22   20.68
   0   3  -2  555.65   20.66
   0  -3  -2  598.68   20.21
   0   3  -2  537.29   20.81
   0  -3  -2  580.74   20.78
   0   3   2  564.95   20.00
   0   3   2  576.86   20.35
   0  -3   3    6.12    1.48
   0   3   3    6.56    1.42
   0  -3  -3    6.12    1.21
   0   3  -3    6.34    1.08
   0   3   3    4.31    1.32
   0   3   3    7.98    1.48
   0  -3   3    5.63    1.38
   0   3   3    7.98    0.98
   0  -3  -3    7.87    1.87
   0   3  -3    6.08    1.68
   0   3  -3    6.92    1.56
   0  -3  -3    7.63    1.59
   0  -3  -3    6.58    1.68
   0   3  -3    5.30    1.58
   0   3   4   48.40    4.50
   0   3   4   41.79    3.86
   0  -3   4   44.37    4.45
   0  -3   4   46.92    4.35
   0  -3  -4   46.33    2.30
   0  -3  -4   45.96    2.34
   0  -3  -4   39.36    4.73
   0   3  -4   39.51    4.28
   0  -3  -4   45.77    4.28
   0  -3  -4   49.64    5.24
   0   3  -4   48.16    5.09
   0   3  -4   42.38    4.82
   0   3  -4   46.79    2.19
   0   3   4   41.32    3.95
   0  -3   4   44.72    4.39
   0   3   4   45.63    5.13
   0  -3  -4   42.44    3.37
   0  -3  -5   83.36    3.76
   0  -3  -5   83.63    3.51
   0  -3  -5   72.43    6.32
   0   3  -5   77.77    7.83
   0   3  -5   83.56    7.02
   0  -3  -5   71.91    7.52
   0   3  -5   84.61    8.03
   0  -3  -5   85.51    8.14
   0   3   5   78.40    7.89
   0  -3   5   97.10    8.93
   0   3  -6    6.92    2.71
   0   3  -6    4.25    0.99
   0  -3  -6    3.17    2.12
   0   3  -6    4.42    2.34
   0  -3  -6    5.69    2.54
   0  -3  -6    3.17    0.98
   0  -3  -6    5.05    1.00
   0   3  -6    3.73    0.91
   0  -3  -6    5.22    1.01
   0   3  -6    5.50    1.01
   0  -3  -6    2.89    0.75
   0  -3  -6    3.03    1.08
   0   3  -6    3.34    0.77
   0   3  -6    4.69    0.81
   0  -3  -6    3.95    0.87
   0  -3  -6    4.89    0.93
   0   3  -6    6.00    1.31
   0  -3  -6    3.98    0.91
   0   3  -6    4.54    0.92
   0   3  -6    3.66    0.79
   0   3  -6    4.01    0.87
   0   3   6    2.66    2.34
   0  -3  -6    3.38    0.84
   0   3  -6    4.36    0.87
   0   3  -6    3.23    0.99
   0   3  -6    3.44    0.97
   0  -3  -6    4.23    0.92
   0  -3  -6    3.58    1.15
   0   3  -6    3.16    0.80
   0   3  -6    3.88    0.82
   0  -3  -6    2.71    0.75
   0  -3  -6    4.29    0.87
   0   3  -6    4.25    0.80
   0   3  -6    3.76    0.72
   0  -3  -6    6.01    0.98
   0   3  -6    3.32    0.79
   0   3  -6    5.61    1.34
   0   3  -6    3.45    0.86
   0  -3  -6    3.67    0.74
   0  -3  -6    4.52    0.94
   0  -3   6    0.69    1.71
   0   3   6    5.22    2.76
   0   3  -6    4.53    0.90
   0  -3  -6    4.31    0.80
   0  -3  -6    4.77    0.91
   0   3  -6    4.50    0.87
   0   3  -6    5.39    0.82
   0   3  -6    5.34    0.90
   0   3  -6    3.21    0.84
   0  -3  -6    4.19    0.79
   0  -3  -6    4.75    0.88
   0  -3  -6    5.20    0.83
   0  -3  -6    2.96    0.70
   0  -3  -7   53.21    3.05
   0   3  -7   48.66    2.95
   0  -3  -7   51.68    3.00
   0  -3  -7   52.14    3.04
   0   3  -7   50.40    2.91
   0   3  -7   53.46    3.07
   0   3  -7   50.88    2.73
   0  -3  -7   54.96    2.96
   0  -3  -7   54.05    2.88
   0   3  -7   54.62    2.67
   0   3  -7   56.27    2.96
   0   3  -7   52.51    2.86
   0  -3  -7   74.31    3.26
   0   3  -7   66.94    2.96
   0  -3  -7   54.40    2.85
   0  -3  -7   51.09    2.80
   0   3  -7   52.90    2.86
   0  -3  -7   52.14    2.75
   0   3  -7   57.14    2.86
   0   3  -7   56.11    2.85
   0   3  -7   56.95    2.98
   0  -3  -7   57.86    2.99
   0   3  -7   51.76    2.77
   0   3  -7   49.68    2.80
   0   3  -7   52.95    2.77
   0  -3  -7   51.93    2.92
   0   3  -7   65.30    2.92
   0  -3  -7   51.63    2.82
   0  -3  -7   56.76    3.01
   0   3  -7   55.89    2.94
   0   3  -7   43.53    2.62
   0  -3  -7   55.17    2.88
   0   3  -7   56.03    2.80
   0  -3  -7   51.77    2.77
   0   3  -7   53.04    2.89
   0  -3  -7   52.46    2.65
   0  -3  -8    2.92    0.66
   0   3  -8    3.71    0.70
   0   3  -8    2.28    0.60
   0  -3  -8    2.40    0.61
   0   3  -8    2.37    0.61
   0  -3  -8    2.58    0.58
   0  -3  -8    3.04    0.67
   0   3  -8    2.04    0.55
   0   3  -8    2.51    0.58
   0   3  -8    1.51    0.60
   0  -3  -8    2.81    0.61
   0  -3  -8    2.17    0.56
   0   3  -8    1.27    0.62
   0  -3  -8    2.22    0.65
   0  -3  -8    1.62    0.67
   0   3  -8    2.57    0.72
   0  -4   0  225.52    8.64
   0   4   0  223.80    7.79
   0  -4   0  217.87    7.90
   0  -4   0  224.50    8.15
   0  -4   0  229.46    8.36
   0  -4   0  217.82    8.12
   0  -4   1  284.36    9.92
   0   4   1  310.01   11.43
   0  -4  -1  291.45   10.31
   0  -4   1  310.95   11.01
   0   4  -1  316.08   11.32
   0  -4  -1  293.68   10.84
   0   4  -1  304.32   10.95
   0  -4  -1  276.47   10.91
   0   4  -1  288.33   10.91
   0  -4  -1  314.87   10.93
   0   4  -1  295.62   10.94
   0   4  -1  302.80   10.94
   0  -4  -1  280.67   10.94
   0   4   1  308.34   11.19
   0  -4  -1  306.74   10.01
   0  -4  -1  314.93   11.28
   0  -4  -1  303.76   11.29
   0   4   1  315.17   11.21
   0  -4   1  322.29   10.94
   0   4   2  248.40    9.56
   0  -4   2  242.82    8.31
   0  -4  -2  247.55    9.15
   0   4  -2  233.00    7.96
   0   4  -2  249.99    9.73
   0  -4  -2  238.50    9.46
   0  -4  -2  251.57    9.25
   0  -4  -2  223.56    9.45
   0   4  -2  230.69    9.60
   0   4  -2  223.83    9.35
   0  -4  -2  231.30    9.39
   0  -4  -2  243.77    9.07
   0   4  -2  243.08    9.57
   0   4  -2  238.57    9.40
   0   4  -2  230.93    9.57
   0  -4  -2  222.12    9.44
   0   4   2  236.33    8.96
   0   4   2  241.80    9.18
   0   4   3  250.35   11.47
   0  -4   3  254.10   10.92
   0  -4  -3  245.34   10.63
   0   4  -3  240.15    9.77
   0  -4   3  281.25   12.01
   0   4   3  256.95   11.43
   0   4   3  244.04   11.03
   0  -4  -3  262.75   12.25
   0   4  -3  255.82   12.11
   0  -4  -3  252.18   11.26
   0  -4  -3  249.61   12.08
   0   4  -3  256.29   12.10
   0   4  -3  252.68   11.59
   0  -4  -4  271.68   14.60
   0  -4  -4  260.45   14.43
   0  -4  -4  272.91   13.25
   0   4  -4  284.97   14.73
   0   4  -4  308.94   15.15
   0   4  -4  278.41   13.86
   0  -4  -4  291.37   10.01
   0  -4  -4  288.37   10.07
   0   4   4  293.46   15.35
   0   4   4  267.95   13.15
   0  -4   4  256.73   12.91
   0  -4  -4  270.65   11.97
   0  -4   4  295.44   15.36
   0  -4   4  297.15   14.01
   0   4   4  285.34   12.94
   0  -4   4  324.38   14.23
   0   4   4  277.38   13.36
   0  -4  -5   60.98    3.01
   0  -4  -5   60.40    3.06
   0  -4  -5   59.49    2.70
   0  -4  -5   48.21    5.03
   0  -4  -5   54.46    6.51
   0   4  -5   61.27    6.83
   0   4  -5   57.95    6.67
   0   4  -5   49.07    5.52
   0  -4  -5   54.18    6.43
   0   4   5   57.00    6.79
   0  -4   5   60.72    7.09
   0   4  -6    4.81    1.01
   0  -4  -6   11.29    3.35
   0  -4  -6   11.34    3.44
   0   4  -6    4.38    2.32
   0  -4  -6    6.55    1.17
   0   4  -6    3.74    2.51
   0   4  -6    5.83    1.04
   0   4  -6    5.52    1.06
   0  -4  -6    7.13    1.16
   0  -4  -6    7.07    1.17
   0   4  -6    4.66    0.87
   0  -4  -6    6.06    0.91
   0   4  -6    4.15    0.81
   0  -4  -6   18.81    1.69
   0   4  -6    5.92    0.92
   0   4  -6    6.67    0.95
   0  -4  -6    7.00    1.08
   0   4  -6    2.67    1.21
   0  -4  -6    6.82    1.08
   0  -4  -6    8.23    1.10
   0   4  -6    4.69    0.90
   0   4   6   10.67    3.49
   0   4  -6    6.51    1.00
   0  -4  -6    6.63    1.04
   0   4   6   11.31    3.29
   0   4  -6    4.44    0.98
   0   4  -6    4.67    0.97
   0   4  -6    4.91    0.89
   0   4  -6    4.32    0.84
   0  -4  -6   18.57    1.73
   0  -4  -6    8.87    1.17
   0   4  -6    5.14    0.86
   0  -4  -6   10.79    1.23
   0  -4  -6    6.83    1.07
   0   4  -6   19.85    2.01
   0  -4  -6    8.36    1.13
   0   4  -6    7.34    0.92
   0   4  -6    5.35    0.94
   0  -4  -6    6.22    1.02
   0   4  -6    4.23    0.95
   0  -4  -6    6.96    0.96
   0  -4  -6    6.93    1.07
   0   4  -6    1.96    1.23
   0   4   6    9.06    3.47
   0  -4   6    3.36    2.26
   0  -4  -6    7.42    0.95
   0   4  -6    5.92    0.98
   0  -4  -6    6.18    0.95
   0   4  -6    5.07    0.82
   0   4  -6    5.42    0.93
   0   4  -6   35.59    2.20
   0   4  -6    5.97    0.93
   0   4  -6    5.24    0.98
   0  -4  -6    7.89    0.98
   0  -4  -6    7.25    0.97
   0  -4  -7   73.45    3.72
   0   4  -7   63.33    3.53
   0   4  -7   67.99    3.63
   0   4  -7   63.95    3.45
   0  -4  -7   70.92    3.69
   0  -4  -7   75.34    3.74
   0   4  -7   66.35    3.29
   0  -4  -7   76.27    3.67
   0   4  -7   73.34    3.54
   0  -4  -7   77.46    3.69
   0  -4  -7   79.54    3.61
   0   4  -7   94.36    3.65
   0   4  -7   69.99    3.48
   0  -4  -7  105.79    3.98
   0  -4  -7   77.52    3.54
   0  -4  -7   75.32    3.51
   0   4  -7   71.55    3.42
   0   4  -7   73.19    3.44
   0  -4  -7   71.79    3.35
   0   4  -7   71.18    3.50
   0   4  -7   70.45    3.52
   0  -4  -7   77.48    3.60
   0   4  -7   67.83    3.36
   0  -4  -7   73.20    3.61
   0   4  -7   69.76    3.34
   0   4  -7   62.14    3.35
   0  -4  -7   69.54    3.46
   0   4  -7   94.74    3.63
   0  -4  -7   79.60    3.71
   0  -4  -7   78.02    3.58
   0   4  -7   68.31    3.47
   0   4  -7   65.28    3.30
   0   4  -7   68.82    3.49
   0  -4  -7   73.54    3.35
   0  -4  -7   70.15    3.35
   0   4  -8   34.82    1.92
   0  -4  -8   36.28    1.93
   0   4  -8   35.88    1.91
   0  -4  -8   36.52    2.00
   0  -4  -8   35.38    1.94
   0   4  -8   33.58    1.86
   0  -4  -8   33.47    1.84
   0  -4  -8   35.10    1.95
   0  -4  -8   35.14    1.89
   0   4  -8   35.68    1.83
   0   4  -8   35.47    1.92
   0   4  -8   37.76    1.86
   0  -4  -8   35.70    1.89
   0  -4  -8   32.26    1.97
   0  -4  -8   34.50    2.04
   0   4  -8   33.00    1.99
   0   4  -8   33.23    1.90
   0  -5   0   -0.11    0.56
   0   5   0    0.30    0.41
   0  -5   0    0.29    0.40
   0   5   0    0.10    0.28
   0  -5   0    0.15    0.40
   0  -5   0    0.53    0.43
   0  -5   0   -0.17    0.40
   0   5   1    3.44    0.95
   0  -5  -1    3.88    1.00
   0   5  -1    3.92    0.48
   0  -5   1    2.29    1.05
   0  -5  -1    4.10    0.70
   0  -5   1    4.39    0.89
   0   5  -1    3.74    0.93
   0  -5  -1    4.92    0.87
   0  -5  -1    4.68    0.86
   0   5  -1    3.37    0.80
   0  -5  -1    3.48    0.82
   0  -5  -1    3.64    0.83
   0   5  -1    3.58    0.79
   0   5  -1    4.29    0.85
   0   5  -1    3.58    0.84
   0   5   1    2.28    0.84
   0   5   1    4.04    1.00
   0   5  -1    3.45    0.87
   0  -5  -1    3.69    0.98
   0  -5  -1    0.20    0.29
   0  -5   1    3.13    0.80
   0   5  -1    4.94    1.13
   0  -5   2  263.74   10.13
   0   5   2  293.69   11.95
   0  -5  -2  283.58   11.42
   0   5  -2  270.71   10.22
   0   5  -2  281.73   11.87
   0  -5   2  295.22   11.79
   0   5  -2  288.98   11.64
   0  -5  -2  279.49   11.25
   0  -5  -2  277.90   11.59
   0  -5  -2  273.17   11.66
   0   5  -2  260.04   11.53
   0  -5  -2  260.89   11.39
   0   5  -2  268.92   11.61
   0   5  -2  263.12   11.48
   0  -5  -2  261.64   11.55
   0  -5  -2  271.34   11.55
   0   5  -2  271.40   11.54
   0   5   2  284.10   11.44
   0  -5   2  287.03   10.88
   0  -5  -2  284.23   11.62
   0   5   2  284.01   11.37
   0   5   3  265.30   12.22
   0  -5   3  257.20   11.00
   0   5  -3  248.17   10.10
   0  -5  -3  268.63   11.36
   0  -5   3  273.97   12.83
   0  -5   3  269.85   11.13
   0   5   3  264.92   11.91
   0  -5   3  287.13   12.64
   0   5   3  261.04   11.70
   0  -5  -3  272.84   11.84
   0  -5  -3  264.30   12.48
   0   5  -3  282.86   12.71
   0   5  -3  257.05   12.21
   0   5  -3  275.73   12.62
   0  -5  -3  253.68   12.37
   0   5  -4  339.01   16.15
   0  -5  -4  350.49   17.08
   0   5  -4  354.69   17.16
   0  -5  -4  337.28   15.47
   0   5  -4  350.93   17.09
   0  -5  -4  359.45   17.19
   0  -5  -4  356.35   12.11
   0  -5  -4  348.97   12.16
   0   5   4  345.14   15.87
   0   5   4  349.90   17.82
   0  -5  -4  321.92   14.27
   0  -5   4  378.82   17.79
   0  -5   4  354.28   16.32
   0   5   4  328.19   15.54
   0   5  -4  351.73   11.85
   0  -5   4  393.99   16.90
   0   5   4  346.82   15.31
   0   5   5   87.06    8.66
   0  -5  -5  101.25    4.44
   0  -5  -5  101.32    4.31
   0  -5  -5   96.38    3.96
   0   5  -5   87.59    7.50
   0   5  -5   99.41    8.74
   0  -5  -5  106.32    9.05
   0  -5  -5   87.82    8.36
   0  -5  -5   89.73    7.00
   0   5  -5  103.97    8.92
   0   5   5   94.62    9.05
   0  -5   5   90.65    8.80
   0   5  -6  370.09   13.28
   0  -5  -6  363.32   20.82
   0   5  -6  392.54   21.38
   0  -5  -6  382.67   21.14
   0   5  -6  351.15   20.48
   0  -5  -6  366.57   13.32
   0   5  -6  371.73   13.22
   0  -5  -6  384.76   13.43
   0   5  -6  370.98   13.22
   0   5  -6  372.50   13.34
   0   5  -6  371.02   13.00
   0  -5  -6  375.82   12.88
   0  -5  -6  365.93   12.80
   0   5  -6  360.44   12.82
   0   5  -6  327.78   12.91
   0  -5  -6  372.82   13.21
   0   5  -6  373.18   13.00
   0  -5  -6  384.34   13.30
   0   5  -6  351.21   12.93
   0   5  -6  382.07   13.17
   0  -5  -6  391.45   13.26
   0   5   6  379.18   21.53
   0   5  -6  382.04   13.17
   0   5   6  326.49   20.48
   0  -5  -6  394.08   13.21
   0   5  -6  364.54   13.17
   0   5  -6  345.09   12.85
   0  -5  -6  367.97   13.28
   0   5  -6  371.19   13.08
   0  -5  -6  354.94   12.84
   0   5  -6  367.44   12.96
   0  -5  -6  383.50   13.34
   0   5  -6  358.15   12.91
   0   5  -6  366.99   12.91
   0   5  -6  385.07   13.17
   0  -5  -6  385.46   13.33
   0  -5  -6  368.05   13.20
   0   5  -6  361.32   12.78
   0   5  -6  362.82   12.96
   0  -5  -6  321.45   12.76
   0  -5  -6  370.63   13.04
   0   5   6  354.08   22.27
   0  -5   6  375.18   21.55
   0   5  -6  395.58   13.05
   0   5  -6  388.73   13.10
   0   5  -6  392.92   12.88
   0  -5  -6  356.50   12.86
   0   5  -6  384.99   13.18
   0   5  -6  390.80   13.11
   0   5  -6  378.70   13.21
   0  -5  -6  363.23   12.90
   0  -5  -7   44.97    2.53
   0  -5  -7   37.37    2.32
   0   5  -7   78.42    2.92
   0   5  -7   36.46    2.16
   0  -5  -7   40.37    2.39
   0   5  -7   35.27    2.25
   0   5  -7   30.74    2.20
   0   5  -7   34.27    2.09
   0  -5  -7   39.62    2.44
   0   5  -7   29.94    2.13
   0   5  -7   38.91    2.35
   0  -5  -7   41.77    2.40
   0  -5  -7   43.14    2.53
   0   5  -7   39.79    2.35
   0  -5  -7   45.48    2.56
   0  -5  -7   41.78    2.43
   0   5  -7   83.84    3.01
   0  -5  -7   80.11    3.16
   0  -5  -7   39.24    2.49
   0   5  -7   34.48    2.36
   0  -5  -7   37.47    2.50
   0  -5  -7   40.57    2.53
   0   5  -7   31.78    2.23
   0   5  -7   34.18    2.38
   0   5  -7   36.05    2.30
   0   5  -7   34.56    2.19
   0  -5  -7   38.90    2.16
   0   5  -7   36.80    2.22
   0   5  -7   36.09    2.32
   0  -5  -7   38.05    2.17
   0  -5  -7   39.97    2.25
   0  -5  -8    3.73    0.71
   0  -5  -8    4.09    0.72
   0  -5  -8    3.86    0.75
   0  -5  -8    3.14    0.64
   0   5  -8    3.74    0.65
   0   5  -8    3.57    0.60
   0   5  -8    3.20    0.58
   0  -5  -8    3.51    0.65
   0   5  -8    2.73    0.70
   0   5  -8    2.02    0.64
   0  -5  -8    3.09    0.63
   0   5  -8    2.74    0.69
   0  -5  -8    3.24    0.72
   0  -5  -8    3.58    0.80
   0  -5  -8    3.88    0.70
   0   5  -8    2.48    0.62
   0   5  -8   25.64    1.43
   0  -5  -8    3.46    0.72
   0   5  -8    2.99    0.63
   0  -5  -8    4.05    0.67
   0  -6   0 1877.41   61.86
   0   6   0 1876.52   61.65
   0   6   0 1857.03   62.26
   0  -6   0 1899.19   63.08
   0  -6   0 1945.25   62.31
   0   6   0 1961.87   62.57
   0  -6   0 2065.79   62.45
   0  -6   0 1927.81   62.64
   0   6  -1   65.69    3.58
   0  -6   1   68.64    3.36
   0  -6  -1   65.14    3.04
   0  -6  -1   65.36    4.21
   0   6   1   69.58    3.97
   0  -6   1   74.26    4.30
   0   6  -1   56.16    2.52
   0   6  -1   61.35    3.00
   0  -6  -1   68.80    3.12
   0   6  -1   58.95    2.99
   0  -6  -1   66.93    3.08
   0   6   1   71.73    3.85
   0   6  -1   63.25    3.66
   0  -6  -1   63.93    3.88
   0   6   1   71.96    3.85
   0   6  -1   67.18    3.66
   0  -6   1   68.26    3.51
   0   6  -2    7.30    1.53
   0  -6   2    9.41    1.60
   0  -6  -2   10.29    1.65
   0   6   2    8.50    1.67
   0  -6   2    9.56    1.00
   0  -6  -2    9.17    0.96
   0  -6  -2   14.22    1.92
   0  -6  -2    9.22    1.60
   0   6  -2    9.52    1.55
   0   6  -2    8.93    1.55
   0   6  -2    9.62    1.63
   0  -6  -2    8.16    1.51
   0   6   2   10.22    1.65
   0  -6   2    9.46    1.37
   0  -6  -2   10.10    1.70
   0   6   2    7.87    1.48
   0  -6   2   10.92    1.78
   0  -6   3    1.60    1.26
   0   6  -3    1.17    0.54
   0   6  -3    1.12    1.04
   0   6   3    1.53    1.17
   0  -6   3    2.01    0.80
   0  -6  -3    1.27    1.06
   0   6  -3    3.41    1.24
   0   6  -3    3.53    1.35
   0  -6  -3    3.05    1.33
   0  -6  -3    1.03    0.80
   0   6  -3    2.78    1.16
   0  -6   3    1.11    0.71
   0   6   3    2.31    1.05
   0  -6   3    2.32    1.15
   0   6   3    1.32    0.95
   0   6   4  107.96    7.01
   0   6   4  104.61    7.19
   0   6   4  106.50    8.38
   0   6  -4  103.75    4.17
   0  -6   4  116.56    7.97
   0  -6   4  107.43    8.24
   0  -6  -4  114.26    6.62
   0  -6  -4  100.06    7.84
   0  -6  -4   97.84    6.83
   0   6  -4  103.74    7.94
   0  -6  -4  107.23    8.04
   0   6  -4  101.68    7.43
   0   6  -4  106.25    8.00
   0   6   4  102.81    7.41
   0   6   4  100.83    8.48
   0  -6  -4  112.53    4.42
   0  -6  -4  111.56    4.50
   0   6   5   57.27    6.97
   0  -6   5   61.64    7.13
   0   6  -5   57.52    6.71
   0   6  -5   58.81    6.88
   0  -6  -5   66.53    7.10
   0   6  -5   60.64    6.22
   0  -6  -5   70.29    7.21
   0  -6  -5   64.30    3.17
   0  -6  -5   67.29    3.35
   0   6   5   51.97    6.84
   0   6  -6   19.43    4.23
   0   6  -6   20.76    4.41
   0  -6  -6   20.85    4.38
   0   6  -6   22.30    1.82
   0  -6  -6   19.11    4.29
   0  -6  -6   19.17    1.77
   0   6  -6   26.26    2.11
   0  -6  -6   21.00    1.83
   0   6  -6   22.34    1.82
   0   6  -6   26.06    2.13
   0   6  -6   22.31    1.86
   0   6  -6   20.13    1.75
   0   6  -6   22.23    1.61
   0  -6  -6   22.60    1.64
   0   6  -6   22.13    1.68
   0  -6  -6   34.58    2.08
   0   6  -6   23.53    1.71
   0   6  -6   19.19    1.66
   0  -6  -6   21.23    1.78
   0   6  -6   20.21    1.68
   0   6  -6   22.17    1.70
   0  -6  -6   23.86    1.85
   0  -6  -6   22.04    1.78
   0   6   6   18.76    4.53
   0   6   6   17.64    4.27
   0  -6  -6   19.31    1.65
   0   6  -6   23.16    1.73
   0   6  -6   22.43    1.80
   0  -6  -6   17.90    1.72
   0  -6  -6   31.38    2.06
   0   6  -6   25.30    2.06
   0   6  -6   20.95    1.70
   0   6  -6   22.45    1.62
   0   6  -6   21.32    1.59
   0  -6  -6   22.56    1.84
   0   6  -6   38.86    2.16
   0  -6  -6   20.54    1.65
   0   6  -6   25.36    1.81
   0  -6  -6   22.67    1.82
   0   6  -6   17.91    1.62
   0  -6  -6   22.60    1.98
   0  -6   6   25.79    5.08
   0   6   6   16.18    4.43
   0   6  -6   22.15    1.77
   0   6  -6   23.33    1.59
   0   6  -6   24.05    1.76
   0  -6  -6   20.86    1.58
   0   6  -6   38.28    2.24
   0   6  -6   24.57    1.76
   0  -6  -6   22.12    1.61
   0   6  -6   21.85    1.78
   0   6  -7  134.87    4.29
   0   6  -7   78.62    3.67
   0  -6  -7   82.15    3.89
   0  -6  -7   81.70    3.94
   0  -6  -7   81.32    3.89
   0   6  -7   83.33    3.85
   0  -6  -7   82.16    3.87
   0   6  -7   88.54    3.93
   0   6  -7   76.88    3.77
   0   6  -7   77.80    3.84
   0   6  -7   79.58    3.98
   0  -6  -7   87.59    4.11
   0   6  -7   81.81    3.88
   0  -6  -7   84.05    4.02
   0  -6  -7   85.92    3.97
   0  -6  -7   82.30    3.98
   0   6  -7   87.12    3.90
   0  -6  -7  120.77    4.34
   0   6  -7  138.51    4.34
   0   6  -7   85.52    3.82
   0   6  -7   84.23    3.91
   0   6  -7   86.68    3.83
   0  -6  -7   71.41    3.51
   0  -6  -7   77.12    3.58
   0  -6  -7   80.21    3.76
   0   6  -7   88.57    4.01
   0   6  -7   79.75    3.96
   0  -6  -7   76.37    3.95
   0   6  -8  138.82    5.30
   0  -6  -8  145.26    5.33
   0   6  -8  188.68    5.41
   0  -6  -8  142.49    5.41
   0   6  -8  195.07    5.50
   0  -6  -8  147.91    5.46
   0  -6  -8  148.21    5.47
   0  -6  -8  132.62    5.30
   0  -6  -8  140.80    5.28
   0  -6  -8  142.78    5.42
   0   6  -8  123.32    5.34
   0  -6  -8  140.76    5.50
   0  -6  -8  134.83    5.41
   0   6  -8  140.64    5.37
   0  -6  -8  132.28    5.26
   0  -6  -8  127.26    5.24
   0   6  -8  140.43    5.35
   0   6   8  119.76    5.18
   0  -7   0    0.43    0.72
   0   7   0    0.35    0.73
   0  -7   0    1.24    0.93
   0  -7   0   -0.21    0.67
   0  -7   0    0.48    0.68
   0   7   0    0.34    0.48
   0   7   0    0.32    0.67
   0  -7   0    1.70    1.22
   0  -7   1    1.68    0.82
   0   7   1    2.19    1.02
   0  -7  -1    1.74    0.54
   0   7  -1    2.07    0.86
   0   7   1    3.57    1.06
   0   7  -1    3.37    1.04
   0   7  -1    3.84    0.76
   0  -7  -1    2.11    0.67
   0   7  -1    3.97    1.04
   0  -7   1    3.45    0.77
   0  -7  -1    3.11    0.72
   0   7  -1    3.60    0.72
   0  -7   1    3.18    0.88
   0   7  -1    3.34    0.97
   0  -7  -1    3.37    1.49
   0   7  -1    3.38    0.67
   0  -7  -1    5.98    1.06
   0  -7   1    2.06    1.10
   0   7   1    2.88    1.08
   0  -7  -1    1.77    1.00
   0  -7   2  190.67    8.97
   0   7   2  174.28    8.18
   0   7   2  181.93    8.36
   0  -7  -2  175.27    8.52
   0  -7   2  160.15    7.48
   0  -7  -2  166.52    8.28
   0   7  -2  177.52    7.97
   0   7  -2  172.42    7.94
   0  -7  -2  174.84    7.90
   0  -7  -2  177.63    7.93
   0   7  -2  174.17    8.41
   0  -7   2  176.93    8.11
   0   7  -2  171.98    8.56
   0  -7  -2  154.01    6.33
   0  -7  -2  181.29    8.35
   0  -7   2  143.78    5.79
   0   7   2  178.50    8.76
   0   7   3  531.16   21.19
   0  -7   3  606.53   22.63
   0  -7   3  542.16   20.24
   0   7   3  561.31   21.53
   0   7  -3  558.54   21.78
   0  -7  -3  563.36   21.82
   0  -7  -3  569.55   21.86
   0   7  -3  539.66   21.65
   0  -7  -3  556.31   21.16
   0   7  -3  523.64   21.78
   0   7  -3  525.83   22.20
   0   7  -3  487.94   18.85
   0  -7   3  575.98   22.21
   0   7   3  566.74   22.27
   0  -7  -4  177.01    9.54
   0  -7   4  196.04   11.69
   0   7   4  178.81   10.46
   0  -7   4  202.22   11.57
   0   7   4  195.13   10.46
   0   7   4  192.41   12.01
   0  -7  -4  192.19    7.23
   0  -7  -4  194.95    7.17
   0   7   4  201.49   12.79
   0   7   4  185.89   11.08
   0   7  -4  216.18   11.87
   0   7  -4  200.77   11.30
   0   7  -4  200.82   11.55
   0  -7  -4  191.59   11.38
   0  -7  -4  189.28   11.33
   0  -7  -4  183.99   10.26
   0  -7  -5   79.47    3.57
   0  -7  -5   79.42    3.72
   0  -7  -5   74.69    3.63
   0   7  -5   69.08    3.51
   0   7  -5   74.38    3.44
   0   7   5   79.76    8.17
   0   7   5   63.33    7.66
   0   7  -5   73.09    3.48
   0   7  -5   74.57    3.57
   0  -7  -5   78.13    3.59
   0  -7  -5   76.41    3.68
   0   7  -5   72.94    3.46
   0   7  -5   74.09    7.50
   0  -7  -5   68.93    7.28
   0   7  -5   63.17    6.49
   0  -7  -5   76.90    7.70
   0   7  -5   74.73    7.53
   0  -7  -5   70.95    3.48
   0   7  -5   74.94    3.53
   0  -7  -5   68.72    3.34
   0   7  -5   69.41    3.37
   0  -7  -5   72.47    3.39
   0  -7  -5   73.04    3.40
   0  -7  -5   66.80    3.28
   0  -7   5   77.49    7.98
   0  -7  -5   72.69    3.47
   0  -7  -5   71.36    3.50
   0   7  -6  153.09    6.39
   0  -7  -6  152.26   12.14
   0   7  -6  134.61   11.54
   0  -7  -6  156.98    6.47
   0  -7  -6  149.41   12.14
   0   7  -6  140.46   11.68
   0  -7  -6  159.05    6.42
   0  -7  -6  159.45    6.45
   0  -7  -6  157.53    6.44
   0   7  -6  155.60    6.26
   0   7  -6  151.44    6.14
   0   7  -6  152.67    6.20
   0  -7  -6  175.52    6.53
   0   7   6  147.25   12.49
   0  -7  -6  159.71    6.33
   0   7   6  155.02   13.13
   0   7  -6  163.30    6.32
   0  -7   6  162.71   13.80
   0   7  -6  155.02    6.43
   0  -7  -6  155.63    6.11
   0   7  -6  153.37    6.23
   0   7  -6  144.72    6.02
   0   7  -6  163.02    6.30
   0   7  -6  153.55    6.24
   0   7  -6  163.31    6.26
   0   7  -6  160.14    6.04
   0   7  -6  173.35    6.45
   0   7  -6  169.71    6.47
   0  -7  -6  164.67    6.53
   0   7  -6  147.94    6.03
   0  -7  -6  154.67    6.53
   0   7  -6  159.83    6.35
   0   7  -6  140.03    6.18
   0   7  -6  152.31    6.03
   0   7  -6  152.78    6.18
   0  -7  -6  167.23    6.54
   0  -7  -6  151.33    6.24
   0   7  -6  169.54    6.36
   0   7  -6  155.37    6.22
   0  -7  -6  167.68    6.41
   0  -7   6  144.89   12.20
   0   7  -6  151.27    6.19
   0  -7  -6  158.77    6.53
   0   7  -6  151.36    6.41
   0   7  -6  149.29    6.29
   0   7  -6  149.54    6.20
   0   7  -6  148.23    6.40
   0   7  -6  163.40    6.44
   0  -7  -7   44.77    2.77
   0   7  -7   49.58    2.83
   0   7  -7   68.73    3.18
   0   7  -7   41.35    2.57
   0   7  -7   48.71    2.60
   0   7  -7   48.88    2.67
   0  -7  -7   43.89    2.60
   0   7  -7   63.70    3.09
   0   7  -7   47.91    2.65
   0  -7  -7   41.74    2.53
   0   7  -7   48.36    2.75
   0   7  -7  100.58    3.30
   0   7  -7   47.60    2.65
   0  -7  -7   46.42    2.76
   0  -7  -7   45.83    2.71
   0  -7  -7   85.53    3.34
   0   7  -7   99.45    3.37
   0   7  -7   48.24    2.72
   0   7  -7   47.26    2.60
   0   7  -7   48.25    2.60
   0  -7  -7   50.32    2.80
   0   7  -7   46.13    2.60
   0  -7  -7   44.02    2.67
   0   7  -7   43.81    2.45
   0  -7  -7   44.54    2.66
   0   7  -7  101.59    3.34
   0  -7  -7   43.11    2.71
   0   7  -7   44.94    2.73
   0   7  -8   17.36    1.25
   0  -7  -8   19.11    1.29
   0  -7  -8   21.90    1.45
   0  -7  -8   19.51    1.34
   0  -7  -8   22.37    1.46
   0  -7  -8   20.09    1.33
   0  -7  -8   21.90    1.44
   0  -7  -8   20.04    1.40
   0   7  -8   15.79    1.30
   0   7  -8   19.42    1.39
   0   7  -8   16.45    1.30
   0   7   8   17.01    1.27
   0   8   0  972.11   32.82
   0  -8   0  951.13   32.98
   0  -8   0 1023.94   32.76
   0  -8   0  960.35   32.63
   0   8   0  961.24   31.70
   0  -8   0  918.09   31.92
   0  -8   0  934.46   33.51
   0   8   0  943.40   32.53
   0  -8  -1  187.04    7.40
   0   8   1  187.83    8.54
   0   8  -1  182.75    8.45
   0  -8   1  194.08    8.36
   0   8   1  184.77    8.65
   0   8   1  187.84    8.52
   0   8  -1  192.67    8.58
   0  -8  -1  172.87    8.58
   0   8  -1  180.96    7.15
   0   8  -1  185.25    7.19
   0  -8   1  192.53    7.70
   0  -8  -1  182.92    7.15
   0  -8  -1  181.39    7.14
   0  -8  -1  185.54    8.52
   0   8  -1  182.98    8.56
   0  -8   1  179.66    7.65
   0   8  -1  195.50    8.28
   0   8  -1  176.36    7.22
   0  -8  -1  193.52    7.80
   0  -8  -1  184.22    9.29
   0  -8   1  195.38    9.17
   0  -8   2    1.68    0.72
   0   8   2    1.76    0.87
   0   8   2    2.29    1.10
   0  -8   2    0.91    0.80
   0  -8  -2    2.54    1.08
   0   8  -2    1.72    0.82
   0   8  -2    0.62    0.69
   0  -8  -2    3.12    1.18
   0  -8  -2    2.50    0.97
   0   8  -2    1.87    0.83
   0  -8  -2    0.78    0.65
   0   8  -2    1.05    0.84
   0  -8   2    2.39    0.97
   0  -8  -2    0.80    0.83
   0   8   2    0.68    0.84
   0  -8  -2    1.25    0.48
   0  -8   2    3.36    1.50
   0   8   3   -0.25    0.78
   0   8   3    0.49    0.91
   0  -8   3    0.30    0.88
   0  -8   3   -0.18    0.44
   0   8  -3    1.76    1.19
   0  -8  -3    1.36    0.88
   0   8  -3    0.55    0.81
   0  -8  -3    1.52    1.23
   0  -8  -3    0.26    0.98
   0   8  -3    0.25    0.85
   0   8  -3    0.31    1.18
   0  -8   3    1.34    1.12
   0   8  -3    0.52    0.45
   0  -8  -3    1.70    1.14
   0   8   3    0.30    1.10
   0  -8  -4   52.27    4.51
   0  -8   4   47.92    5.38
   0   8  -4   46.98    5.45
   0   8  -4   48.54    2.22
   0   8   4   61.75    5.39
   0  -8   4   52.42    5.51
   0   8   4   49.18    5.78
   0   8   4   57.03    5.10
   0  -8  -4   55.45    2.67
   0  -8  -4   57.72    2.77
   0   8   4   48.77    6.09
   0   8   4   58.19    5.75
   0   8  -4   54.65    5.52
   0  -8  -4   53.64    4.89
   0  -8  -4   58.46    5.72
   0   8  -4   51.18    5.32
   0  -8  -4   51.12    5.35
   0   8  -4   53.83    5.41
   0  -8  -5  441.43   14.32
   0  -8  -5  446.21   14.49
   0  -8  -5  404.66   14.19
   0   8  -5  411.93   14.19
   0  -8  -5  426.24   14.40
   0   8  -5  406.84   14.25
   0   8  -5  393.19   14.04
   0  -8   5  426.96   20.47
   0   8   5  418.41   21.99
   0  -8  -5  407.89   14.01
   0   8  -5  418.25   14.02
   0   8   5  410.44   22.62
   0   8  -5  390.87   14.10
   0   8  -5  401.45   14.22
   0  -8  -5  417.36   14.24
   0  -8  -5  419.54   14.42
   0   8  -5  375.35   14.01
   0   8  -5  400.33   14.13
   0  -8  -5  401.39   14.18
   0   8  -5  391.13   19.69
   0  -8  -5  426.49   21.06
   0  -8  -5  410.87   20.74
   0   8  -5  413.17   20.75
   0   8  -5  401.20   14.13
   0   8  -5  423.20   20.93
   0  -8  -5  410.58   14.18
   0  -8  -5  412.18   14.20
   0   8  -5  387.54   13.94
   0   8  -5  394.56   14.02
   0  -8  -5  391.28   13.96
   0  -8  -5  399.52   14.26
   0   8  -5  390.73   14.09
   0  -8  -5  399.95   14.25
   0   8  -5  385.89   13.96
   0   8  -5  412.62   14.05
   0  -8  -5  410.32   14.07
   0  -8  -5  408.19   14.07
   0   8  -5  414.83   14.06
   0   8  -5  387.14   13.89
   0  -8   5  390.21   20.69
   0  -8  -5  409.69   14.14
   0  -8  -5  428.11   14.31
   0   8  -5  389.08   14.00
   0  -8  -5  417.19   14.25
   0  -8  -6    9.50    1.21
   0  -8  -6   10.25    1.28
   0   8  -6   12.07    1.23
   0  -8  -6    9.59    1.22
   0   8  -6   11.53    1.23
   0   8  -6   11.29    1.16
   0  -8  -6    9.72    1.18
   0   8   6   10.12    3.46
   0  -8  -6    6.70    1.06
   0  -8   6   12.87    3.97
   0   8   6    5.78    2.69
   0   8  -6    9.60    1.19
   0   8  -6   11.93    1.35
   0   8  -6   11.95    1.70
   0   8  -6   10.47    1.29
   0   8  -6   10.90    1.36
   0   8  -6   11.65    1.29
   0  -8  -6   10.48    1.34
   0  -8  -6    9.81    1.33
   0   8  -6   10.76    1.67
   0  -8  -6    8.38    1.04
   0   8  -6   11.93    1.15
   0   8  -6   12.46    1.29
   0  -8  -6   10.33    1.31
   0   8  -6   11.33    1.27
   0   8  -6   12.24    1.61
   0  -8  -6   11.76    1.37
   0  -8  -6    8.27    1.28
   0  -8  -6   10.69    1.31
   0   8  -6   16.20    1.51
   0  -8  -6   10.80    1.22
   0   8  -6   14.22    1.31
   0   8  -6   11.11    1.21
   0  -8  -6   22.92    2.01
   0   8  -6   12.08    1.37
   0  -8  -6   11.87    3.32
   0  -8  -6    9.54    2.99
   0   8  -6   11.79    3.30
   0  -8  -6   10.40    1.33
   0   8  -6   14.07    3.59
   0   8  -6   11.37    1.30
   0   8  -6   26.51    1.94
   0  -8  -6    9.39    1.20
   0   8  -6   13.38    1.32
   0   8  -6   13.85    1.32
   0  -8  -6   11.62    1.29
   0   8  -6   11.88    1.10
   0   8  -6   15.91    1.61
   0   8  -6   12.21    1.31
   0   8  -7   15.17    1.31
   0   8  -7   14.30    1.30
   0  -8  -7   12.18    1.24
   0   8  -7   20.75    1.78
   0   8  -7   10.30    1.18
   0   8  -7   21.20    1.84
   0  -8  -7   12.45    1.37
   0   8  -7   12.85    1.37
   0  -8  -7   13.28    1.39
   0   8  -7   14.72    1.33
   0  -8  -7   12.81    1.27
   0   8  -7   12.20    1.31
   0  -8  -7   13.80    1.39
   0  -8  -7   12.65    1.33
   0   8  -7   13.95    1.29
   0  -8  -7   11.49    1.32
   0   8  -7   12.99    1.32
   0  -8  -7   12.44    1.31
   0  -8  -7   10.53    1.25
   0   8  -7   12.43    1.19
   0  -8  -7   11.76    1.32
   0   8  -7   12.57    1.31
   0   8  -7   14.05    1.27
   0   8  -7   15.04    1.29
   0  -8  -8    1.47    0.47
   0   8  -8    0.87    0.44
   0  -8  -8    2.48    0.62
   0  -8  -8    2.06    0.55
   0   8  -8    0.49    0.58
   0   8  -8    0.52    0.57
   0  -8  -8    0.80    0.51
   0  -8  -8    2.01    0.52
   0  -8  -8    1.74    0.56
   0   8   8    1.45    0.47
   0  -9   0   -0.14    0.62
   0   9   0   -0.14    0.58
   0  -9   0    0.61    0.98
   0   9   0   -0.17    0.69
   0  -9   0    1.40    0.76
   0   9   0    0.15    0.68
   0  -9   0   -0.33    0.91
   0  -9   0    0.21    0.58
   0   9   0    0.35    0.42
   0  -9  -1  122.86    5.05
   0  -9  -1  132.48    6.77
   0  -9  -1  125.94    5.06
   0   9  -1  120.15    5.07
   0   9  -1  121.40    5.08
   0   9  -1  115.33    6.60
   0  -9   1  122.30    5.74
   0  -9   1  130.39    7.31
   0  -9  -1  117.28    7.22
   0  -9  -1  115.73    5.80
   0   9  -1  112.50    5.36
   0  -9  -1  127.83    5.65
   0   9   1  117.79    6.45
   0  -9   1  114.81    6.26
   0  -9  -1  122.22    6.79
   0  -9   1  134.99    7.19
   0   9  -1  127.43    6.57
   0   9   1  132.83    6.82
   0   9   1  122.70    6.77
   0   9  -1  119.17    6.52
   0   9  -1  124.39    6.15
   0  -9   1  114.95    5.64
   0  -9   2   63.39    3.55
   0  -9  -2   66.24    4.98
   0  -9  -2   62.75    4.14
   0  -9  -2   68.98    4.31
   0   9  -2   59.43    4.10
   0   9  -2   71.44    4.37
   0  -9   2   67.33    5.52
   0  -9  -2   60.51    3.34
   0   9   2   68.02    5.17
   0  -9   2   66.98    4.44
   0  -9   2   75.35    5.38
   0  -9  -2   60.78    4.79
   0   9   2   70.25    4.95
   0  -9  -2   72.03    5.18
   0   9   2   64.60    4.76
   0   9  -2   71.08    5.02
   0  -9   2   65.19    4.46
   0  -9  -3   61.41    4.90
   0   9  -3   59.70    4.87
   0  -9  -3   59.26    4.73
   0   9  -3   59.45    4.88
   0  -9  -3   57.09    4.75
   0   9  -3   61.11    5.24
   0   9  -3   52.24    3.36
   0  -9   3   54.61    4.84
   0   9  -3   57.48    5.26
   0  -9  -3   59.61    4.98
   0   9   3   62.51    5.58
   0  -9   3   70.05    6.31
   0  -9   3   63.72    5.62
   0   9   3   54.28    4.79
   0   9   3   56.89    4.90
   0  -9   3   54.46    4.23
   0  -9  -4  188.51    6.95
   0  -9  -4  173.39    9.76
   0  -9   4  189.78   11.38
   0   9  -4  178.18   11.61
   0   9  -4  171.89    6.36
   0   9  -4  183.09   10.97
   0   9  -4  160.71   10.61
   0  -9  -4  182.13   11.03
   0   9  -4  167.61   10.65
   0  -9  -4  192.89   10.32
   0  -9  -4  188.43   11.20
   0  -9  -4  193.72    6.91
   0  -9  -4  194.01    7.02
   0   9  -4  171.20    6.46
   0  -9   4  193.89   11.68
   0   9   4  189.05   10.65
   0   9   4  177.89   10.36
   0   9   4  194.49   12.84
   0   9   4  167.71   11.19
   0  -9  -5   20.92    1.60
   0  -9  -5   22.10    1.76
   0   9  -5   18.07    1.59
   0  -9  -5   19.37    1.58
   0   9  -5   16.69    1.45
   0   9  -5   17.37    1.44
   0  -9  -5   21.41    1.72
   0   9  -5   15.86    1.39
   0   9  -5   17.45    1.51
   0   9  -5   18.50    1.49
   0   9  -5   17.44    1.37
   0  -9  -5   20.62    1.51
   0   9   5   16.47    3.92
   0  -9   5   22.34    3.94
   0  -9  -5   19.53    1.46
   0   9   5   20.57    4.65
   0   9  -5   17.56    1.40
   0  -9   5   19.33    4.43
   0   9  -5   17.13    1.55
   0   9  -5   17.03    1.47
   0   9  -5   11.91    1.47
   0  -9  -5   20.04    1.60
   0  -9  -5   19.45    1.70
   0   9  -5   18.78    1.53
   0   9  -5   19.72    3.85
   0  -9  -5   18.81    1.55
   0   9  -5   19.36    3.67
   0  -9  -5   20.05    3.87
   0   9  -5   13.38    3.27
   0  -9  -5   18.46    3.73
   0   9  -5   18.30    1.50
   0   9  -5   16.74    1.45
   0  -9  -5   20.95    1.62
   0   9  -5   17.80    1.42
   0  -9  -5   18.94    1.56
   0  -9  -5   18.21    1.52
   0   9  -5   18.78    1.54
   0  -9  -5   20.02    1.65
   0   9  -5   17.56    1.44
   0  -9  -5   17.75    1.58
   0  -9  -5   22.35    1.63
   0   9  -5   19.08    1.51
   0   9  -5   17.75    1.49
   0   9  -5   17.02    1.42
   0  -9  -5   20.07    1.56
   0  -9  -5   20.07    1.54
   0   9  -5   15.24    1.39
   0   9  -5   16.96    1.37
   0   9  -5   17.26    1.42
   0  -9   5   20.29    4.01
   0  -9  -5   21.81    1.61
   0   9  -5   18.69    1.46
   0   9  -5   16.69    1.37
   0  -9  -5   17.63    1.57
   0  -9  -5   18.78    1.60
   0  -9  -6    1.92    0.62
   0   9   6    2.70    1.99
   0   9  -6    0.14    0.59
   0  -9   6    2.27    2.23
   0   9   6    2.97    2.19
   0  -9  -6   -0.35    0.65
   0   9  -6    1.86    0.77
   0   9  -6    1.08    0.71
   0   9  -6    1.46    0.72
   0  -9  -6    0.82    0.73
   0   9  -6    0.37    0.54
   0  -9  -6    1.64    0.75
   0   9  -6    1.35    1.38
   0   9  -6    1.28    1.38
   0  -9  -6    0.83    0.53
   0   9  -6    1.71    0.68
   0   9  -6    0.55    0.63
   0   9  -6    2.02    1.36
   0  -9  -6    3.40    0.86
   0  -9  -6    3.51    0.88
   0  -9  -6    2.13    0.85
   0   9  -6    1.55    0.66
   0   9  -6    1.55    0.84
   0  -9  -6    1.65    0.71
   0  -9  -6    1.49    0.72
   0  -9  -6    1.13    0.74
   0   9  -6    0.65    0.62
   0  -9  -6   15.36    1.75
   0   9  -6    0.78    0.66
   0   9  -6    2.17    0.68
   0  -9  -6    1.10    0.64
   0   9  -6    1.26    0.62
   0   9  -6    0.07    0.94
   0   9  -6    0.70    0.48
   0  -9  -6    1.47    0.69
   0   9  -6   13.01    1.47
   0  -9  -6    0.58    1.45
   0   9  -6    0.55    0.62
   0   9  -6    1.72    1.81
   0  -9  -6    1.38    0.74
   0   9  -6    2.30    1.70
   0  -9  -6   -1.16    1.58
   0   9  -6    1.20    0.56
   0  -9  -6    1.91    0.78
   0   9  -6    0.85    0.65
   0  -9  -6    1.88    0.80
   0  -9  -6    0.50    0.58
   0   9  -6    1.55    0.58
   0  -9  -7  132.99    5.61
   0  -9  -7  132.63    5.56
   0   9  -7  163.22    5.59
   0   9  -7  131.51    5.32
   0  -9  -7  129.17    5.53
   0  -9  -7  131.14    5.58
   0   9  -7  120.69    5.49
   0  -9  -7  142.63    5.84
   0   9  -7  136.07    5.64
   0   9  -7  133.81    5.44
   0   9  -7  130.87    5.40
   0  -9  -7  134.13    5.43
   0   9  -7  138.90    5.63
   0  -9  -7  141.53    5.70
   0   9  -7  137.73    5.52
   0  -9  -7  133.84    5.67
   0   9  -7  189.74    5.78
   0   9  -7  125.60    5.35
   0  -9  -7  137.17    5.66
   0   9  -7  161.56    5.61
   0  -9  -7  129.48    5.56
   0   9  -7  121.43    5.44
   0  -9  -7  129.98    5.48
   0   9  -7  142.37    5.67
   0   9  -7  135.21    5.40
   0   9  -7  136.96    5.59
   0  -9  -7  136.36    5.51
   0   9  -7  136.58    5.41
   0  -9  -7  136.12    5.51
   0  -9  -8   55.68    2.64
   0   9  -8   98.41    2.91
   0   9  -8   56.14    2.63
   0  -9  -8   57.14    2.63
   0  -9  -8   59.59    2.68
   0   9  -8   56.86    2.62
   0  -9  -8   56.92    2.59
   0  -9  -8   58.47    2.63
   0  -9  -8   50.04    2.53
   0   9   8   49.62    2.57
   0   9  -8   96.44    2.85
   0  -9  -8   52.17    2.44
   0 -10   0 1302.95   43.43
   0  10   0 1268.96   43.40
   0 -10   0 1244.83   44.67
   0 -10   0 1370.41   43.63
   0 -10   0 1254.07   43.92
   0  10   0 1272.90   43.74
   0  10   0 1244.83   44.06
   0  10   0 1267.22   42.23
   0  10  -1   26.59    1.77
   0 -10  -1   25.86    1.73
   0  10  -1   25.26    1.74
   0 -10  -1   26.04    1.73
   0 -10   1   33.14    2.62
   0 -10  -1   31.40    3.03
   0 -10  -1   29.15    3.42
   0 -10  -1   28.00    2.52
   0  10  -1   27.06    2.21
   0 -10   1   34.78    3.58
   0 -10   1   34.32    3.46
   0 -10   1   27.95    2.82
   0  10  -1   28.29    2.93
   0 -10  -1   25.96    2.98
   0  10   1   25.33    2.83
   0  10   1   30.80    3.10
   0 -10  -1   30.57    2.47
   0  10   1   26.85    2.89
   0  10  -1   32.46    3.05
   0  10  -1   32.72    2.75
   0 -10   1   27.77    2.36
   0 -10  -2   36.73    3.86
   0 -10   2   34.37    2.59
   0 -10  -2   39.30    3.13
   0  10  -2   40.77    3.19
   0 -10  -2   39.00    3.16
   0  10  -2   40.80    3.19
   0 -10   2   45.13    3.56
   0  10  -2   41.47    3.81
   0 -10  -2   37.43    2.55
   0 -10   2   50.86    4.73
   0  10   2   40.70    4.10
   0 -10   2   34.49    3.28
   0 -10   2   40.90    4.15
   0 -10  -2   35.64    3.67
   0  10   2   34.98    3.55
   0 -10  -2   40.48    4.16
   0  10   2   41.13    3.95
   0  10   2   43.53    3.89
   0 -10  -3    1.78    1.06
   0  10  -3    1.26    0.97
   0 -10  -3    0.51    0.69
   0  10  -3    1.26    1.05
   0 -10  -3   -0.63    1.06
   0 -10  -3    0.51    0.80
   0  10  -3    0.93    0.85
   0  10  -3    0.67    1.12
   0 -10   3    4.36    1.42
   0 -10  -3    0.50    0.45
   0  10   3    1.72    1.21
   0 -10  -3    0.85    1.00
   0 -10   3    0.80    1.18
   0  10   3    1.12    1.08
   0 -10   3    0.21    0.69
   0  10   3    0.58    1.01
   0 -10   3    1.72    1.15
   0 -10  -4   18.34    1.45
   0  10  -4   17.40    3.50
   0 -10   4   18.34    3.35
   0 -10  -4   18.09    2.87
   0  10  -4   16.94    1.11
   0  10  -4   18.57    3.28
   0  10  -4   19.76    3.28
   0  10  -4   13.24    2.80
   0 -10  -4   15.46    2.67
   0 -10  -4   17.76    3.26
   0 -10  -4   15.98    3.01
   0 -10  -4   17.09    1.44
   0 -10  -4   20.49    1.49
   0  10  -4   16.18    1.17
   0 -10   4   18.72    3.47
   0  10   4   15.42    2.91
   0  10   4   16.23    2.88
   0  10   4   17.46    3.81
   0 -10   4   19.21    4.07
   0  10   4   18.69    3.46
   0 -10  -5   96.23    4.19
   0 -10  -5  102.66    4.43
   0  10  -5   87.45    4.00
   0  10  -5   80.34    3.89
   0  10  -5   88.41    4.15
   0  10  -5   87.09    3.95
   0  10  -5   82.25    3.89
   0 -10  -5   95.38    4.27
   0 -10  -5   90.59    4.07
   0  10  -5   85.25    3.82
   0 -10  -5   88.95    3.91
   0  10  -5   85.16    3.95
   0 -10   5   96.30    8.66
   0  10  -5   85.99    3.82
   0 -10   5   96.43   10.04
   0 -10  -5   93.25    3.91
   0  10   5   69.97    8.60
   0  10  -5   89.26    4.13
   0  10  -5   81.11    3.93
   0 -10  -5   91.77    4.10
   0  10  -5   90.15    4.07
   0  10  -5   74.70    3.96
   0  10  -5   85.64    8.02
   0  10  -5   81.71    7.80
   0  10  -5   82.62    3.91
   0  10  -5   84.73    7.99
   0 -10  -5   96.59    8.53
   0 -10  -5   82.70    8.05
   0 -10  -5   92.56    4.05
   0  10  -5   81.79    3.92
   0 -10  -5   93.29    4.17
   0  10  -5   87.96    3.89
   0 -10  -5   96.58    4.15
   0 -10  -5   89.68    4.07
   0  10  -5   82.00    3.98
   0 -10  -5   87.77    4.18
   0 -10  -5   85.35    3.91
   0  10  -5   82.34    3.92
   0 -10  -5   91.84    4.22
   0  10  -5   95.66    4.06
   0 -10  -5   91.01    3.99
   0  10  -5   92.28    4.05
   0  10  -5   84.63    3.84
   0 -10  -5   94.09    4.01
   0  10  -5   85.95    3.89
   0  10  -5   85.63    3.89
   0  10  -5   80.46    3.85
   0 -10   5   95.97    8.65
   0 -10  -5   92.43    4.03
   0  10  -5   89.35    3.83
   0  10  -5   87.45    3.86
   0  10  -5   82.23    3.92
   0 -10  -5   91.57    4.16
   0 -10  -5   96.88    4.24
   0 -10  -6   14.32    1.39
   0 -10  -6   19.08    1.67
   0  10   6   14.86    3.93
   0 -10  -6   15.32    1.37
   0  10  -6   13.85    1.30
   0 -10   6   13.63    4.07
   0  10   6    8.35    3.30
   0  10  -6   13.90    1.46
   0  10  -6   14.42    1.38
   0 -10  -6   13.50    1.26
   0  10  -6   11.86    1.26
   0  10  -6   12.71    1.23
   0  10  -6   12.71    1.22
   0 -10  -6   14.72    1.43
   0 -10  -6   14.56    1.50
   0 -10  -6   15.48    1.55
   0 -10  -6   14.05    1.59
   0  10  -6   14.23    1.43
   0  10  -6   16.15    1.90
   0 -10  -6   14.44    1.49
   0 -10  -6   16.61    1.56
   0 -10  -6   13.77    1.41
   0  10  -6   12.45    1.25
   0 -10  -6   17.03    1.56
   0 -10  -6   16.66    1.55
   0  10  -6   11.54    1.41
   0  10  -6   11.81    1.30
   0 -10  -6   31.66    2.15
   0  10  -6   13.03    1.33
   0  10  -6   11.70    3.25
   0  10  -6   11.47    1.31
   0 -10  -6   15.15    1.48
   0  10  -6   12.33    3.33
   0 -10  -6    9.58    2.98
   0 -10  -6   13.03    3.37
   0  10  -6   13.26    1.40
   0 -10  -6   15.97    1.64
   0 -10  -6   14.91    1.46
   0  10  -6    9.95    1.20
   0  10  -6   11.34    1.37
   0  10  -6   10.22    1.75
   0  10  -6   15.26    1.90
   0 -10  -6   16.96    1.45
   0  10  -6   28.51    1.97
   0  10  -6   11.70    1.39
   0  10  -6   15.82    1.40
   0 -10  -6   16.81    1.45
   0  10  -6   12.52    1.29
   0 -10  -7   21.85    1.71
   0  10  -7   22.95    1.68
   0  10   7   20.35    1.56
   0  10  -7   22.89    1.67
   0 -10  -7   27.04    1.71
   0  10  -7   24.14    1.63
   0  10  -7   27.86    1.95
   0 -10  -7   28.17    1.91
   0  10  -7   23.67    1.72
   0 -10  -7   26.82    1.90
   0  10  -7   23.30    1.61
   0 -10  -7   26.15    1.86
   0  10  -7   43.28    2.18
   0  10  -7   20.82    1.70
   0 -10  -7   24.38    1.73
   0  10  -7   24.45    1.64
   0 -10  -7   26.77    1.78
   0  10  -7   25.62    1.67
   0 -10  -7   22.31    1.76
   0  10  -7   43.41    2.16
   0 -10  -7   24.53    1.77
   0 -10  -7   25.79    1.85
   0 -10  -7   28.55    2.06
   0  10  -7   23.80    1.86
   0  10  -7   21.05    1.69
   0 -10  -7   23.56    1.76
   0 -10  -7   26.31    1.81
   0 -10  -8    2.08    0.57
   0 -10  -8    2.63    0.59
   0 -10  -8    1.61    0.53
   0  10  -8    1.70    0.58
   0  10  -8    1.58    0.56
   0 -10  -8    2.72    0.56
   0 -10  -8    2.57    0.53
   0 -10  -8    1.87    0.48
   0 -10  -8    2.53    0.64
   0  10   8    2.23    0.51
   0 -10  -8    2.30    0.44
   0 -11   0    0.17    0.70
   0  11   0    0.52    0.67
   0 -11   0    2.31    1.37
   0  11   0    0.63    0.93
   0  11   0    1.52    0.95
   0 -11   0    0.18    0.62
   0 -11   0    0.41    0.72
   0  11   0    1.99    0.65
   0 -11  -1   37.69    3.54
   0 -11   1   41.55    3.16
   0 -11  -1   35.56    1.99
   0 -11  -1   35.62    1.99
   0  11  -1   36.34    2.06
   0  11  -1   37.74    2.09
   0 -11  -1   38.88    3.19
   0 -11   1   40.70    4.14
   0 -11  -1   36.73    4.14
   0  11  -1   36.63    2.82
   0 -11  -1   40.77    3.03
   0  11   1   42.39    3.80
   0 -11  -1   37.22    3.85
   0 -11   1   43.40    4.13
   0 -11   1   40.35    3.56
   0  11   1   38.78    3.58
   0  11  -1   44.51    3.88
   0  11  -1   47.89    3.87
   0  11   1   47.48    3.98
   0  11  -1   47.53    3.45
   0 -11   1   38.74    2.89
   0  11   1   39.98    2.43
   0 -11  -2  926.26   30.71
   0 -11   2  876.40   30.09
   0 -11  -2  854.41   32.59
   0 -11  -2  894.57   30.63
   0  11  -2  901.63   30.66
   0  11  -2  907.99   30.71
   0 -11   2  892.13   31.26
   0  11  -2  936.88   32.55
   0 -11  -2  818.10   29.72
   0 -11   2  966.70   34.30
   0  11   2  915.45   33.31
   0 -11  -2  926.20   33.33
   0  11   2  882.59   32.65
   0 -11   2  924.99   31.86
   0  11   2  958.73   32.84
   0 -11   2 1019.11   33.91
   0 -11  -2  891.19   32.83
   0  11   2  885.22   32.76
   0 -11   2  994.74   33.73
   0 -11  -2  782.96   28.49
   0 -11   3   60.57    4.80
   0 -11   3   69.24    6.17
   0 -11  -3   67.18    5.94
   0  11   3   62.33    5.63
   0  11   3   72.00    5.87
   0 -11  -3   69.76    5.43
   0 -11  -3   65.33    5.17
   0  11  -3   66.48    5.18
   0  11  -3   65.19    5.14
   0  11  -3   68.03    5.85
   0 -11  -3   66.86    5.23
   0 -11  -3   61.30    5.68
   0  11  -3   67.34    5.95
   0  11  -3   64.95    2.71
   0 -11   3   65.02    5.39
   0 -11  -3   65.44    3.00
   0 -11   3   69.62    6.72
   0  11   3   67.70    6.16
   0 -11  -3   67.58    5.65
   0 -11  -3   68.01    3.03
   0 -11  -4  157.21    6.20
   0  11  -4  152.41    5.67
   0 -11   4  157.57   10.27
   0 -11  -4  132.27    8.95
   0  11  -4  162.64   11.21
   0  11  -4  155.36   10.49
   0 -11  -4  158.10    9.51
   0 -11  -4  145.00    9.74
   0  11  -4  151.54    9.82
   0  11  -4  179.87   10.46
   0 -11  -4  142.37    9.69
   0 -11  -4  161.44    6.29
   0 -11  -4  158.16    6.13
   0  11  -4  149.50    5.79
   0  11   4  163.82   10.07
   0 -11   4  171.16   11.39
   0 -11   4  165.61   10.88
   0  11   4  162.49   10.23
   0  11   4  163.84   12.07
   0  11   4  159.98   11.02
   0 -11   4  176.03   12.50
   0 -11  -5  163.28    6.16
   0 -11  -5  165.77    6.33
   0  11  -5  129.16    5.70
   0  11  -5  137.59    5.80
   0 -11  -5  152.64    6.17
   0  11  -5  140.47    5.82
   0 -11  -5  150.39    5.92
   0  11  -5  139.36    5.84
   0  11  -5  153.28    6.15
   0 -11  -5  149.58    5.80
   0  11  -5  145.31    5.90
   0 -11   5  155.50   11.54
   0  11  -5  145.09    5.70
   0  11   5  133.98   10.87
   0 -11   5  163.21   13.14
   0  11   5  161.32   13.09
   0 -11  -5  151.39    5.74
   0  11  -5  130.18    5.86
   0  11  -5  142.18    5.95
   0 -11  -5  151.23    6.00
   0  11  -5  144.29    5.87
   0  11  -5  145.73    6.04
   0  11  -5  135.54    5.79
   0 -11  -5  160.61    6.18
   0 -11  -5  158.03    5.95
   0  11  -5  140.96    5.70
   0 -11  -5  151.47    6.00
   0  11  -5  145.52    5.74
   0 -11  -5  148.00    6.07
   0  11  -5  135.35    5.79
   0 -11  -5  153.17    6.00
   0  11  -5  133.59    5.86
   0  11  -5  140.73    5.83
   0 -11  -5  139.68    5.77
   0 -11  -5  147.83    6.12
   0 -11  -5  149.77    6.14
   0  11  -5  140.78    5.39
   0  11  -5  149.76   10.87
   0 -11  -5  143.12    5.84
   0  11  -5  137.30    5.76
   0  11  -5  141.83   10.64
   0  11  -5  137.58   10.70
   0 -11  -5  153.26   10.97
   0 -11  -5  173.79   11.50
   0  11  -5  134.94    5.67
   0 -11  -5  148.57    5.87
   0  11  -5  150.17    5.83
   0  11  -5  157.70    5.94
   0  11  -5  135.52    5.72
   0  11  -5  153.23    5.95
   0  11  -5  143.67    5.79
   0 -11  -5  152.02    5.89
   0 -11  -6   42.52    2.48
   0 -11  -6   41.45    2.61
   0  11  -6   38.49    2.35
   0 -11  -6   40.19    2.22
   0 -11  -6   37.76    2.37
   0  11  -6   34.59    2.24
   0 -11  -6   38.12    2.58
   0  11  -6   34.93    2.53
   0  11  -6   37.26    2.46
   0  11  -6   35.69    2.32
   0 -11  -6   36.58    2.36
   0  11  -6   39.70    2.65
   0  11  -6   36.06    2.18
   0 -11  -6   37.62    2.22
   0  11  -6   36.25    2.42
   0 -11  -6   40.31    2.61
   0 -11  -6   36.96    2.41
   0  11  -6   39.21    2.60
   0  11  -6   35.03    2.35
   0 -11  -6   38.57    2.46
   0 -11  -6   36.58    2.39
   0 -11  -6   39.35    2.42
   0  11  -6   34.55    2.32
   0 -11  -6   36.65    2.40
   0  11  -6   39.00    2.26
   0  11  -6   38.92    2.35
   0  11  -6   35.47    2.32
   0  11  -6   33.39    2.25
   0  11  -6   40.82    2.30
   0  11  -6   41.89    2.33
   0  11  -6   49.75    2.62
   0 -11  -6   42.77    2.43
   0  11  -6   41.34    2.43
   0 -11  -6   38.81    2.34
   0 -11  -6   41.36    2.54
   0 -11  -6   40.02    2.40
   0  11  -6   37.66    2.16
   0 -11  -6   37.32    2.45
   0  11  -6   36.48    2.29
   0  11  -6   35.83    2.14
   0  11  -6   39.59    2.43
   0  11   7   11.94    1.18
   0  11  -7   12.77    1.40
   0 -11  -7   14.77    1.51
   0  11  -7   12.28    1.23
   0 -11  -7   11.57    1.23
   0 -11  -7   13.22    1.36
   0  11  -7   26.43    1.69
   0 -11  -7   13.78    1.29
   0 -11  -7   13.15    1.32
   0 -11  -7   13.36    1.17
   0  11  -7   14.90    1.21
   0  11  -7   13.50    1.39
   0 -11  -7   13.73    1.37
   0  11  -7   14.09    1.30
   0  11  -7   14.47    1.28
   0 -11  -7   15.81    1.46
   0 -11  -7   15.13    1.38
   0 -11  -7   14.17    1.36
   0  11  -7   23.25    1.63
   0  11  -7   15.08    1.37
   0  11  -7   13.55    1.19
   0  11  -7   15.02    1.23
   0 -11  -7   14.01    1.27
   0 -11  -7   12.60    1.24
   0 -11  -7   12.29    1.23
   0 -11  -7   15.27    1.38
   0 -11  -8    0.04    0.44
   0 -11  -8    0.11    0.40
   0 -11  -8    0.08    0.40
   0 -11  -8    0.30    0.27
   0  11  -8    4.02    0.66
   0 -11  -8   -0.09    0.49
   0 -11  -8    0.23    0.32
   0 -11  -8    0.40    0.40
   0 -11  -8    0.45    0.36
   0  12   0 1833.17   60.99
   0 -12   0 1942.68   61.02
   0 -12   0 1776.27   61.27
   0  12   0 1782.30   60.65
   0 -12   0 1754.49   62.20
   0 -12   0 1761.18   60.55
   0  12   0 1777.46   59.02
   0 -12  -1   95.11    6.90
   0  12  -1  100.59    6.64
   0  12   1  112.93    6.72
   0 -12   1  110.54    7.28
   0 -12   1  113.53    6.93
   0 -12  -1  108.41    5.75
   0  12   1  114.99    6.90
   0 -12   1  110.93    6.57
   0  12   1  101.90    6.73
   0  12  -1  111.96    6.72
   0 -12   1  105.73    7.38
   0  12   1   94.55    6.52
   0 -12  -1  104.70    6.02
   0 -12  -1   97.02    7.38
   0  12  -1  100.22    5.51
   0 -12  -1  101.27    6.62
   0 -12   1  104.41    5.79
   0  12   1   99.62    4.69
   0 -12   1  102.34    5.42
   0  12  -1  106.54    5.91
   0  12   2   11.99    2.32
   0 -12   2    7.31    1.70
   0  12   2   12.08    2.38
   0 -12  -2   13.81    2.60
   0 -12   2    9.98    2.36
   0  12   2   13.59    2.48
   0 -12   2    8.64    2.28
   0 -12   2   13.24    2.68
   0 -12  -2   15.98    2.70
   0  12   2   15.19    2.72
   0 -12  -2   11.50    1.54
   0  12  -2    9.11    1.50
   0 -12  -2   14.81    1.82
   0 -12  -2   12.71    1.71
   0  12  -2   10.24    1.55
   0 -12   2    8.96    1.48
   0 -12   2   11.81    1.95
   0  12  -2    9.96    2.08
   0 -12  -3   69.23    3.13
   0  12  -3   66.82    5.22
   0 -12  -3   67.35    5.20
   0  12  -3   63.19    5.11
   0 -12  -3   69.07    5.57
   0 -12  -3   71.15    5.34
   0  12  -3   59.19    5.75
   0 -12  -3   59.78    5.87
   0  12  -3   67.62    2.82
   0 -12   3   60.40    5.23
   0  12  -3   64.70    5.97
   0  12   3   73.90    6.15
   0 -12  -3   72.80    6.42
   0  12   3   71.44    6.06
   0 -12   3   73.90    6.65
   0 -12   3   75.13    6.53
   0  12   3   70.02    6.39
   0 -12   3   70.28    5.27
   0  12  -3   68.21    2.92
   0 -12  -3   68.74    6.00
   0 -12   3   74.34    7.24
   0  12   3   68.01    6.43
   0  12   3   65.76    2.84
   0 -12  -3   70.75    3.14
   0 -12  -4  296.47   10.47
   0  12   4  290.66   15.24
   0 -12   4  340.88   16.95
   0  12   4  298.26   15.17
   0 -12   4  332.80   17.22
   0  12  -4  276.26    9.89
   0  12  -4  305.29   16.61
   0 -12   4  293.98   15.18
   0  12  -4  286.69   10.06
   0  12   4  273.41    9.92
   0 -12  -4  297.39   10.57
   0 -12  -4  292.17   10.40
   0  12   4  269.43   15.96
   0  12   4  309.07   17.80
   0 -12   4  306.49   17.61
   0  12  -4  301.51   14.98
   0  12  -4  307.93   15.08
   0 -12  -4  273.60   14.10
   0  12  -4  310.51   16.12
   0 -12  -4  269.63   14.53
   0 -12  -4  284.31   14.74
   0 -12  -5   17.10    1.44
   0  12  -5   14.73    1.39
   0 -12  -5   16.66    1.58
   0  12  -5   16.26    1.36
   0 -12  -5   19.20    1.72
   0 -12  -5   16.93    1.51
   0  12  -5   14.11    1.34
   0  12  -5   14.98    1.42
   0  12  -5   15.99    1.43
   0  12  -5   19.51    1.68
   0 -12  -5   16.64    1.59
   0 -12  -5   17.01    1.44
   0  12  -5   17.27    1.50
   0 -12  -5   16.96    1.44
   0  12  -5   16.67    1.47
   0 -12   5   10.13    2.98
   0  12   5   20.60    4.64
   0 -12   5   21.82    4.79
   0  12   5   16.17    3.91
   0  12  -5   17.55    1.33
   0  12  -5    8.95    1.42
   0  12  -5   19.48    1.59
   0 -12  -5   16.97    1.63
   0 -12  -5   17.82    1.52
   0  12  -5   18.33    1.63
   0  12  -5   16.43    1.42
   0 -12  -5   15.02    1.45
   0 -12  -5   17.74    1.63
   0  12  -5   13.02    1.39
   0 -12  -5   16.20    1.48
   0  12  -5   16.57    1.35
   0 -12  -5   16.62    1.48
   0 -12  -5   16.45    1.59
   0  12  -5   15.40    1.47
   0  12  -5   16.91    1.49
   0 -12  -5   18.51    1.65
   0  12  -5   15.50    1.15
   0 -12  -5   22.25    3.91
   0 -12  -5   10.94    2.95
   0  12  -5   13.83    3.27
   0  12  -5   23.42    3.97
   0  12  -5   14.13    3.19
   0  12  -5   14.00    1.30
   0 -12  -5   14.50    1.40
   0  12  -5   16.95    1.47
   0  12  -5   15.92    1.35
   0 -12  -5   18.00    1.50
   0  12  -5   14.90    1.39
   0  12  -5   16.69    1.41
   0  12  -5   17.22    1.47
   0  12  -5   17.03    1.42
   0 -12  -6   13.69    1.37
   0 -12  -6   15.04    1.56
   0 -12  -6   12.81    1.22
   0  12  -6   13.67    1.35
   0 -12  -6   11.94    1.27
   0  12  -6   11.67    1.24
   0  12  -6   10.69    1.12
   0 -12  -6   14.18    1.25
   0  12  -6   12.52    1.40
   0 -12  -6   14.44    1.54
   0  12  -6   12.81    1.31
   0  12  -6   15.08    1.85
   0  12  -6   10.38    1.72
   0 -12  -6   12.84    1.31
   0  12  -6   11.11    1.35
   0 -12  -6   12.43    1.35
   0  12  -6   21.54    2.02
   0  12  -6   13.80    1.42
   0 -12  -6   13.57    1.42
   0 -12  -6   14.66    1.46
   0 -12  -6   10.32    1.29
   0 -12  -6   13.41    1.39
   0  12  -6   10.03    1.31
   0  12  -6   10.59    1.14
   0  12  -6   14.40    1.40
   0  12  -6   13.15    1.32
   0  12  -6   12.98    1.26
   0  12  -6   23.03    1.75
   0  12  -6    8.96    1.29
   0 -12  -6   13.37    1.33
   0  12  -6   13.67    1.29
   0 -12  -6   14.37    1.40
   0  12  -6   12.78    1.32
   0  12  -6   13.15    1.15
   0 -12  -6   11.99    1.37
   0 -12  -6   13.53    1.45
   0  12  -6   13.70    1.35
   0 -12  -6   13.48    1.33
   0  12  -6   13.84    1.39
   0  12   7   24.87    1.72
   0  12  -7   26.26    1.74
   0  12  -7   30.85    1.90
   0 -12  -7   28.86    1.81
   0 -12  -7   26.71    1.89
   0 -12  -7   25.10    1.81
   0 -12  -7   29.02    1.91
   0  12  -7   28.46    1.85
   0  12  -7   24.81    1.86
   0 -12  -7   28.65    1.93
   0 -12  -7   28.36    1.88
   0 -12  -7   27.06    1.83
   0  12  -7   24.05    1.78
   0  12  -7   32.36    1.96
   0  12  -7   30.21    1.73
   0 -12  -7   27.02    1.79
   0  12  -7   26.99    1.81
   0  12  -7   26.58    1.66
   0 -12  -7   25.83    1.77
   0 -12  -7   25.32    1.73
   0  12  -7   24.59    1.87
   0 -12  -7   28.02    2.02
   0 -12  -7   25.60    1.62
   0 -12  -7   26.29    1.84
   0  12  -7   28.05    1.86
   0 -12  -8   17.62    1.22
   0 -12  -8   18.70    1.22
   0 -12  -8   18.21    1.19
   0 -12  -8   20.13    1.26
   0  12  -8   25.32    1.30
   0 -12  -8   19.34    1.30
   0 -12  -8   16.82    1.17
   0 -12  -8   16.34    1.10
   0  13   0    2.08    1.21
   0 -13   0    1.08    0.94
   0 -13   0    0.50    1.05
   0 -13   0    1.57    1.31
   0  13   0    0.85    0.98
   0 -13   0    1.28    0.92
   0  13   0    1.10    0.63
   0  13   1 1614.43   54.67
   0  13  -1 1565.60   54.56
   0  13   1 1634.77   54.46
   0 -13   1 1759.38   55.22
   0 -13   1 1664.81   55.56
   0 -13  -1 1496.43   54.90
   0 -13   1 1562.94   54.15
   0  13   1 1577.19   54.70
   0 -13  -1 1706.78   52.97
   0  13  -1 1610.38   54.47
   0 -13  -1 1610.86   53.38
   0  13  -1 1503.98   52.39
   0  13   1 1559.97   54.49
   0 -13  -1 1562.30   56.15
   0 -13   1 1509.29   55.54
   0 -13   1 1569.05   52.85
   0 -13  -1 1575.51   54.29
   0  13  -1 1518.56   52.86
   0  13   1 1516.79   50.99
   0 -13   1 1430.89   51.86
   0 -13  -2  190.62   10.89
   0  13   2  198.23   10.87
   0  13   2  197.24   10.81
   0  13   2  198.73   10.94
   0 -13   2  207.07   11.61
   0 -13  -2  185.93   11.11
   0 -13   2  220.78   11.59
   0 -13   2  201.60   10.19
   0 -13  -2  186.63    8.51
   0 -13   2  206.00   11.81
   0  13   2  213.92   11.51
   0 -13  -2  195.46    8.51
   0 -13  -2  188.06    8.44
   0  13  -2  200.10    8.61
   0  13  -2  184.39    8.42
   0 -13   2  184.33    8.67
   0 -13   2  182.61    9.17
   0  13  -2  194.13   10.32
   0 -13  -3  207.05    7.21
   0 -13  -3  181.02   11.34
   0  13  -3  179.00    9.69
   0 -13  -3  186.85    9.80
   0  13  -3  190.96   11.38
   0 -13  -3  186.22    9.78
   0  13  -3  195.23    9.94
   0 -13   3  183.40   10.17
   0  13  -3  187.67    6.79
   0  13  -3  188.73    6.79
   0  13  -3  196.14   11.50
   0  13   3  202.91   11.56
   0 -13   3  210.89   12.24
   0 -13  -3  203.61   12.06
   0 -13   3  211.12   12.40
   0  13   3  206.89   11.96
   0 -13   3  179.62    9.93
   0  13   3  208.65   11.54
   0  13  -3  188.62    6.91
   0 -13  -3  182.70   11.00
   0  13   3  205.44   12.27
   0 -13   3  206.73   12.98
   0  13   3  196.04   12.41
   0  13   3  181.93    6.81
   0 -13  -3  195.08    7.17
   0 -13  -4    1.57    0.61
   0  13   4    3.30    1.46
   0  13   4    2.06    1.72
   0 -13   4    0.51    0.99
   0  13   4    3.21    1.73
   0  13  -4   -0.50    1.11
   0  13  -4    1.47    0.41
   0  13  -4    7.42    0.80
   0  13   4    1.73    0.44
   0 -13  -4    2.28    0.72
   0 -13  -4    1.79    0.62
   0 -13   4    1.42    1.49
   0 -13   4    2.99    1.88
   0  13   4    3.61    1.82
   0 -13  -4    0.71    1.05
   0 -13  -4   -0.34    0.75
   0  13  -4    1.06    1.18
   0  13  -4    1.38    1.25
   0  13  -4    0.71    0.79
   0 -13  -4    2.49    1.37
   0  13  -5   95.54    4.39
   0  13  -5   94.85    4.19
   0 -13  -5  113.34    4.45
   0 -13  -5  109.95    4.71
   0 -13  -5  116.79    4.93
   0 -13  -5  115.78    4.69
   0  13  -5   94.90    4.36
   0 -13  -5  111.71    4.77
   0  13  -5   92.87    4.27
   0  13  -5   92.91    4.33
   0  13  -5   95.90    4.55
   0 -13  -5   99.06    4.33
   0  13  -5   99.80    4.43
   0 -13   5   98.00    9.42
   0  13  -5   96.05    4.12
   0 -13   5  104.94   10.71
   0  13   5  106.44   10.69
   0  13   5  100.73    9.46
   0 -13  -5  106.45    4.53
   0 -13  -5  108.29    4.77
   0  13  -5   97.38    4.47
   0  13  -5   82.64    4.39
   0  13  -5  101.78    4.59
   0 -13  -5  102.15    4.52
   0  13  -5   95.53    4.53
   0  13  -5   96.18    4.39
   0  13  -5   95.43    4.17
   0 -13  -5  104.73    4.68
   0 -13  -5  102.55    4.47
   0 -13  -5  104.61    4.50
   0  13  -5   93.61    4.37
   0 -13  -5  103.40    4.69
   0 -13  -5   94.95    4.61
   0  13  -5   94.63    4.39
   0  13  -5   94.75    3.99
   0  13  -5   91.98    8.23
   0  13  -5  101.63    8.57
   0  13  -5   98.46    4.37
   0 -13  -5   99.98    4.38
   0  13  -5   86.95    4.15
   0  13  -5   92.81    4.21
   0  13  -5  103.07    4.38
   0 -13  -5  102.77    4.40
   0 -13  -6   24.47    1.77
   0 -13  -6   25.68    1.94
   0 -13  -6   19.95    1.51
   0  13  -6   19.01    1.60
   0  13  -6   16.23    1.43
   0 -13  -6   17.63    1.51
   0 -13  -6   20.80    1.48
   0  13  -6   17.52    1.38
   0  13  -6   18.95    1.72
   0  13  -6   15.95    1.48
   0  13  -6   20.63    1.99
   0  13  -6   18.11    2.00
   0 -13  -6   20.55    1.60
   0 -13  -6   21.90    1.86
   0  13  -6   19.55    1.75
   0  13  -6   36.27    2.34
   0 -13  -6   20.56    1.69
   0  13  -6   18.23    1.64
   0 -13  -6   19.36    1.68
   0 -13  -6   20.55    1.68
   0 -13  -6   22.94    1.75
   0  13  -6   17.15    1.39
   0 -13  -6   18.20    1.70
   0  13  -6   16.50    1.58
   0  13  -6   19.07    1.62
   0  13  -6   18.56    1.56
   0  13  -6   20.80    1.55
   0  13  -6   13.26    1.46
   0  13  -6   17.36    1.54
   0  13  -6   33.29    1.99
   0 -13  -6   20.39    1.63
   0 -13  -6   20.11    1.63
   0  13  -6   19.58    1.51
   0 -13  -6   21.06    1.64
   0  13  -6   18.24    1.54
   0 -13  -6   19.77    1.73
   0  13  -6   17.72    1.58
   0  13   7   19.37    1.52
   0  13  -7   21.08    1.72
   0 -13  -7   20.80    1.76
   0 -13  -7   18.40    1.45
   0  13  -7   22.83    1.63
   0 -13  -7   23.57    1.69
   0  13  -7   19.93    1.67
   0 -13  -7   22.09    1.68
   0 -13  -7   24.05    1.66
   0 -13  -7   24.64    1.70
   0  13  -7   22.31    1.67
   0  13  -7   22.33    1.63
   0  13  -7   25.09    1.66
   0 -13  -7   22.02    1.60
   0 -13  -7   23.20    1.62
   0 -13  -7   20.92    1.38
   0  13  -7   24.78    1.70
   0 -13  -7   24.51    1.72
   0 -13  -7   24.40    1.60
   0 -13  -7   23.38    1.72
   0  13  -7   23.36    1.60
   0 -13  -7   22.06    1.64
   0  13  -7   22.75    1.62
   0 -13  -8    2.34    0.48
   0 -13  -8    2.50    0.52
   0 -13  -8    2.80    0.51
   0 -13  -8    2.62    0.47
   0  13  -8    5.96    0.66
   0 -13  -8    2.46    0.54
   0 -13  -8    3.01    0.49
   0 -13  -8    2.30    0.38
   0  13  -8    0.89    0.43
   0  13  -8    1.39    0.46
   0  14   0  781.42   28.80
   0 -14   0  775.61   28.67
   0 -14   0  783.27   29.33
   0  14   0  743.75   28.26
   0  14   0  740.00   26.79
   0 -14   0  730.13   30.03
   0 -14   0  757.45   28.40
   0  14   0  778.54   26.60
   0 -14  -1 1387.26   46.88
   0 -14  -1 1295.89   49.15
   0  14  -1 1412.93   48.50
   0 -14   1 1346.50   49.72
   0 -14  -1 1321.94   48.98
   0  14   1 1420.94   49.10
   0  14  -1 1333.94   48.76
   0 -14   1 1375.42   48.25
   0  14   1 1407.71   48.52
   0 -14   1 1492.70   49.28
   0  14   1 1406.32   48.88
   0 -14  -1 1381.23   47.54
   0  14   1 1345.36   48.67
   0 -14  -1 1358.07   50.27
   0  14  -1 1315.24   46.54
   0 -14   1 1351.11   49.82
   0 -14  -1 1337.93   48.36
   0 -14   1 1362.75   47.02
   0  14  -1 1438.88   47.11
   0 -14   1 1312.45   45.92
   0  14  -2    5.02    0.61
   0 -14   2    4.23    1.29
   0  14  -2    6.15    1.79
   0 -14   2    3.26    1.36
   0  14   2    5.28    1.84
   0  14   2    4.49    1.79
   0 -14  -2    6.18    1.99
   0 -14   2    5.41    2.01
   0  14   2    3.69    1.50
   0  14  -2    4.97    0.63
   0  14  -2    4.14    0.98
   0 -14   2    4.64    1.22
   0  14  -2    4.25    0.96
   0  14   2    2.87    1.50
   0 -14   2    3.26    1.76
   0 -14  -2    5.10    2.31
   0 -14  -2    4.80    1.20
   0 -14  -2    4.62    1.94
   0 -14   2    7.12    2.21
   0 -14  -3  476.25   15.55
   0  14  -3  436.80   18.40
   0  14  -3  430.34   20.88
   0 -14  -3  454.17   21.21
   0  14  -3  433.77   18.36
   0  14  -3  445.30   15.14
   0  14  -3  443.28   20.67
   0  14  -3  440.33   15.11
   0  14   3  482.37   21.09
   0  14   3  470.87   21.51
   0 -14   3  493.06   22.04
   0 -14   3  455.51   19.24
   0 -14  -3  471.16   21.56
   0 -14   3  523.09   22.62
   0  14   3  476.38   21.09
   0  14  -3  444.90   15.28
   0  14   3  484.18   22.37
   0 -14  -3  458.20   20.82
   0 -14   3  479.31   22.62
   0  14   3  461.44   21.91
   0  14   3  441.00   15.17
   0 -14  -3  472.85   15.60
   0 -14  -4   25.86    1.87
   0  14   4   25.75    4.08
   0  14   4   23.70    3.82
   0 -14   4   19.52    4.04
   0  14   4   28.23    4.74
   0  14  -4   21.38    4.20
   0  14  -4   25.67    1.53
   0  14  -4   24.63    1.62
   0  14   4   23.37    1.52
   0 -14  -4   26.30    1.86
   0 -14   4   21.43    4.00
   0  14   4   29.33    4.86
   0 -14   4   27.31    5.05
   0  14  -4   27.89    3.74
   0  14  -4   25.57    4.20
   0  14  -4   30.81    3.93
   0 -14  -5   26.72    2.06
   0 -14  -5   25.46    1.89
   0  14  -5   19.62    1.65
   0  14  -5   21.29    1.70
   0 -14  -5   23.79    1.91
   0  14  -5   22.54    1.91
   0  14  -5   20.97    1.62
   0 -14  -5   22.49    1.68
   0 -14   5   18.27    4.08
   0  14   5   24.92    4.93
   0  14   5   23.00    4.63
   0 -14   5   24.11    5.07
   0  14   5   35.31    6.12
   0  14  -5   15.97    1.75
   0 -14  -5   26.41    1.84
   0 -14  -5   23.62    1.95
   0  14  -5   23.64    1.90
   0 -14  -5   26.01    1.87
   0  14  -5   20.97    1.79
   0 -14  -5   25.62    1.96
   0  14  -5   20.75    1.77
   0 -14  -5   26.78    1.86
   0 -14  -5   26.38    1.84
   0  14  -5   22.91    1.77
   0  14  -5   21.14    1.71
   0 -14  -5   23.70    1.76
   0  14  -5   19.26    1.59
   0  14  -5   23.51    1.72
   0  14  -5   22.87    1.72
   0  14  -5   21.09    1.59
   0 -14  -5   27.83    1.86
   0  14  -5   21.44    1.45
   0 -14  -5   24.08    1.70
   0 -14  -5   25.88    1.97
   0  14  -5   23.15    1.78
   0  14  -6   27.45    2.27
   0 -14  -6   23.84    1.72
   0  14  -6   25.47    1.99
   0  14  -6   20.74    1.66
   0  14  -6   30.53    2.35
   0 -14  -6   33.45    2.23
   0  14  -6   21.89    1.74
   0 -14  -6   24.56    1.71
   0 -14  -6   26.13    2.07
   0 -14  -6   28.38    1.94
   0  14  -6   23.01    1.57
   0 -14  -6   28.96    2.15
   0  14  -6   25.92    1.91
   0 -14  -6   27.00    1.93
   0  14  -6   26.27    1.99
   0 -14  -6   25.65    1.92
   0  14  -6   22.29    1.84
   0 -14  -6   28.65    1.95
   0 -14  -6   25.46    1.98
   0 -14  -6   28.97    1.96
   0  14  -6   26.33    1.85
   0  14  -6   25.17    1.86
   0 -14  -6   25.04    1.84
   0  14  -6   25.48    1.81
   0  14  -6   25.40    1.74
   0 -14  -6   24.57    1.81
   0  14  -6   21.54    1.78
   0  14  -6   26.83    1.78
   0 -14  -6   23.81    1.95
   0  14  -6   26.26    1.83
   0 -14  -6   24.16    1.75
   0  14  -6   28.77    1.91
   0  14   7   17.64    1.43
   0  14  -7   20.52    1.49
   0 -14  -7   20.84    1.57
   0 -14  -7   21.34    1.52
   0 -14  -7   20.37    1.52
   0  14  -7   19.13    1.51
   0  14  -7   19.18    1.53
   0  14  -7   20.43    1.49
   0  14  -7   18.20    1.53
   0 -14  -7   19.08    1.54
   0 -14  -7   19.82    1.41
   0  14  -7   20.82    1.56
   0 -14  -7   19.70    1.57
   0  14  -7   21.99    1.57
   0 -14  -7   20.59    1.54
   0  14  -7   48.73    2.29
   0 -14  -7   16.03    1.28
   0  14  -7   52.35    2.34
   0  14  -7   17.83    1.56
   0 -14  -7   19.97    1.66
   0  14  -7   51.79    2.35
   0  14  -7   18.54    1.46
   0 -14  -7   20.10    1.54
   0 -14  -8   21.24    1.23
   0 -14  -8   21.05    1.16
   0  14  -8   26.44    1.19
   0 -14  -8   13.12    0.86
   0 -14  -8   19.01    1.12
   0 -14  -8   21.04    1.13
   0 -14  -8   20.46    1.14
   0 -14  -8   18.33    1.04
   0  14  -8   19.76    1.13
   0 -14  -8   19.00    1.07
   0  14  -8   18.59    1.09
   0 -15   0   -0.61    1.18
   0  15   0   -0.28    0.97
   0 -15   0    0.26    0.87
   0 -15   0    1.51    1.68
   0  15   0   -0.25    0.80
   0 -15   0    1.04    1.59
   0  15   0    0.16    0.60
   0 -15   0    0.26    0.95
   0  15   0    0.14    0.53
   0 -15   1  126.70    8.61
   0 -15  -1  118.53    6.87
   0 -15   1  115.30    7.75
   0 -15  -1  120.65    8.22
   0 -15  -1  123.96    8.61
   0  15   1  119.28    7.88
   0  15   1  123.60    8.15
   0 -15   1  130.00    8.31
   0  15  -1  104.06    7.38
   0  15   1  123.36    8.31
   0  15  -1  116.09    8.02
   0  15  -1  114.11    6.66
   0 -15   1  118.97    8.68
   0  15   1  110.52    7.89
   0 -15  -1  131.22    7.48
   0 -15  -1  106.32    8.67
   0 -15   1  118.81    7.00
   0 -15  -1  118.57    7.94
   0 -15   1  109.40    5.99
   0  15  -1  119.14    6.81
   0 -15  -2  235.99    8.16
   0 -15   2  204.36   10.05
   0  15  -2  246.68   12.01
   0  15  -2  216.94    7.88
   0 -15  -2  245.73   13.42
   0 -15   2  230.06   11.80
   0 -15   2  267.31   13.88
   0  15   2  242.62   12.70
   0  15   2  226.26   12.61
   0 -15  -2  222.66   12.71
   0  15   2  242.04   12.86
   0  15  -2  228.06    7.99
   0 -15  -2  219.87   14.08
   0  15   2  204.91   12.15
   0  15   2  216.75   12.70
   0 -15   2  243.11   13.84
   0 -15  -2  216.09   10.02
   0 -15  -2  230.87    8.24
   0  15   2  214.39    7.88
   0 -15  -3   81.26    3.55
   0  15   3   86.32    7.36
   0 -15   3   62.35    5.57
   0 -15  -3   67.49    6.98
   0  15   3   84.47    7.12
   0 -15   3   79.93    7.51
   0 -15   3   70.99    7.19
   0  15   3   86.16    7.46
   0  15  -3   71.03    3.14
   0  15  -3   72.05    6.64
   0  15  -3   74.16    3.19
   0  15  -3   76.04    3.31
   0 -15  -3   73.99    7.12
   0  15  -3   64.55    5.06
   0  15  -3   66.68    5.10
   0  15  -3   69.56    3.11
   0 -15  -3   83.36    3.63
   0  15   3   77.82    3.24
   0 -15  -3   76.17    6.96
   0  15   3   81.60    7.62
   0 -15   3   80.76    8.19
   0  15   3   84.86    7.72
   0  15  -4  215.16    7.93
   0  15   4  208.67    7.75
   0 -15  -4  222.89    8.27
   0  15  -4  216.77    8.23
   0  15  -4  211.61    8.02
   0 -15  -4  226.13    8.33
   0 -15   4  239.07   14.93
   0  15   4  238.43   13.75
   0  15   4  200.34   12.77
   0  15   4  228.45   14.50
   0 -15   4  218.10   14.12
   0  15   4  240.16   15.00
   0 -15   4  235.19   15.56
   0  15  -4  220.83    8.23
   0  15  -4  213.48    8.06
   0  15  -4  209.11    8.06
   0 -15  -4  216.87    8.24
   0  15  -4  202.81    8.12
   0 -15  -4  216.49    8.28
   0  15  -4  207.42    7.99
   0  15  -4  222.41    8.09
   0 -15  -4  210.23    8.24
   0 -15  -4  206.28    8.19
   0 -15  -4  203.90    7.90
   0 -15  -4  205.66    7.91
   0  15  -4  223.63    7.72
   0  15  -4  206.52    7.70
   0  15  -4  197.49   13.41
   0 -15  -4  224.00    8.28
   0  15  -4  217.98    8.07
   0 -15  -5    8.02    1.17
   0 -15  -5    7.15    1.07
   0  15  -5    6.63    1.01
   0  15  -5    7.72    1.07
   0 -15  -5    9.34    1.25
   0 -15  -5    5.72    0.92
   0  15   5    7.78    2.90
   0 -15   5   11.33    3.37
   0  15   5    6.70    3.00
   0 -15   5    5.93    2.98
   0  15   5    9.39    3.20
   0  15  -5    6.40    1.08
   0  15  -5    6.88    1.14
   0  15  -5    2.27    1.29
   0 -15  -5    6.90    0.99
   0 -15  -5    9.22    1.15
   0 -15  -5    6.81    1.14
   0  15  -5    7.82    1.16
   0 -15  -5    6.49    0.98
   0 -15  -5    8.65    1.24
   0 -15  -5    6.69    1.02
   0  15  -5    9.28    1.15
   0  15  -5    8.87    1.10
   0 -15  -5    7.93    1.05
   0  15  -5    6.47    0.99
   0  15  -5    9.90    1.12
   0 -15  -5    8.61    1.09
   0  15  -5    8.56    1.00
   0  15  -5    9.75    1.09
   0  15  -5    7.33    0.82
   0 -15  -5    7.50    0.96
   0  15  -5    9.12    1.12
   0 -15  -5    9.18    1.24
   0  15  -6   12.18    1.41
   0  15  -6   13.37    1.36
   0 -15  -6   14.35    1.28
   0 -15  -6   14.84    1.56
   0  15  -6   20.32    2.08
   0  15  -6   17.53    2.01
   0  15  -6   12.74    1.46
   0 -15  -6   15.02    1.54
   0 -15  -6   12.97    1.33
   0 -15  -6   14.32    1.56
   0 -15  -6   14.26    1.38
   0  15  -6   14.36    1.43
   0 -15  -6   13.64    1.39
   0  15  -6   11.74    1.38
   0 -15  -6   14.77    1.41
   0 -15  -6   14.96    1.38
   0 -15  -6   13.24    1.51
   0  15  -6   13.41    1.35
   0  15  -6   13.49    1.33
   0  15  -6   12.35    1.20
   0 -15  -6   14.62    1.37
   0  15  -6   14.54    1.35
   0 -15  -6   14.82    1.37
   0  15  -6   12.85    1.22
   0  15  -6    9.72    1.23
   0 -15  -6   16.89    1.60
   0 -15  -6   14.78    1.31
   0  15  -6   13.60    1.32
   0  15  -6   12.22    1.30
   0  15   7   26.94    1.76
   0  15  -7   28.76    1.80
   0 -15  -7   28.46    1.84
   0 -15  -7   30.54    1.86
   0 -15  -7   29.95    1.79
   0  15  -7   26.10    1.76
   0  15  -7   28.20    1.82
   0  15  -7   28.78    1.76
   0  15  -7   25.17    1.81
   0 -15  -7   27.23    1.65
   0 -15  -7   27.86    1.86
   0 -15  -7   27.43    1.87
   0  15  -7   28.40    1.80
   0  15  -7   27.91    1.82
   0 -15  -7   29.25    1.82
   0  15  -7   50.46    2.33
   0  15  -7   55.13    2.51
   0 -15  -7   27.73    1.92
   0  15  -7   60.82    2.51
   0  15  -7   27.45    1.87
   0 -15  -7   28.82    1.83
   0  15  -7   29.41    1.80
   0 -15  -8    0.43    0.30
   0 -15  -8    0.42    0.29
   0 -15  -8    0.18    0.20
   0 -15  -8    0.81    0.31
   0  15  -8    7.38    0.59
   0 -15  -8    0.35    0.25
   0  15  -8    0.02    0.37
   0  15  -8    0.16    0.35
   0 -15  -8    0.38    0.33
   0 -15  -8    0.72    0.29
   0 -16   0 1182.53   43.04
   0  16   0 1194.12   42.32
   0 -16   0 1175.52   43.64
   0 -16   0 1275.52   42.53
   0 -16   0 1165.85   41.86
   0 -16   0 1156.04   44.16
   0  16   0 1181.68   41.97
   0  16   0 1104.75   39.59
   0  16   0 1111.83   39.25
   0  16  -1   81.72    5.58
   0  16  -1   87.16    3.41
   0 -16  -1   76.08    3.66
   0 -16  -1   86.36    3.71
   0  16   1   87.31    3.49
   0  16   1   86.81    6.99
   0 -16  -1   85.28    7.05
   0  16   1   93.92    6.87
   0 -16  -1   91.90    7.47
   0  16   1   98.60    7.27
   0  16  -1   86.00    6.65
   0 -16   1   89.68    6.80
   0 -16   1   99.75    7.86
   0  16  -1   91.81    7.16
   0 -16  -1   73.33    5.50
   0 -16   1   96.17    7.23
   0 -16  -1   91.92    6.87
   0 -16   1   87.10    5.95
   0 -16   1   89.87    7.61
   0  16  -1   90.96    5.85
   0  16   1   91.21    6.95
   0 -16  -1   87.19    7.80
   0  16   1   85.75    6.22
   0 -16  -1   96.90    6.48
   0  16  -1   86.33    3.49
   0 -16  -2  256.84    8.93
   0  16  -2  239.41   12.47
   0  16  -2  241.71    8.69
   0  16  -2  244.53    8.69
   0  16   2  240.91    8.71
   0 -16  -2  261.88    9.11
   0 -16   2  272.15   14.83
   0 -16   2  267.31   13.13
   0  16   2  263.70   13.85
   0 -16  -2  264.80   14.41
   0  16   2  281.08   14.18
   0 -16  -2  248.41   14.10
   0  16   2  258.24   13.93
   0 -16   2  234.12   11.15
   0  16   2  243.69   13.42
   0 -16  -2  257.69   15.73
   0 -16   2  254.19   14.85
   0  16  -2  243.36    8.78
   0 -16  -3   22.70    1.64
   0 -16   3   22.49    3.34
   0  16   3   27.21    4.07
   0  16   3   22.04    3.81
   0 -16   3   29.80    4.62
   0 -16  -3   27.27    4.44
   0  16   3   20.43    3.86
   0 -16  -3   24.67    1.75
   0  16  -3   20.26    1.37
   0  16   3   22.68    1.47
   0 -16  -3   20.43    3.77
   0  16  -3   21.76    1.44
   0  16  -3   23.41    3.73
   0  16  -3   23.47    1.47
   0  16  -3   22.84    1.54
   0 -16   3   26.20    4.43
   0 -16  -3   24.91    4.12
   0  16   3   23.46    4.18
   0  16   3   24.68    4.26
   0 -16   3   28.68    4.90
   0  16  -4   29.63    4.78
   0  16  -4   31.63    1.80
   0  16  -4   31.65    1.82
   0  16  -4   31.73    1.96
   0 -16  -4   32.81    2.17
   0  16   4   30.27    1.82
   0 -16  -4   35.51    2.22
   0  16  -4   29.61    1.97
   0 -16  -4   31.57    2.06
   0  16  -4   28.27    2.06
   0  16  -4   31.04    1.99
   0 -16  -4   37.03    2.31
   0  16  -4   28.63    1.97
   0  16   4   37.72    5.12
   0 -16   4   35.15    5.52
   0  16   4   30.39    4.60
   0  16   4   34.26    5.37
   0  16   4   34.04    5.45
   0  16   4   28.76    5.27
   0 -16   4   39.65    6.29
   0 -16   4   26.93    4.84
   0  16  -4   31.64    2.13
   0 -16  -4   30.05    2.03
   0 -16  -4   31.29    2.14
   0  16  -4   29.25    2.00
   0  16  -4   29.03    1.97
   0  16  -4   31.65    2.14
   0  16  -4   27.39    1.93
   0 -16  -4   30.68    1.94
   0 -16  -4   30.85    2.14
   0 -16  -4   34.46    2.22
   0  16  -4   32.67    2.07
   0 -16  -4   30.80    1.96
   0  16  -4   30.80    1.90
   0  16  -4   31.71    1.88
   0  16  -4   28.74    1.84
   0 -16  -4   35.10    2.05
   0 -16  -4   31.81    2.06
   0  16  -4   30.97    2.04
   0  16  -4   33.71    2.17
   0  16  -4   29.24    2.07
   0 -16  -4   31.43    2.18
   0 -16  -4   30.30    1.96
   0 -16   5   40.75    6.24
   0  16   5   39.97    6.19
   0 -16   5   38.44    6.67
   0  16   5   33.48    5.65
   0 -16  -5   40.46    2.63
   0 -16  -5   40.12    2.37
   0 -16  -5   37.02    2.32
   0  16  -5   39.73    2.40
   0  16  -5   37.69    2.37
   0  16  -5   43.85    2.67
   0 -16  -5   41.18    2.62
   0 -16  -5   42.39    2.69
   0 -16  -5   43.38    2.60
   0 -16  -5   39.79    2.41
   0  16  -5   39.89    2.56
   0 -16  -5   38.96    2.60
   0 -16  -5   38.87    2.34
   0 -16  -5   36.34    2.33
   0 -16  -5   36.48    2.56
   0  16  -5   43.35    2.50
   0 -16  -5   38.26    2.59
   0  16  -5   41.56    2.48
   0 -16  -5   40.72    2.39
   0  16  -5   43.36    2.37
   0  16  -5   41.58    2.35
   0  16  -5   37.92    2.23
   0  16  -5   38.39    2.21
   0 -16  -5   37.54    2.34
   0 -16  -5   40.04    2.62
   0  16  -5   40.87    2.44
   0 -16  -5   35.74    2.30
   0  16  -5   38.96    2.56
   0  16   6  126.38    5.40
   0  16  -6  122.81    5.41
   0  16  -6  122.71    5.24
   0 -16  -6  111.74    4.97
   0 -16  -6  128.64    5.49
   0  16  -6  144.15    5.54
   0  16  -6  141.92    5.51
   0  16  -6  124.83    5.45
   0 -16  -6  135.06    5.64
   0 -16  -6  121.75    5.25
   0  16  -6  169.45    5.71
   0 -16  -6  123.25    5.23
   0 -16  -6  125.70    5.54
   0  16  -6  125.56    5.32
   0 -16  -6  128.24    5.33
   0 -16  -6  118.21    5.41
   0 -16  -6  123.41    5.18
   0 -16  -6  129.97    5.29
   0  16  -6  112.75    5.15
   0  16  -6  128.30    5.27
   0  16  -6  126.12    5.23
   0  16  -6  108.34    4.94
   0  16  -6  128.36    5.19
   0  16  -6  124.48    5.03
   0  16  -6  120.98    5.00
   0 -16  -6  133.55    5.53
   0 -16  -6  126.76    5.06
   0  16  -6  127.02    5.22
   0  16  -6  124.13    5.18
   0 -16  -7    0.86    0.50
   0  16  -7   15.53    1.47
   0  16  -7   -0.05    0.54
   0  16  -7    0.31    0.51
   0  16  -7    0.34    0.61
   0  16  -7    0.29    0.65
   0 -16  -7    0.32    0.52
   0 -16  -7    0.53    0.51
   0 -16  -7    0.85    0.49
   0  16  -7   -0.19    0.74
   0  16  -7   -0.05    0.68
   0  16  -7   -0.28    0.71
   0 -16  -7    0.35    0.39
   0 -16  -7    0.06    0.51
   0 -16  -7   -0.12    0.65
   0  16  -7   30.75    1.88
   0  16  -7   28.42    1.83
   0  16  -7    0.05    0.46
   0  16  -7    0.10    0.47
   0  16   7    0.48    0.46
   0 -16  -8   11.52    0.71
   0 -16  -8   11.05    0.75
   0 -16  -8   12.74    0.79
   0 -16  -8   11.97    0.79
   0 -16  -8   11.63    0.81
   0 -16  -8   12.11    0.77
   0  16  -8   17.52    0.87
   0  17   0    0.20    0.32
   0 -17   0    0.11    0.49
   0  17   0    0.30    0.31
   0  17   0    0.98    1.09
   0 -17   0   -0.36    0.99
   0 -17   0    0.62    0.97
   0 -17   0    0.30    0.83
   0  17   0    0.51    0.73
   0 -17   0    0.45    1.50
   0  17   0    0.30    0.89
   0 -17   0   -0.41    1.12
   0  17   0    0.53    0.32
   0 -17  -1  262.26    9.10
   0  17  -1  272.08   12.08
   0  17  -1  261.74    8.92
   0  17   1  260.38    8.89
   0  17   1  259.38    9.02
   0 -17  -1  221.05    9.13
   0  17  -1  258.54    9.00
   0 -17  -1  262.94    9.29
   0 -17   1  292.92   14.48
   0  17   1  274.48   14.37
   0  17  -1  264.07   13.65
   0 -17  -1  286.57   14.93
   0  17   1  288.90   14.56
   0  17   1  285.26   13.99
   0 -17   1  276.95   15.01
   0 -17   1  272.69   13.89
   0 -17  -1  272.77   14.48
   0  17  -1  260.57   14.04
   0 -17   1  264.35   12.52
   0 -17  -1  266.45   13.79
   0  17  -1  247.88   11.96
   0  17   1  288.41   14.26
   0  17   1  267.80   12.85
   0 -17   1  256.16   14.86
   0 -17  -1  255.82   15.21
   0 -17  -1  241.60   12.58
   0  17  -1  271.26    9.05
   0 -17   2   57.02    2.63
   0 -17  -2   55.40    2.76
   0  17  -2   57.49    2.63
   0  17  -2   60.68    5.35
   0 -17  -2   53.31    2.87
   0  17   2   53.61    2.60
   0 -17  -2   60.85    2.96
   0  17  -2   58.17    2.62
   0 -17  -2   48.45    5.80
   0 -17   2   62.28    5.70
   0  17   2   55.11    5.88
   0  17   2   58.64    6.07
   0 -17   2   47.74    5.82
   0  17   2   59.78    6.12
   0 -17  -2   59.77    6.30
   0 -17  -2   50.76    5.80
   0 -17  -2   64.74    7.49
   0  17   2   49.14    5.52
   0 -17   2   54.04    6.44
   0  17  -2   56.30    2.66
   0 -17  -3  309.39   10.81
   0  17   3  286.03   16.31
   0 -17  -3  300.00   17.21
   0  17   3  310.66   16.54
   0  17   3  286.21   16.61
   0 -17   3  312.40   17.64
   0 -17   3  309.24   17.53
   0  17  -3  290.58   10.37
   0  17   3  298.63   10.47
   0 -17  -3  309.70   10.91
   0 -17  -3  268.77   16.31
   0  17  -3  292.56   10.40
   0  17  -3  299.70   10.45
   0  17  -3  309.31   16.01
   0  17  -3  297.54   10.56
   0 -17   3  311.61   18.20
   0  17   3  289.65   17.09
   0  17   3  309.63   17.26
   0 -17  -3  287.40   16.46
   0  17  -4  374.01   12.96
   0  17  -4  383.50   12.97
   0  17  -4  393.78   13.24
   0 -17  -4  406.13   13.60
   0  17   4  374.41   13.01
   0  17  -4  354.33   13.16
   0 -17  -4  395.99   13.45
   0  17  -4  370.42   13.21
   0  17  -4  390.79   13.55
   0 -17  -4  370.35   13.31
   0 -17  -4  397.57   13.62
   0  17  -4  361.07   13.21
   0  17   4  367.95   19.69
   0 -17   4  396.82   20.88
   0  17   4  373.07   19.45
   0 -17   4  401.80   21.75
   0  17   4  390.12   20.99
   0  17   4  395.57   21.97
   0  17   4  382.28   21.23
   0 -17   4  422.32   22.88
   0 -17  -4  376.30   13.34
   0  17  -4  391.93   13.52
   0  17  -4  374.27   13.31
   0 -17  -4  373.34   13.44
   0  17  -4  360.41   13.25
   0  17  -4  375.09   13.46
   0 -17  -4  375.01   13.12
   0  17  -4  358.08   13.18
   0  17  -4  376.57   13.33
   0 -17  -4  372.91   13.47
   0 -17  -4  374.78   13.48
   0  17  -4  380.81   13.02
   0  17  -4  377.22   13.04
   0  17  -4  367.59   13.06
   0 -17  -4  391.84   13.56
   0  17  -4  365.64   13.39
   0 -17  -4  379.01   13.35
   0  17  -4  371.52   13.41
   0  17  -4  378.05   13.34
   0 -17  -4  368.02   13.21
   0 -17   5   80.64    9.00
   0  17   5   90.78    9.48
   0  17   5   99.42    9.82
   0 -17   5   85.13    9.87
   0  17  -5   82.82    4.06
   0 -17  -5   88.28    3.95
   0 -17  -5   88.16    4.27
   0 -17  -5   88.52    3.98
   0  17  -5   79.28    3.96
   0  17  -5   88.07    4.28
   0 -17  -5   82.42    3.92
   0 -17  -5   89.47    4.22
   0 -17  -5   91.45    4.21
   0 -17  -5   93.48    4.43
   0 -17  -5   86.98    4.00
   0  17  -5   84.32    4.16
   0 -17  -5   88.20    3.98
   0  17  -5   74.12    3.92
   0 -17  -5   86.23    4.27
   0 -17  -5   85.70    3.91
   0 -17  -5   86.91    4.25
   0  17  -5   91.69    4.10
   0  17  -5   84.18    4.02
   0 -17  -5   86.58    4.23
   0  17  -5   86.82    3.91
   0  17  -5   80.35    3.79
   0  17  -5   80.94    3.70
   0  17  -5   90.46    3.90
   0 -17  -5   79.25    3.91
   0  17  -5   91.85    4.31
   0 -17  -5   85.13    3.96
   0  17  -5   86.11    4.02
   0 -17  -5   85.43    4.23
   0  17  -6    6.19    1.08
   0  17  -6    3.93    0.96
   0 -17  -6    5.48    0.83
   0  17  -6   20.89    2.01
   0  17  -6   21.77    2.07
   0 -17  -6    6.39    1.04
   0 -17  -6    5.36    0.87
   0 -17  -6    5.43    1.00
   0 -17  -6    6.28    0.93
   0 -17  -6    7.43    1.03
   0 -17  -6    5.62    1.06
   0 -17  -6    4.94    1.02
   0 -17  -6    7.14    0.98
   0  17  -6    2.90    0.95
   0 -17  -6    4.90    0.82
   0  17  -6    4.19    0.84
   0  17  -6    4.65    0.88
   0 -17  -6    5.64    0.99
   0  17  -6    4.79    0.85
   0  17  -6    3.69    0.75
   0  17  -6    0.11    0.99
   0  17  -6    4.26    0.79
   0  17   6    4.78    0.92
   0  17   7   23.23    1.56
   0  17  -7   49.95    2.23
   0  17  -7   19.86    1.57
   0 -17  -7   27.69    1.75
   0  17  -7   47.77    2.29
   0  17  -7   26.01    1.58
   0 -17  -7   28.81    1.56
   0 -17  -7   28.03    1.64
   0  17  -7   23.39    1.57
   0  17  -7   22.53    1.55
   0 -17  -7   24.73    1.66
   0  17  -7   20.99    1.52
   0  17  -7   24.25    1.53
   0 -17  -7   26.83    1.62
   0  17  -7   23.93    1.64
   0  17  -7   33.60    1.98
   0 -17  -7   28.17    1.61
   0  17  -7   25.96    1.64
   0  17  -7   25.45    1.53
   0  17  -8   34.58    1.09
   0  17  -8   33.54    1.09
   0 -18   0  758.22   24.98
   0  18   0  779.83   24.95
   0 -18   0  720.04   25.23
   0  18   0  766.05   25.01
   0 -18   0  805.78   31.55
   0  18   0  812.96   30.76
   0 -18   0  877.41   30.96
   0 -18   0  743.52   31.96
   0 -18   0  779.00   30.18
   0 -18   0  748.07   32.56
   0  18   0  806.06   30.32
   0  18   0  705.94   27.17
   0  18   0  769.18   24.95
   0 -18   1  344.53   11.69
   0 -18  -1  349.52   11.81
   0  18  -1  362.58   15.04
   0  18   1  347.39   11.60
   0  18  -1  345.53   11.63
   0  18  -1  348.59   11.71
   0  18   1  342.01   11.73
   0 -18  -1  345.96   12.03
   0  18  -1  351.73   11.74
   0 -18  -1  304.52   11.92
   0 -18  -1  345.31   17.89
   0  18  -1  361.80   17.05
   0 -18   1  363.11   17.16
   0  18  -1  366.01   17.85
   0 -18   1  391.65   17.84
   0  18   1  359.70   17.87
   0 -18   1  331.35   17.98
   0 -18  -1  369.26   17.92
   0  18   1  381.79   17.35
   0 -18   1  325.70   15.46
   0 -18  -1  341.30   16.81
   0  18  -1  337.34   15.15
   0 -18  -1  353.91   18.85
   0 -18  -1  338.27   15.95
   0 -18   1  360.30   18.77
   0  18   1  354.45   17.27
   0  18   1  331.83   15.58
   0  18   1  347.07   11.59
   0  18  -1  355.27   11.77
   0 -18   2   27.65    1.71
   0 -18  -2   31.69    1.89
   0  18  -2   27.83    3.65
   0  18  -2   26.98    1.69
   0  18   2   28.95    1.74
   0 -18  -2   33.99    2.09
   0  18  -2   28.81    1.71
   0 -18  -2   35.49    2.11
   0 -18  -2   28.13    4.61
   0 -18   2   34.26    4.27
   0  18   2   29.39    4.57
   0 -18   2   29.36    4.69
   0  18   2   29.57    4.39
   0  18   2   29.53    4.31
   0 -18  -2   27.30    4.33
   0  18   2   26.45    4.08
   0 -18  -2   29.11    4.55
   0 -18   2   27.13    4.73
   0 -18   2   29.68    4.87
   0 -18  -2   33.85    5.56
   0  18  -2   28.06    1.76
   0 -18  -3    5.65    0.94
   0 -18   3    5.94    0.86
   0  18   3    5.62    2.16
   0  18   3    9.46    2.61
   0  18   3    7.21    2.51
   0 -18   3    7.88    2.81
   0 -18  -3    8.36    2.78
   0  18   3    6.23    0.81
   0  18  -3    7.47    0.83
   0 -18  -3    5.58    0.93
   0 -18  -3    2.65    1.88
   0  18  -3   10.83    2.74
   0  18  -3    6.95    0.81
   0  18  -3    6.83    0.82
   0  18  -3    6.90    0.88
   0  18   3    7.86    2.73
   0 -18   3    6.95    2.99
   0  18   3    5.35    2.32
   0 -18  -3    4.06    1.97
   0 -18   3    1.11    2.06
   0  18  -4  493.16   16.95
   0  18  -4  514.35   16.97
   0  18  -4  513.98   17.20
   0 -18  -4  541.05   17.63
   0  18   4  492.69   16.99
   0  18  -4  473.65   17.17
   0  18  -4  515.83   17.54
   0  18  -4  472.64   17.17
   0 -18  -4  536.68   17.46
   0 -18  -4  509.48   17.37
   0 -18  -4  541.97   17.65
   0  18  -4  503.94   17.21
   0 -18   4  544.41   26.73
   0  18   4  542.93   26.20
   0 -18   4  515.30   25.74
   0  18   4  509.19   24.64
   0  18   4  504.02   24.01
   0 -18   4  540.34   27.52
   0  18   4  500.70   25.93
   0  18   4  522.01   26.50
   0 -18  -4  510.63   17.38
   0  18  -4  518.08   17.51
   0  18  -4  490.20   17.25
   0  18  -4  478.50   17.24
   0 -18  -4  487.83   17.37
   0  18  -4  495.96   17.47
   0 -18  -4  483.23   17.48
   0 -18  -4  496.93   17.05
   0  18  -4  476.77   17.18
   0  18  -4  508.77   17.35
   0 -18  -4  504.07   17.48
   0 -18  -4  498.54   17.48
   0  18  -4  502.80   16.95
   0  18  -4  494.58   17.03
   0  18  -4  497.81   16.97
   0  18  -4  499.37   17.44
   0  18  -4  495.41   17.42
   0  18  -4  503.78   17.33
   0 -18  -4  502.03   17.36
   0 -18  -4  533.66   17.63
   0 -18  -4  483.70   17.20
   0  18   5  120.12   10.99
   0 -18  -5  104.07    4.82
   0  18  -5  117.92    5.18
   0 -18  -5  112.42    4.84
   0  18  -5  107.95    4.89
   0 -18  -5  115.37    5.16
   0  18  -5  101.44    4.93
   0  18  -5  111.31    4.99
   0 -18  -5  119.60    4.84
   0  18  -5  119.09    5.22
   0 -18  -5  120.49    5.14
   0 -18  -5  111.97    4.87
   0 -18  -5  120.79    5.11
   0 -18  -5  124.83    5.41
   0  18  -5  117.15    5.16
   0 -18  -5  117.16    4.89
   0 -18  -5  115.16    4.86
   0 -18  -5  116.52    5.21
   0 -18  -5  117.67    4.81
   0  18  -5  107.77    4.90
   0 -18  -5  116.21    5.22
   0 -18  -5  106.22    5.10
   0  18  -5  111.17    4.94
   0  18  -5  110.82    4.91
   0  18  -5  106.46    4.67
   0  18  -5  112.37    4.71
   0  18  -5  107.56    4.70
   0  18  -5  110.88    4.90
   0 -18  -5  116.60    4.92
   0 -18  -5  124.94    5.31
   0 -18  -5  106.51    4.73
   0  18   6   31.32    2.17
   0  18  -6   33.13    2.22
   0  18  -6   31.67    2.22
   0 -18  -6   34.02    2.24
   0  18  -6   60.80    2.97
   0  18  -6   56.02    2.92
   0 -18  -6   35.34    2.15
   0 -18  -6   37.39    2.40
   0 -18  -6   33.24    2.29
   0 -18  -6   34.12    2.04
   0 -18  -6   37.22    2.16
   0 -18  -6   33.69    2.27
   0 -18  -6   35.87    2.12
   0 -18  -6   33.34    2.00
   0  18  -6   32.51    2.06
   0  18  -6   35.19    2.12
   0  18  -6   31.18    1.94
   0  18  -6   23.69    1.83
   0  18  -6   33.07    2.08
   0 -18  -6   36.34    2.31
   0 -18  -6   33.31    2.28
   0 -18  -6   34.38    2.18
   0  18  -6   31.58    1.98
   0  18   7  127.41    5.18
   0 -18  -7  137.69    5.29
   0  18  -7  163.23    5.33
   0  18  -7  135.76    5.28
   0  18  -7  161.07    5.33
   0  18  -7  137.66    5.16
   0  18  -7  134.02    5.25
   0  18  -7  135.90    5.25
   0 -18  -7  133.84    5.07
   0  18  -7  138.52    5.21
   0 -18  -7  132.77    5.14
   0 -18  -7  142.66    5.19
   0 -18  -7  125.45    4.95
   0  18  -7  134.75    5.14
   0  18  -7  126.48    5.06
   0  18  -7  127.67    5.05
   0 -18  -7  127.40    5.22
   0  18  -7  132.34    5.06
   0 -18  -7  138.45    5.26
   0  18  -7  131.11    5.04
   0 -19   0    0.25    0.41
   0 -19   0   -0.35    0.97
   0 -19   0   -0.13    0.78
   0 -19   0    0.51    0.57
   0  19   0    0.41    0.33
   0  19   0    0.38    0.84
   0 -19   0    0.36    0.98
   0 -19   0    0.42    1.42
   0  19   0    0.09    0.33
   0  19   0    0.70    1.03
   0 -19   0    0.48    1.42
   0 -19   0    0.53    1.94
   0  19   0    0.19    0.32
   0 -19   1   30.16    1.76
   0 -19  -1   31.12    1.83
   0 -19  -1   33.87    4.53
   0 -19   1   29.50    3.68
   0 -19   1   29.46    1.93
   0  19   1   28.05    1.71
   0 -19  -1   32.57    2.03
   0 -19  -1   27.75    2.06
   0  19  -1   28.44    1.72
   0  19  -1   27.41    4.39
   0 -19  -1   17.37    3.08
   0  19  -1   27.60    4.11
   0  19   1   30.17    4.21
   0 -19  -1   35.86    5.19
   0 -19  -1   30.00    4.66
   0  19   1   32.90    4.64
   0 -19   1   33.80    4.52
   0 -19   1   35.84    4.75
   0  19  -1   33.00    1.79
   0  19  -1   30.49    1.69
   0  19   1   31.49    1.69
   0  19   1   31.02    3.77
   0 -19  -1   32.90    5.29
   0  19   1   30.98    4.50
   0 -19   1   23.42    4.40
   0  19  -1   28.84    3.51
   0 -19   1   25.46    4.56
   0 -19  -1   30.77    3.93
   0  19  -1   33.02    1.80
   0  19   1   29.13    1.69
   0  19   1   29.83    1.64
   0 -19   2  159.51   12.54
   0  19   2  174.25   11.33
   0  19   2  181.13   12.16
   0 -19  -2  170.65   13.63
   0 -19   2  194.64   12.59
   0 -19   2  185.61   12.79
   0 -19  -2  185.85   12.62
   0  19   2  182.62   11.75
   0  19   2  198.50   12.36
   0  19   2  174.82   11.94
   0 -19   2  170.46   11.04
   0 -19  -2  157.57   11.80
   0  19  -2  169.55    6.50
   0  19  -2  181.03   10.55
   0  19  -2  176.70    6.61
   0 -19  -2  161.44   11.66
   0  19   2  174.44    6.62
   0 -19  -2  184.67    7.01
   0  19  -2  182.64    6.64
   0 -19  -2  181.06    7.03
   0 -19  -2  180.00    6.78
   0 -19   2  168.28    6.54
   0  19  -3   26.56    1.78
   0  19   3   24.15    1.67
   0  19  -3   25.96    1.65
   0 -19  -3   26.61    1.94
   0  19  -3   24.37    1.72
   0  19  -3   25.89    1.73
   0 -19  -3   28.56    1.93
   0 -19  -3   26.70    1.88
   0 -19   3   24.70    1.69
   0  19   3   31.06    4.97
   0 -19   3   23.84    4.62
   0 -19  -3   18.80    4.11
   0  19   3   30.01    4.88
   0  19   3   24.16    4.22
   0 -19  -3   23.05    4.22
   0  19   3   28.10    4.86
   0 -19   3   32.96    5.43
   0 -19   3   23.84    4.90
   0  19   3   23.57    4.62
   0 -19  -3   28.59    1.94
   0  19  -3   24.69    1.73
   0  19  -3   25.49    1.90
   0  19  -3   23.38    1.66
   0 -19  -3   29.24    1.99
   0 -19  -3   32.84    5.14
   0  19  -3   25.87    1.69
   0  19  -3   25.21    4.11
   0  19  -3   27.11    1.67
   0 -19  -3   25.53    1.94
   0  19  -3   26.82    1.94
   0  19  -3   27.46    1.95
   0 -19  -3   24.47    1.83
   0 -19  -3   26.54    1.85
   0  19  -4    2.78    0.62
   0  19  -4    2.05    0.58
   0  19  -4    2.21    0.71
   0 -19  -4    3.70    0.90
   0  19   4    3.45    0.70
   0 -19  -4    2.48    0.85
   0  19  -4    3.43    0.79
   0 -19  -4    3.59    0.88
   0  19  -4    2.25    0.73
   0 -19  -4    3.83    0.92
   0  19  -4    1.66    0.70
   0  19   4    3.11    2.50
   0  19   4    3.29    2.03
   0 -19   4    3.36    2.24
   0  19   4    5.10    2.27
   0 -19   4    2.98    2.35
   0  19   4    3.34    2.23
   0 -19   4   -0.62    1.55
   0  19   4    2.02    1.99
   0  19  -4    3.02    0.89
   0 -19  -4    2.42    0.81
   0  19  -4    2.99    0.92
   0  19  -4    2.96    0.78
   0  19  -4   -0.30    1.37
   0  19  -4    3.82    0.93
   0 -19  -4    4.33    0.92
   0 -19  -4    2.15    0.83
   0  19  -4    2.78    0.76
   0 -19  -4    3.64    0.71
   0 -19  -4    2.05    0.78
   0  19  -4    2.62    0.78
   0 -19  -4    3.40    0.89
   0 -19  -4    3.45    0.78
   0  19  -4    2.74    0.63
   0  19  -4    2.48    0.61
   0  19  -4    2.97    0.68
   0 -19  -4    1.53    0.74
   0  19  -4    2.73    0.76
   0  19  -4    4.02    0.94
   0  19  -4    4.18    0.95
   0 -19  -4    3.52    0.84
   0  19  -5   19.08    1.75
   0 -19  -5   19.70    1.62
   0 -19  -5   17.97    1.52
   0  19  -5   19.47    1.58
   0 -19  -5   20.20    1.76
   0  19  -5   17.72    1.85
   0  19  -5   19.97    1.63
   0 -19  -5   18.42    1.44
   0  19  -5   17.74    1.68
   0  19  -5    9.41    1.53
   0 -19  -5   16.35    1.50
   0 -19  -5   18.43    1.67
   0  19  -5    9.98    1.59
   0 -19  -5   20.23    1.68
   0 -19  -5   19.58    1.84
   0 -19  -5   17.05    1.47
   0  19  -5   17.64    1.69
   0  19  -5   14.90    1.52
   0 -19  -5   18.14    1.75
   0 -19  -5   19.11    1.52
   0 -19  -5   19.44    1.46
   0  19  -5   18.54    1.60
   0  19  -5   16.64    1.51
   0  19  -5   16.49    1.37
   0  19  -5   16.74    1.35
   0 -19  -5   18.85    1.57
   0  19  -5   19.50    1.61
   0 -19  -5   21.99    1.85
   0 -19  -5   15.02    1.38
   0  19  -5   17.66    1.40
   0  19   6    9.05    1.15
   0  19  -6    9.21    1.17
   0 -19  -6    9.59    1.16
   0  19  -6   10.37    1.22
   0 -19  -6    9.94    1.06
   0 -19  -6    8.43    1.14
   0 -19  -6    9.58    1.01
   0 -19  -6    9.54    1.21
   0 -19  -6    9.91    1.08
   0 -19  -6    8.39    0.95
   0 -19  -6    8.90    1.18
   0 -19  -6    8.85    1.00
   0  19  -6   10.68    1.13
   0  19  -6    9.90    1.10
   0  19  -6    9.35    0.98
   0  19  -6    5.65    0.97
   0 -19  -6    9.37    1.20
   0 -19  -6   10.06    1.23
   0  19   6    8.35    0.99
   0  19  -6    9.26    1.07
   0  19   6    9.76    1.01
   0  19  -6    9.56    1.00
   0 -19  -6    9.85    1.16
   0  19   7   99.52    4.30
   0 -19  -7  106.53    4.26
   0  19  -7  108.57    4.31
   0  19  -7  134.83    4.39
   0  19  -7  133.04    4.39
   0  19  -7  104.51    4.27
   0  19   7  105.76    3.94
   0 -19  -7  101.87    4.02
   0  19  -7  104.89    4.26
   0 -19  -7  103.56    4.10
   0 -19  -7  104.33    4.13
   0 -19  -7   91.98    3.89
   0  19  -7  116.00    4.19
   0  19  -7  110.68    4.14
   0  19   7   96.58    4.18
   0 -19  -7  103.17    4.24
   0  19  -7  109.39    4.13
   0 -19  -7  108.84    4.27
   0 -20   0   41.57    2.17
   0  20   0   44.32    2.15
   0 -20   0   41.92    2.41
   0 -20   0   30.80    2.29
   0  20   0   41.72    2.17
   0  20   0   40.46    4.89
   0  20   0   38.99    5.28
   0 -20   0   49.52    5.69
   0 -20   0   47.65    5.26
   0 -20   0   43.23    5.68
   0 -20   0   41.47    4.85
   0  20   0   38.15    4.66
   0 -20   0   39.60    5.74
   0  20   0   38.90    2.09
   0 -20  -1    4.92    0.75
   0 -20   1    4.55    0.73
   0  20   1    4.48    0.65
   0  20  -1    5.80    0.75
   0 -20   1    5.02    0.91
   0 -20  -1    3.71    0.82
   0 -20  -1    8.73    1.41
   0  20  -1    5.66    0.74
   0  20   1    3.99    0.68
   0  20  -1    9.50    2.75
   0 -20   1    4.10    2.16
   0 -20   1    6.13    2.13
   0 -20  -1   10.04    3.26
   0 -20  -1    5.95    2.35
   0  20  -1    3.36    1.63
   0  20   1    2.91    1.71
   0  20   1    6.78    2.17
   0 -20  -1    5.23    2.01
   0 -20   1    4.67    1.67
   0 -20  -1    5.47    2.63
   0 -20   1    3.22    2.08
   0  20   1    4.91    1.93
   0 -20  -1    4.23    1.67
   0 -20   1    5.69    2.62
   0  20   1    4.39    1.57
   0  20  -1    5.92    1.66
   0 -20  -1    5.81    2.28
   0  20   1    6.11    0.75
   0 -20  -1   12.43    1.61
   0  20  -1    6.02    0.76
   0  20   1    4.61    0.63
   0 -20   2   44.87    6.49
   0 -20  -2   52.64    7.38
   0  20   2   51.23    6.44
   0  20   2   46.33    5.63
   0 -20  -2   51.82    6.62
   0 -20   2   56.41    6.00
   0 -20  -2   44.12    6.12
   0 -20   2   41.29    6.15
   0  20   2   59.43    6.74
   0 -20   2   54.72    6.59
   0  20   2   53.89    6.17
   0  20  -2   52.59    2.58
   0  20  -2   49.64    5.10
   0  20  -2   51.13    2.63
   0 -20  -2   46.03    5.90
   0 -20  -2   57.61    2.98
   0 -20  -2   52.92    2.98
   0  20  -2   56.96    2.68
   0  20   2   50.73    2.64
   0 -20   2   52.65    2.62
   0 -20  -2   55.99    2.83
   0  20  -3    7.90    0.95
   0  20  -3    8.07    2.46
   0  20  -3    9.27    0.96
   0  20  -3    9.72    1.05
   0  20   3    8.18    0.95
   0  20  -3    8.59    0.94
   0 -20  -3   10.25    1.23
   0  20  -3    7.77    0.98
   0  20  -3    7.63    0.99
   0 -20  -3    9.18    1.18
   0 -20  -3    9.57    1.11
   0 -20  -3   10.55    1.20
   0  20  -3    6.67    0.91
   0 -20   3   10.59    3.19
   0 -20  -3    6.78    2.67
   0  20   3    5.54    2.24
   0  20   3   11.38    3.00
   0  20   3    9.43    2.97
   0  20   3    9.03    2.89
   0 -20  -3   11.76    3.19
   0 -20   3    9.90    3.39
   0  20   3    9.86    3.30
   0 -20   3    6.89    2.98
   0 -20  -3    7.82    1.08
   0  20  -3    7.14    0.95
   0  20  -3    6.56    1.05
   0 -20  -3    8.31    1.03
   0  20  -3    7.11    1.07
   0 -20  -3    9.90    1.18
   0  20  -3    7.26    0.95
   0 -20  -3    8.48    1.10
   0 -20  -3   10.46    1.19
   0 -20  -3    7.70    0.99
   0  20  -3    7.78    0.91
   0  20  -3    7.37    1.08
   0 -20  -3    8.72    1.14
   0  20  -3    7.09    1.07
   0 -20  -3   10.03    1.25
   0 -20  -3    8.53    1.08
   0  20  -4  602.91   19.93
   0 -20  -4  636.19   20.34
   0  20   4  585.69   19.71
   0 -20  -4  611.81   20.06
   0  20  -4  595.17   20.23
   0 -20  -4  606.40   20.12
   0  20  -4  574.92   19.88
   0  20  -4  569.19   19.88
   0  20  -4  565.83   19.86
   0 -20  -4  620.65   20.29
   0  20   4  602.55   27.50
   0  20   4  581.25   27.75
   0 -20   4  630.32   30.08
   0 -20   4  543.58   28.23
   0  20   4  594.71   28.85
   0  20   4  586.39   29.34
   0  20   4  622.95   29.94
   0 -20   4  591.30   30.47
   0 -20  -4  594.98   20.10
   0  20  -4  586.41   20.17
   0  20  -4  559.95   19.90
   0 -20  -4  599.02   20.08
   0  20  -4  564.46   19.92
   0  20  -4  586.97   20.20
   0 -20  -4  583.70   20.25
   0  20  -4  565.47   19.86
   0 -20  -4  566.96   19.77
   0 -20  -4  596.00   20.17
   0  20  -4  585.02   20.04
   0 -20  -4  589.99   20.16
   0  20  -4  586.52   19.53
   0  20  -4  581.69   19.68
   0  20  -4  575.77   19.54
   0  20  -4  581.50   20.17
   0  20  -4  593.57   20.06
   0 -20  -4  583.23   20.07
   0  20  -4  564.40   20.12
   0 -20  -4  568.55   19.93
   0  20   5  108.78    4.96
   0  20  -5  120.02    5.10
   0 -20  -5  102.72    4.73
   0 -20  -5  111.74    4.74
   0  20  -5  116.21    4.80
   0  20  -5   92.29    4.73
   0 -20  -5  104.29    4.73
   0  20  -5   97.26    4.78
   0  20  -5  113.35    5.05
   0 -20  -5  118.05    4.97
   0 -20  -5  120.73    5.01
   0 -20  -5  113.87    5.25
   0  20  -5  113.22    4.99
   0 -20  -5  110.63    4.99
   0  20  -5  114.35    4.85
   0  20  -5  113.70    5.03
   0 -20  -5  108.82    4.63
   0 -20  -5  112.35    4.66
   0  20  -5  106.91    4.78
   0  20  -5  112.15    4.79
   0  20  -5  111.69    4.90
   0  20  -5  110.96    4.52
   0  20  -5  107.99    4.50
   0  20  -5  109.65    4.55
   0  20  -5  110.32    4.51
   0  20  -5  112.11    4.88
   0 -20  -5  102.83    4.73
   0 -20  -5  120.00    5.16
   0 -20  -5  105.32    4.65
   0  20  -5  113.67    4.58
   0  20   6   61.47    3.23
   0  20  -6   69.24    3.35
   0  20  -6   62.61    3.11
   0  20  -6   74.35    3.44
   0 -20  -6   73.58    3.35
   0 -20  -6   66.54    3.41
   0 -20  -6   65.51    2.98
   0  20  -6   72.00    3.28
   0 -20  -6   66.28    3.35
   0 -20  -6   63.48    3.03
   0 -20  -6   66.91    3.39
   0 -20  -6   65.77    3.08
   0 -20  -6   65.02    2.94
   0  20  -6   68.95    3.18
   0  20  -6   73.39    3.22
   0  20  -6   62.61    2.91
   0  20   6   65.11    3.02
   0  20   6   66.00    3.01
   0 -20  -6   69.05    3.35
   0 -20  -6   68.96    3.38
   0  20  -6   75.30    3.23
   0 -20  -6   66.09    3.21
   0  20   7    2.90    0.57
   0  20  -7    2.45    1.29
   0 -20  -7    2.14    0.53
   0  20  -7    2.18    1.29
   0  20  -7    1.13    0.55
   0  20  -7    0.78    0.54
   0  20   7    2.32    0.39
   0  20  -7   -0.11    1.03
   0 -20  -7    2.51    0.41
   0 -20  -7    2.61    0.46
   0  20   7    3.63    0.54
   0 -20  -7    2.56    0.47
   0  20  -7    2.90    0.68
   0  20  -7    1.22    0.47
   0  20   7    2.88    0.53
   0  20  -7    2.67    0.65
   0 -20  -7    2.61    0.58
   0 -20  -7    3.22    0.58
   0 -21   0   -0.11    0.42
   0  21   0   -0.05    0.36
   0 -21   0    0.08    0.93
   0  21   0   -0.17    0.38
   0 -21   0    0.59    0.69
   0 -21   0   -0.41    1.30
   0  21   0    0.50    0.97
   0  21   0    0.43    1.07
   0 -21   0    0.98    1.34
   0 -21   0    2.04    1.51
   0  21   0    0.80    0.99
   0 -21   0   -0.61    2.03
   0 -21   0    1.12    1.65
   0  21   0    0.16    0.32
   0 -21   1    6.53    0.85
   0 -21  -1    6.68    0.90
   0  21   1    6.93    0.80
   0  21  -1    6.70    0.83
   0  21  -1    6.22    0.83
   0 -21  -1    6.97    1.06
   0 -21   1    5.43    0.96
   0  21   1    7.21    0.87
   0 -21  -1   10.38    1.53
   0  21  -1    5.34    1.99
   0 -21  -1    1.66    3.42
   0 -21  -1    5.30    2.30
   0  21  -1    9.66    2.84
   0 -21   1    4.83    2.29
   0  21   1    4.50    1.95
   0  21   1    4.67    2.01
   0 -21   1    7.04    2.34
   0 -21  -1    6.97    2.20
   0 -21   1    4.63    1.78
   0 -21  -1    7.47    2.09
   0  21  -1    5.95    1.69
   0  21   1    7.11    2.43
   0 -21   1   10.34    3.32
   0 -21   1    9.77    3.01
   0 -21  -1    6.78    2.68
   0  21   1    7.06    1.87
   0 -21  -1    9.09    3.16
   0  21  -1    7.12    0.88
   0  21   1    5.73    0.73
   0  21   1    5.23    0.73
   0  21   2  218.14   14.41
   0  21   2  212.74   13.15
   0 -21  -2  232.59   16.54
   0 -21   2  210.94   15.12
   0 -21  -2  207.31   14.43
   0 -21   2  212.51   14.82
   0  21   2  223.46   14.47
   0 -21   2  239.74   14.94
   0 -21   2  210.55   13.21
   0  21   2  230.95   14.23
   0  21  -2  211.71    8.03
   0  21  -2  211.33    7.96
   0 -21  -2  231.22   14.43
   0  21  -2  219.03    8.04
   0 -21  -2  236.29    8.56
   0  21   2  219.48    8.09
   0 -21  -2  229.92    8.57
   0 -21  -2  228.21    8.28
   0 -21   2  202.42    7.91
   0  21  -3  258.82    9.64
   0  21  -3  276.07    9.77
   0  21  -3  260.95   15.06
   0  21  -3  252.91    9.99
   0  21  -3  275.19    9.92
   0 -21  -3  290.56   10.28
   0  21  -3  268.19    9.64
   0  21   3  274.21    9.79
   0 -21  -3  286.19   10.11
   0  21  -3  263.25    9.73
   0  21  -3  260.53    9.72
   0 -21  -3  284.25   10.11
   0  21  -3  258.66    9.69
   0 -21  -3  266.51   17.35
   0  21   3  282.72   17.03
   0 -21   3  280.39   17.61
   0  21   3  285.49   16.89
   0 -21   3  274.86   18.28
   0  21   3  257.20   16.46
   0  21   3  266.49   17.33
   0 -21  -3  253.64   16.42
   0 -21  -3  288.25   10.16
   0  21  -3  250.70    9.73
   0  21  -3  260.90    9.77
   0  21  -3  264.16   10.05
   0  21  -3  257.48    9.72
   0 -21  -3  278.30   10.13
   0 -21  -3  273.86    9.97
   0 -21  -3  263.43    9.93
   0 -21  -3  269.01    9.85
   0  21  -3  275.17    9.67
   0 -21  -3  280.83   10.10
   0  21  -3  264.94   10.07
   0  21  -3  265.14   10.06
   0 -21  -3  280.64   10.19
   0  21   3  261.63    9.85
   0  21   3  275.36    9.89
   0 -21  -3  272.79    9.99
   0  21  -4  191.90    7.21
   0 -21  -4  188.74    7.45
   0  21   4  181.88    6.98
   0 -21  -4  200.09    7.31
   0  21  -4  184.35    7.16
   0  21  -4  177.79    7.11
   0 -21  -4  181.02    7.30
   0 -21  -4  191.37    7.45
   0  21  -4  183.86    7.11
   0  21   4  171.53   13.01
   0 -21   4  189.15   14.19
   0 -21   4  179.75   14.21
   0  21   4  195.50   14.14
   0  21   4  162.00   13.64
   0  21   4  159.89   13.45
   0 -21   4  177.41   14.74
   0 -21  -4  193.43    7.39
   0  21  -4  173.21    7.13
   0  21  -4  176.70    7.18
   0 -21  -4  176.31    7.20
   0  21  -4  186.28    7.43
   0 -21  -4  187.16    7.50
   0  21  -4  179.69    7.13
   0 -21  -4  183.55    7.35
   0 -21  -4  175.80    7.29
   0  21  -4  180.38    7.23
   0 -21  -4  177.79    7.02
   0  21  -4  179.17    6.92
   0  21  -4  195.41    7.31
   0  21  -4  184.38    7.41
   0  21  -4  171.35    7.29
   0 -21  -4  177.02    7.27
   0 -21  -4  184.55    7.24
   0  21   5   80.78    3.97
   0 -21  -5   77.91    3.79
   0  21  -5   87.14    4.09
   0  21  -5   85.67    3.82
   0 -21  -5   81.33    3.75
   0  21  -5   66.94    3.79
   0  21  -5   75.58    3.90
   0 -21  -5   87.91    3.96
   0  21  -5   76.86    3.97
   0 -21  -5   83.30    3.86
   0 -21  -5   92.34    4.05
   0 -21  -5   87.53    4.21
   0  21  -5   99.98    4.24
   0 -21  -5   78.48    3.92
   0  21  -5   87.01    3.89
   0 -21  -5   75.31    3.56
   0  21  -5   82.43    4.01
   0 -21  -5   86.21    3.68
   0  21  -5   79.47    3.83
   0  21  -5   81.04    3.88
   0  21  -5   80.72    3.79
   0  21  -5   78.46    3.49
   0  21  -5   72.12    3.48
   0  21   5   90.72    3.85
   0 -21  -5   77.54    3.80
   0 -21  -5   87.52    4.15
   0  21  -5   80.68    3.87
   0  21   5   87.90    3.84
   0 -21  -5   81.69    3.75
   0  21  -5   79.93    3.53
   0  21   6  109.95    4.90
   0 -21  -6  128.29    5.18
   0  21  -6  126.78    5.08
   0 -21  -6  115.76    4.86
   0 -21  -6  112.98    4.63
   0 -21  -6  113.29    5.02
   0 -21  -6  113.93    4.65
   0  21  -6  122.53    4.85
   0  21  -6  126.54    4.85
   0  21  -6  125.82    4.83
   0  21  -6  111.20    4.49
   0 -21  -6  123.09    5.06
   0  21  -6  129.42    4.85
   0  21   6  122.73    4.68
   0 -21  -6  122.71    5.01
   0  21   6  120.14    4.68
   0  21  -6  122.74    4.89
   0 -21  -6  111.59    4.52
   0  21  -6  126.57    4.86
   0  21  -6  126.13    5.04
   0 -21  -6  114.90    4.83
   0  21  -7   10.40    0.90
   0  21  -7    6.22    1.06
   0  21   7   10.12    0.65
   0 -21  -7    9.46    0.67
   0  21   7   13.96    0.89
   0 -21  -7   11.48    0.76
   0  21  -7   14.77    0.97
   0  21  -7   15.73    0.98
   0 -21  -7   14.62    1.00
   0 -21  -7   13.04    0.94
   0 -21  -7   11.96    0.87
   0  21  -7    5.27    1.46
   0  21  -7    4.68    1.45
   0  21  -7   10.66    0.93
   0 -21  -7   13.20    0.91
   0 -22   0   82.42    8.85
   0  22   0   81.05    7.26
   0 -22   0   89.93    8.03
   0  22   0   82.57    3.50
   0  22   0   78.64    3.52
   0 -22   0   81.74    3.82
   0 -22   0   97.21    8.62
   0  22   0   92.44    7.97
   0  22   0   86.77    8.32
   0 -22   0   76.82    7.28
   0 -22   0   76.49    8.34
   0 -22   0   68.94    6.89
   0 -22   0   80.88    3.50
   0  22   0   80.31    3.46
   0 -22   1   18.20    4.47
   0  22   1   27.56    4.49
   0 -22   1   30.01    5.25
   0 -22  -1   20.70    4.67
   0 -22  -1   20.44    4.30
   0  22  -1   25.28    1.68
   0  22   1   23.26    1.54
   0  22   1   22.19    1.51
   0  22   1   26.51    1.62
   0  22  -1   24.58    1.65
   0  22  -1   22.21    4.25
   0  22   1   28.11    4.44
   0  22  -1   21.14    3.92
   0 -22  -1   27.09    4.84
   0  22   1   27.11    4.75
   0 -22   1   33.71    5.05
   0 -22   1   25.56    4.28
   0  22   1   22.74    1.63
   0 -22  -1   23.24    1.86
   0 -22  -1   28.64    2.31
   0 -22   1   23.87    1.88
   0  22  -1   23.98    1.64
   0 -22   1   22.71    3.58
   0 -22  -1   22.15    4.02
   0 -22   1   21.97    1.57
   0 -22  -1   23.78    1.67
   0 -22  -2   28.04    4.98
   0  22   2   33.32    2.00
   0  22  -2   31.55    2.13
   0 -22  -2   35.81    2.35
   0  22  -2   34.85    2.03
   0  22   2   31.99    2.00
   0 -22  -2   34.95    2.29
   0  22  -2   30.85    1.87
   0  22  -2   31.91    2.09
   0  22  -2   29.84    1.86
   0 -22   2   28.25    4.51
   0 -22   2   31.41    5.21
   0  22   2   30.88    4.84
   0  22   2   29.59    4.98
   0  22   2   27.43    4.38
   0 -22  -2   37.49    5.81
   0 -22  -2   24.58    5.44
   0  22   2   28.58    5.00
   0 -22   2   30.30    5.60
   0 -22   2   31.57    5.75
   0  22   2   31.25    1.91
   0 -22  -2   33.45    2.12
   0 -22  -2   32.11    2.54
   0  22  -2   37.91    2.22
   0  22  -2   31.72    2.34
   0  22   2   32.29    2.08
   0  22  -2   32.46    1.91
   0 -22  -2   31.18    2.09
   0  22  -2   31.58    1.96
   0  22   2   28.64    1.88
   0  22   2   31.18    2.06
   0  22  -2   31.61    2.13
   0  22  -2   32.22    2.15
   0  22   2   33.54    2.07
   0 -22  -2   30.37    2.00
   0 -22  -2   30.18    2.07
   0  22  -3  102.63    4.51
   0  22  -3  112.39    4.71
   0  22  -3   98.57    4.74
   0  22   3  106.37    4.57
   0  22  -3  105.62    4.44
   0 -22  -3  117.88    5.05
   0 -22  -3  106.55    4.81
   0  22  -3  101.24    4.50
   0  22  -3  104.54    4.77
   0  22  -3  100.60    4.49
   0  22  -3  100.82    4.46
   0 -22  -3  115.00    4.85
   0  22   3  117.18   10.34
   0 -22  -3  102.20   10.25
   0  22   3  111.78    9.93
   0 -22   3   94.94   10.13
   0 -22   3  100.55   10.65
   0 -22  -3  100.73    9.69
   0  22   3  107.76    9.80
   0  22   3  104.67   10.28
   0 -22  -3  114.60    4.92
   0  22  -3  105.14    4.75
   0  22  -3   93.66    4.49
   0  22  -3  101.08    4.52
   0  22  -3  106.41    4.81
   0  22  -3   98.86    4.47
   0 -22  -3  116.16    4.95
   0 -22  -3  114.76    4.72
   0 -22  -3  108.13    4.72
   0 -22  -3  102.77    4.67
   0  22  -3   99.33    4.38
   0  22  -3   99.40    4.75
   0  22  -3  105.11    4.84
   0 -22  -3  108.84    4.89
   0 -22  -3  112.87    4.87
   0  22   3  110.20    4.70
   0  22   3  110.26    4.72
   0 -22  -3  109.97    4.81
   0  22  -4  119.02    4.99
   0  22   4  118.15    5.13
   0 -22  -4  130.09    5.32
   0  22   4  116.90    4.82
   0 -22  -4  114.78    5.12
   0  22  -4  109.42    4.90
   0  22  -4  113.26    4.94
   0 -22  -4  118.40    4.99
   0 -22  -4  115.76    5.16
   0  22  -4  111.64    4.87
   0  22   4  109.87   10.41
   0  22   4  104.19    9.82
   0 -22   4  103.35   10.73
   0 -22   4  100.59   10.24
   0 -22   4  120.32   11.89
   0  22   4  107.22   10.59
   0  22   4  103.05   10.54
   0 -22  -4  118.50    5.16
   0  22  -4  104.88    4.93
   0  22  -4  111.64    4.93
   0 -22  -4  112.27    5.00
   0  22  -4  113.39    5.16
   0 -22  -4  121.15    5.29
   0  22  -4  110.41    4.89
   0  22  -4  119.50    5.10
   0 -22  -4  108.24    4.79
   0  22  -4  113.25    4.71
   0  22  -4  118.87    5.20
   0  22  -4  119.00    5.20
   0  22   4  115.06    4.96
   0  22  -4  120.09    5.07
   0  22   4  111.58    4.95
   0 -22  -4  110.57    5.10
   0 -22  -4  112.98    5.02
   0 -22  -5    9.35    1.16
   0  22  -5   10.71    1.29
   0  22  -5    9.56    1.08
   0 -22  -5   10.37    1.12
   0  22  -5    9.67    1.27
   0  22  -5    8.73    1.50
   0  22  -5    7.36    1.50
   0 -22  -5    8.44    1.08
   0 -22  -5    9.20    1.14
   0 -22  -5    7.59    1.04
   0  22  -5   10.25    1.16
   0 -22  -5   10.21    1.24
   0  22  -5   11.83    1.35
   0  22   5    8.97    0.98
   0  22  -5    6.58    1.10
   0 -22  -5    9.88    1.00
   0  22  -5   10.26    1.14
   0  22  -5    8.85    1.14
   0  22  -5    8.39    0.93
   0 -22  -5   12.82    1.44
   0  22   5   10.16    1.12
   0  22   5   10.84    1.15
   0  22  -5   11.33    1.23
   0 -22  -5    9.25    1.13
   0 -22  -5    9.79    1.25
   0 -22  -5    8.64    1.04
   0  22   6  152.27    6.16
   0 -22  -6  167.79    6.38
   0  22  -6  159.94    6.23
   0 -22  -6  158.76    6.06
   0 -22  -6  148.10    5.76
   0 -22  -6  159.53    5.86
   0 -22  -6  154.70    6.26
   0  22  -6  164.29    6.07
   0  22  -6  159.57    5.98
   0  22  -6  161.42    6.03
   0  22  -6  158.24    6.00
   0  22   6  163.52    5.90
   0  22   6  170.07    5.91
   0 -22  -6  168.23    6.26
   0 -22  -6  167.50    6.30
   0  22  -6  141.58    5.65
   0  22  -6  160.42    6.02
   0 -22  -6  156.20    6.06
   0  22  -6  159.73    6.21
   0  22  -6  159.57    6.08
   0  22  -7   36.34    1.86
   0  22  -7   35.81    1.69
   0  22  -7   42.19    1.81
   0  22   7   39.45    1.67
   0 -22  -7   37.14    1.71
   0  22  -7   48.04    1.73
   0  22  -7   33.25    1.98
   0  22  -7   40.17    1.80
   0  22  -7   35.85    2.01
   0 -22  -7   30.78    1.56
   0 -22  -7   40.18    1.78
   0 -22  -7   38.59    1.73
   0  22  -7   46.48    1.71
   0  22  -7   34.17    1.65
   0 -23   0   -0.56    1.64
   0  23   0    0.57    1.43
   0  23   0    0.48    1.20
   0 -23   0    0.46    1.61
   0  23   0    0.18    0.40
   0 -23   0    0.49    1.34
   0 -23   0    1.38    2.03
   0  23   0    1.33    1.31
   0 -23   0   -0.64    1.58
   0 -23   0    0.42    0.56
   0 -23   0    0.06    0.53
   0  23   0    0.52    0.46
   0  23   0    0.34    0.42
   0 -23   0    0.46    1.02
   0  23   0    0.39    0.51
   0  23   0    0.06    0.42
   0  23   0   -0.07    0.43
   0 -23   0    2.05    1.35
   0 -23   0    0.50    0.78
   0  23   0    0.14    0.46
   0  23   0    0.35    0.51
   0 -23  -1    1.38    1.30
   0 -23  -1    0.35    0.67
   0 -23   1    0.42    0.68
   0  23  -1    0.66    0.47
   0  23   1    0.54    0.48
   0 -23  -1   -0.15    0.54
   0  23  -1    0.85    0.53
   0  23  -1    0.99    0.52
   0  23   1    0.39    0.35
   0  23   1    1.37    0.46
   0  23  -1    0.49    0.95
   0  23   1    1.00    1.36
   0  23  -1   -0.57    1.43
   0 -23  -1    3.58    2.30
   0 -23   1    1.63    1.91
   0  23   1    0.59    1.13
   0 -23   1    1.06    1.18
   0  23   1    0.53    1.17
   0 -23   1   -0.69    2.03
   0 -23  -1    0.73    1.62
   0 -23  -1    1.27    1.74
   0  23  -1    0.70    0.54
   0 -23  -1    0.53    0.56
   0  23  -1   -0.07    0.49
   0 -23   1    0.81    0.52
   0  23  -1    1.13    0.56
   0  23   1    0.76    0.50
   0 -23   1    0.36    0.47
   0 -23  -1    0.54    0.55
   0  23   1    1.56    0.59
   0  23   1    0.62    0.50
   0 -23  -1    0.50    0.54
   0  23   1    0.51    0.52
   0  23   1    0.63    0.44
   0  23  -1    0.32    0.47
   0 -23   1    1.20    0.99
   0 -23  -1    0.52    1.53
   0 -23  -1    0.23    0.53
   0  23   1    0.56    0.52
   0  23   1    0.64    0.53
   0 -23  -2    3.51    2.26
   0  23   2    1.33    0.54
   0  23  -2    0.87    0.64
   0 -23   2    1.65    0.86
   0 -23  -2    0.88    0.71
   0  23  -2    0.99    0.49
   0  23   2    0.84    0.54
   0 -23  -2    1.30    0.79
   0  23  -2    1.03    0.47
   0  23  -2    1.21    0.46
   0 -23   2   -0.62    1.37
   0  23   2   -0.54    1.21
   0  23   2   -0.61    1.36
   0 -23   2    1.51    1.37
   0  23   2    0.92    1.03
   0 -23   2    0.68    1.51
   0 -23  -2    0.64    1.60
   0 -23   2    2.15    2.53
   0  23   2    1.21    1.91
   0 -23  -2   -0.80    1.79
   0 -23  -2    0.60    0.57
   0  23  -2    1.48    0.60
   0  23   2    0.49    0.50
   0  23  -2    1.00    0.61
   0  23  -2    0.68    0.58
   0  23   2    1.08    0.60
   0  23  -2    1.90    0.66
   0 -23  -2    1.37    0.66
   0  23  -2    1.91    0.58
   0  23  -2    1.48    0.57
   0  23   2    0.86    0.55
   0  23   2    0.87    0.56
   0  23   2    1.10    0.60
   0  23  -2    1.29    0.72
   0  23  -2    2.24    0.80
   0 -23  -2    0.57    0.55
   0 -23  -2    1.48    0.75
   0  23  -3   55.50    2.83
   0  23   3   51.92    2.89
   0  23  -3   51.38    3.00
   0  23  -3   53.70    2.89
   0 -23  -3   53.94    3.11
   0  23  -3   53.90    2.71
   0  23   3   53.85    2.84
   0  23  -3   54.95    3.06
   0  23  -3   50.22    2.72
   0  23  -3   49.62    2.72
   0 -23  -3   57.87    3.10
   0 -23  -3   58.16    3.07
   0  23  -3   47.62    2.63
   0  23  -3   49.65    2.69
   0  23   3   51.14    6.90
   0 -23  -3   48.84    7.17
   0  23   3   61.34    7.33
   0 -23   3   50.70    7.67
   0  23   3   43.98    6.23
   0 -23   3   43.19    6.79
   0 -23  -3   52.34    3.04
   0  23  -3   59.04    3.11
   0  23  -3   49.00    2.78
   0  23  -3   49.20    2.74
   0  23  -3   52.13    3.00
   0  23   3   61.61    3.05
   0 -23  -3   52.90    3.03
   0  23  -3   49.10    2.72
   0 -23  -3   53.19    2.86
   0  23  -3   50.16    2.64
   0  23   3   52.20    2.85
   0  23   3   53.81    2.90
   0 -23  -3   56.42    3.08
   0 -23  -3   52.94    3.10
   0  23  -3   51.31    3.01
   0  23  -3   49.84    2.98
   0 -23  -3   54.59    2.80
   0 -23  -3   55.42    3.01
   0  23  -4  150.81    5.88
   0  23   4  142.85    5.92
   0 -23  -4  133.80    5.89
   0  23  -4  139.03    5.68
   0 -23  -4  142.01    5.99
   0  23  -4  129.74    5.73
   0 -23  -4  145.53    5.99
   0 -23  -4  141.25    5.75
   0  23  -4  133.84    5.74
   0 -23  -4  149.95    6.08
   0  23   4  138.15    5.63
   0 -23  -4  132.63    5.73
   0  23  -4  144.83    5.79
   0  23  -4  137.54    5.80
   0  23  -4  145.33    6.06
   0 -23  -4  142.42    6.07
   0  23  -4  140.43    5.73
   0  23  -4  144.17    5.90
   0 -23  -4  131.94    5.57
   0  23  -4  135.65    5.49
   0  23  -4  145.82    6.02
   0  23  -4  144.30    6.02
   0 -23  -4  138.91    5.94
   0  23   4  143.29    5.83
   0  23  -4  145.65    5.88
   0  23   4  139.62    5.76
   0 -23  -4  136.97    5.83
   0 -23  -5  149.81    6.11
   0  23  -5  157.08    6.35
   0  23  -5  153.28    6.06
   0 -23  -5  149.10    6.01
   0  23  -5  166.72    6.31
   0  23  -5  164.13    6.29
   0 -23  -5  158.39    6.15
   0  23  -5  158.54    6.39
   0 -23  -5  151.25    6.13
   0 -23  -5  158.90    6.24
   0  23  -5  161.19    6.19
   0 -23  -5  146.96    6.19
   0  23   5  160.99    5.97
   0  23  -5  153.04    6.31
   0 -23  -5  157.79    6.46
   0  23  -5  141.87    6.04
   0  23  -5  155.11    6.09
   0  23  -5  154.19    6.19
   0  23  -5  140.37    5.74
   0  23   5  158.94    6.10
   0 -23  -5  151.51    6.15
   0  23  -5  152.79    6.16
   0 -23  -5  165.22    6.48
   0  23   5  157.46    6.07
   0 -23  -5  163.52    6.37
   0 -23  -5  140.03    5.98
   0 -23  -5  152.22    6.10
   0 -23  -6  156.13    5.82
   0  23   6  134.29    5.52
   0  23  -6  179.13    5.88
   0 -23  -6  135.71    5.42
   0  23  -6  178.68    5.91
   0  23  -6  134.87    5.60
   0  23   6  156.24    5.58
   0 -23  -6  136.04    5.21
   0 -23  -6  139.23    5.69
   0  23  -6  142.11    5.49
   0  23  -6  144.13    5.41
   0  23  -6  141.86    5.46
   0  23   6  142.10    5.64
   0  23  -6  141.29    5.63
   0  23  -6  138.13    5.42
   0  23   6  151.50    5.44
   0 -23  -6  137.25    5.47
   0  23   6  145.29    5.33
   0  23   6  146.21    5.32
   0 -23  -6  144.10    5.65
   0 -23  -6  146.00    5.69
   0  23  -6  142.86    5.45
   0  23  -6  180.90    5.79
   0  23  -6  139.05    5.49
   0  23  -7    8.81    0.71
   0  23  -7   13.82    0.83
   0  23   7    9.00    0.64
   0 -23  -7   10.78    0.72
   0  23  -7   23.03    0.90
   0  23  -7    8.60    1.17
   0  23  -7   13.93    0.84
   0  23  -7    9.84    1.18
   0  23  -7   24.12    0.90
   0 -23  -7   11.08    0.76
   0  23  -7    9.26    0.70
   0  24   0   73.47    3.51
   0 -24   0   74.38    3.79
   0 -24   0   63.12    3.90
   0 -24   0   76.05    3.61
   0  24   0   73.62    3.51
   0  24   0   76.15    3.45
   0  24   0   78.73    7.69
   0 -24   0   87.22    8.70
   0 -24   0   48.79    6.32
   0  24   0   78.62    8.52
   0 -24   0   84.50    9.08
   0 -24   0   79.14    7.82
   0 -24   0   74.89    8.99
   0  24   0   72.60    7.20
   0 -24   0   73.61    3.61
   0  24   0   73.89    3.53
   0 -24   0   72.44    3.43
   0  24   0   75.49    3.51
   0  24   0   70.92    3.40
   0  24   0   74.76    3.57
   0 -24   0   79.89    3.59
   0  24   0   75.48    3.55
   0  24   0   78.45    3.48
   0  24   0   70.99    3.56
   0  24   0   77.13    3.67
   0 -24   0   75.24    3.60
   0 -24   0   66.91    7.11
   0 -24  -1  111.98    5.27
   0  24   1  112.52    4.77
   0 -24   1  104.59    4.97
   0 -24  -1  110.92    5.08
   0  24  -1  115.15    4.76
   0 -24  -1  112.57    4.92
   0 -24   1  110.95    4.69
   0  24   1  113.28    4.56
   0  24   1  110.22    4.62
   0  24  -1  110.44    4.70
   0  24   1  101.83    4.43
   0  24  -1  108.02    4.78
   0 -24   1  117.44   10.21
   0 -24  -1  118.69   10.69
   0 -24  -1   98.30   10.09
   0  24   1  107.39   10.14
   0  24  -1  105.92    9.26
   0  24   1  112.66    9.66
   0 -24   1  101.55    9.53
   0  24   1  122.39   10.14
   0 -24   1  108.46   11.00
   0 -24  -1  118.71   11.62
   0  24  -1  109.98    4.77
   0 -24   1  109.45    4.77
   0 -24  -1  110.44    4.91
   0  24  -1  111.48    4.80
   0 -24   1  106.56    4.57
   0  24   1  106.97    4.66
   0  24  -1  108.90    4.66
   0 -24  -1  117.04    4.79
   0  24   1  110.65    4.72
   0  24  -1  104.95    4.54
   0  24   1  108.08    4.70
   0  24   1  113.31    4.79
   0 -24  -1  115.94    4.88
   0  24   1  105.80    4.65
   0  24  -1  114.47    4.72
   0  24   1  116.03    4.63
   0 -24  -1  120.20    9.95
   0  24   1  108.90    4.80
   0  24   1  114.45    4.87
   0 -24   1  109.44    4.67
   0 -24  -1  115.69    4.94
   0 -24  -2   17.59    4.09
   0  24  -2   16.46    1.56
   0  24   2   20.47    1.54
   0 -24  -2   20.62    1.81
   0 -24   2   18.98    1.77
   0  24   2   19.14    1.55
   0  24  -2   19.21    1.49
   0 -24  -2   20.95    1.85
   0  24  -2   16.93    1.56
   0  24  -2   17.82    1.37
   0 -24  -2   18.79    1.66
   0  24  -2   18.62    1.41
   0  24   2   18.45    4.03
   0 -24   2   14.18    3.84
   0 -24   2   14.10    3.44
   0  24   2   20.32    4.40
   0 -24   2   25.40    5.18
   0 -24  -2   17.99    4.30
   0  24   2   18.22    4.18
   0 -24   2   17.12    4.58
   0 -24  -2   14.13    4.28
   0  24  -2   17.93    1.47
   0 -24  -2   17.60    1.56
   0  24   2   17.71    1.45
   0 -24   2   18.97    1.50
   0  24  -2   17.49    1.56
   0  24   2   21.93    1.66
   0  24  -2   18.33    1.62
   0  24  -2   14.70    1.30
   0 -24  -2   19.59    1.64
   0  24  -2   19.63    1.52
   0  24  -2   15.06    1.34
   0  24   2   17.15    1.43
   0  24   2   21.55    1.68
   0 -24  -2   21.58    1.75
   0  24   2   19.25    1.58
   0  24  -2   17.04    1.62
   0  24  -2   18.79    1.68
   0 -24  -2   19.05    1.64
   0 -24  -2   18.11    1.57
   0  24  -3   41.18    2.37
   0  24  -3   44.15    2.53
   0  24  -3   38.96    2.54
   0  24   3   39.33    2.41
   0 -24  -3   38.01    2.55
   0  24  -3   39.21    2.23
   0  24   3   38.63    2.32
   0 -24  -3   41.55    2.60
   0  24  -3   40.37    2.54
   0  24  -3   35.84    2.21
   0  24  -3   39.33    2.28
   0 -24  -3   42.42    2.53
   0  24  -3   41.67    2.28
   0  24  -3   39.64    2.26
   0  24   3   42.04    6.04
   0 -24   3   41.65    6.46
   0  24   3   37.03    5.91
   0  24   3   28.55    4.96
   0 -24   3   44.92    6.90
   0 -24   3   40.97    6.84
   0  24  -3   39.02    2.50
   0 -24  -3   42.43    2.62
   0  24  -3   37.59    2.28
   0  24  -3   38.34    2.41
   0  24  -3   37.12    2.51
   0  24   3   42.54    2.46
   0 -24  -3   38.31    2.51
   0  24  -3   38.10    2.29
   0 -24  -3   37.24    2.34
   0  24  -3   39.04    2.44
   0  24  -3   38.03    2.19
   0  24  -3   42.22    2.61
   0 -24  -3   41.56    2.64
   0  24  -3   44.97    2.67
   0  24   3   41.31    2.47
   0 -24  -3   40.44    2.58
   0  24  -3   39.60    2.43
   0  24   3   39.28    2.40
   0 -24  -3   36.39    2.45
   0 -24  -3   35.68    2.25
   0  24  -4   15.56    1.42
   0  24   4   15.86    1.51
   0 -24  -4   16.62    1.58
   0 -24  -4   14.48    1.49
   0  24  -4   17.31    1.40
   0 -24  -4   15.95    1.38
   0  24  -4   12.92    1.50
   0 -24  -4   17.62    1.62
   0  24  -4    9.89    1.43
   0  24   4   16.56    1.36
   0 -24  -4   14.59    1.50
   0  24  -4   15.74    1.39
   0 -24  -4   16.85    1.46
   0  24   4   17.19    1.52
   0  24  -4   15.45    1.56
   0  24  -4   13.95    1.40
   0 -24  -4   15.73    1.61
   0  24  -4   14.46    1.46
   0  24  -4   14.31    1.22
   0  24  -4   15.42    1.56
   0  24   4   18.44    1.53
   0  24  -4   16.04    1.57
   0 -24  -4   14.85    1.51
   0  24   4   16.61    1.48
   0  24  -4   15.76    1.49
   0 -24  -4   14.46    1.46
   0  24  -5   43.41    2.48
   0 -24  -5   39.57    2.20
   0  24  -5   35.71    2.16
   0  24  -5   57.41    2.89
   0  24  -5   40.52    2.45
   0 -24  -5   35.80    2.23
   0 -24  -5   40.17    2.24
   0  24  -5   61.54    2.92
   0 -24  -5   41.47    2.33
   0  24  -5   38.79    2.25
   0  24   5   40.79    2.14
   0  24  -5   34.91    2.30
   0  24   5   44.38    2.37
   0  24  -5   31.99    2.17
   0 -24  -5   41.52    2.54
   0  24  -5   39.43    2.29
   0  24  -5   34.61    2.14
   0  24  -5   34.95    1.94
   0  24   5   42.84    2.26
   0 -24  -5   38.25    2.27
   0 -24  -5   41.27    2.43
   0  24  -5   38.47    2.26
   0  24   5   42.98    2.28
   0 -24  -5   36.55    2.17
   0 -24   6    7.16    0.90
   0 -24  -6    6.00    0.82
   0  24  -6   39.26    2.11
   0  24  -6   37.74    2.10
   0 -24  -6    7.71    0.78
   0  24  -6    7.31    0.89
   0  24   6    7.13    0.81
   0  24  -6   16.96    1.19
   0  24  -6    8.12    0.82
   0  24  -6    7.87    0.76
   0  24   6    6.78    0.69
   0 -24  -6    7.44    0.90
   0 -24  -6    7.49    0.90
   0  24   6    6.84    0.69
   0  24  -6    7.21    0.78
   0 -24  -6    6.83    0.81
   0  24   6    7.86    0.79
   0  24  -6    7.86    0.80
   0  24  -6    6.62    0.88
   0  24   6    6.30    0.81
   0  24  -6   11.93    1.46
   0  24  -6    7.27    0.82
   0  24  -7    7.44    0.83
   0  24  -7    6.87    0.82
   0 -24  -7    3.83    0.38
   0  24  -7    2.90    0.36
   0  24  -7    3.11    0.38
   0  25   0    0.43    0.51
   0 -25   0   -0.18    0.83
   0 -25   0    0.75    0.60
   0  25   0    0.53    0.47
   0  25   0    1.05    0.59
   0  25   0    0.52    1.17
   0 -25   0    0.62    1.37
   0  25   0   -0.63    1.22
   0 -25   0   -0.53    1.02
   0 -25   0    0.70    2.07
   0  25   0   -0.48    1.19
   0 -25   0    0.76    1.90
   0 -25   0    0.85    0.64
   0 -25   0    0.20    0.51
   0  25   0    0.07    0.52
   0  25   0   -0.07    0.57
   0  25   0   -0.07    0.48
   0  25   0    0.38    0.59
   0 -25   0   -0.07    0.49
   0  25   0    0.22    0.54
   0  25   0    0.27    0.44
   0 -25   0    0.38    0.60
   0  25   0    0.39    0.59
   0  25   0    0.15    0.57
   0 -25   0   -0.50    0.97
   0 -25  -1  364.51   12.52
   0  25  -1  348.69   12.00
   0 -25   1  270.69   12.10
   0  25   1  341.15   12.02
   0 -25  -1  344.07   12.40
   0 -25   1  320.51   12.23
   0 -25   1  333.91   11.88
   0 -25  -1  359.00   12.21
   0  25  -1  328.00   12.01
   0  25   1  348.40   11.79
   0  25   1  320.36   11.60
   0  25  -1  348.87   12.00
   0  25   1  330.60   11.80
   0 -25  -1  285.57   18.95
   0  25  -1  311.86   18.09
   0  25   1  335.89   20.02
   0 -25  -1  290.74   19.44
   0 -25   1  333.30   19.08
   0  25   1  327.72   18.52
   0 -25   1  327.04   19.02
   0  25   1  322.62   18.70
   0 -25   1  318.93   20.73
   0 -25   1  358.73   19.99
   0 -25  -1  337.80   21.61
   0 -25  -1  341.10   12.18
   0  25  -1  330.06   12.01
   0 -25   1  332.51   11.97
   0  25  -1  333.57   11.99
   0 -25  -1  332.58   11.91
   0  25   1  338.40   11.95
   0  25  -1  336.13   11.86
   0  25   1  322.34   11.87
   0  25  -1  317.30   11.72
   0  25   1  346.02   12.07
   0  25   1  349.08   11.96
   0 -25  -1  337.49   12.09
   0  25   1  322.54   11.87
   0  25  -1  350.17   11.98
   0  25   1  346.37   11.80
   0 -25  -1  329.17   18.86
   0 -25  -1  347.57   12.19
   0  25   1  334.44   12.02
   0 -25   1  326.59   11.86
   0  25   1  342.21   12.07
   0 -25  -2  196.75   14.33
   0  25  -2  209.29    8.20
   0  25   2  210.83    7.92
   0  25  -2  211.53    8.12
   0 -25  -2  226.59    8.46
   0  25   2  217.21    8.08
   0  25  -2  215.08    7.99
   0 -25  -2  217.46    8.51
   0 -25   2  204.77    8.32
   0  25  -2  206.73    8.15
   0 -25  -2  210.20    8.24
   0  25   2  195.72   13.88
   0 -25  -2  186.02   14.68
   0 -25   2  196.04   15.37
   0 -25   2  191.75   13.49
   0  25   2  213.20   15.24
   0 -25   2  220.38   15.42
   0 -25   2  185.43   15.42
   0  25   2  190.41   14.39
   0 -25  -2  199.90   16.57
   0  25  -2  198.46    7.84
   0  25   2  206.11    7.85
   0 -25  -2  217.51    8.13
   0 -25   2  208.78    7.91
   0  25  -2  221.88    8.20
   0  25   2  221.91    8.16
   0  25  -2  199.72    7.74
   0 -25  -2  211.48    8.13
   0  25  -2  215.40    8.04
   0  25  -2  197.19    7.71
   0  25   2  199.92    7.83
   0  25  -2  208.98    8.22
   0  25  -2  208.75    8.23
   0  25   2  216.89    8.15
   0  25   2  215.26    8.12
   0 -25  -2  222.58    8.34
   0 -25  -2  220.57    8.26
   0 -25  -2  215.00    8.10
   0  25  -3    1.28    0.59
   0  25   3    1.91    0.72
   0  25  -3    1.32    0.63
   0 -25   3    1.12    0.84
   0  25  -3    1.51    0.51
   0 -25  -3    4.92    0.95
   0  25   3    0.51    0.57
   0 -25  -3    1.01    0.80
   0 -25  -3    0.62    0.70
   0  25  -3   -0.85    1.09
   0  25  -3   -0.72    1.10
   0 -25  -3    1.94    0.80
   0  25  -3    1.05    0.53
   0  25  -3    0.98    0.55
   0 -25  -3    0.16    0.57
   0  25   3    1.80    1.76
   0 -25   3   -0.71    1.12
   0 -25   3    1.56    1.94
   0  25  -3    2.09    0.77
   0  25  -3    1.03    0.64
   0 -25  -3    1.32    0.80
   0  25  -3    0.69    0.50
   0  25  -3    4.22    1.20
   0  25   3    1.31    0.69
   0  25  -3    0.78    0.70
   0  25  -3    0.33    0.52
   0 -25  -3    0.17    0.69
   0 -25  -3    1.07    0.65
   0  25  -3    0.80    0.59
   0  25  -3    1.19    0.57
   0  25   3    0.77    0.65
   0 -25  -3    0.09    0.63
   0  25  -3    0.78    0.58
   0  25   3    1.52    0.74
   0  25  -3    1.66    0.81
   0  25  -3    1.05    0.73
   0 -25  -3    0.40    0.54
   0 -25  -3    1.60    0.73
   0  25  -4    0.29    0.47
   0  25   4   -0.08    0.56
   0 -25  -4    0.65    0.66
   0  25  -4    1.17    0.59
   0 -25  -4    0.49    0.57
   0  25  -4   -1.88    1.34
   0 -25  -4    0.06    0.51
   0 -25  -4   -0.24    0.72
   0  25  -4   -1.67    1.28
   0 -25  -4    0.33    0.57
   0  25   4    0.39    0.42
   0  25  -4    0.81    0.55
   0 -25  -4   -0.20    0.52
   0  25  -4   -0.08    0.65
   0  25   4    1.09    0.63
   0  25   4   -0.13    0.53
   0 -25  -4    0.17    0.67
   0  25  -4    0.23    0.58
   0  25  -4    0.74    0.44
   0  25   4    0.07    0.58
   0 -25  -4    0.25    0.64
   0  25  -4    0.45    0.61
   0  25  -4   -0.16    0.66
   0  25  -4    0.16    0.65
   0  25   4    0.35    0.58
   0 -25  -4    1.25    0.65
   0 -25   5    4.55    0.95
   0  25  -5    5.55    0.83
   0  25  -5    5.18    0.81
   0  25   5    5.17    0.81
   0  25  -5    5.66    1.02
   0  25  -5    5.14    0.95
   0  25   5    5.80    0.77
   0  25   5    5.28    0.86
   0  25  -5    6.21    0.98
   0 -25  -5    4.10    0.95
   0  25  -5    2.81    0.80
   0  25  -5    5.76    0.82
   0  25  -5    5.84    0.88
   0 -25  -5    5.67    0.96
   0  25   5    4.51    0.76
   0  25  -5    5.51    0.87
   0  25   5    6.08    0.84
   0 -25  -5    5.66    0.81
   0  25  -5   34.34    2.20
   0  25  -5   39.98    2.28
   0  25   5    4.34    0.83
   0 -25  -5    5.07    0.78
   0 -25   6   77.84    3.63
   0 -25  -6   94.61    3.84
   0 -25  -6   81.28    3.42
   0  25  -6  119.43    3.96
   0  25  -6  118.79    3.96
   0  25  -6   88.74    3.73
   0  25  -6   92.38    3.75
   0  25   6   94.73    3.59
   0  25  -6   91.53    3.58
   0  25  -6   90.05    3.80
   0  25  -6   90.46    3.61
   0  25   6  104.52    3.72
   0  25  -6  110.06    3.76
   0  25  -6   89.72    3.60
   0  25   6   89.29    3.41
   0  25   6   90.74    3.43
   0 -25  -6   92.20    3.74
   0 -25  -6   96.10    3.83
   0  25  -6   87.84    3.58
   0  25   6   88.07    3.73
   0 -25  -6   91.86    3.61
   0 -26   0  297.21   12.06
   0 -26   0  320.32   12.05
   0  26   0  354.99   11.83
   0 -26   0  340.09   11.84
   0  26   0  337.92   11.64
   0  26   0  313.04   11.62
   0 -26   0  328.87   19.59
   0 -26   0  326.29   20.47
   0  26   0  317.09   19.53
   0  26   0  288.19   17.63
   0 -26   0  293.15   17.79
   0 -26   0  306.11   20.78
   0 -26   0  335.24   11.84
   0 -26   0  328.60   11.56
   0  26   0  329.67   11.66
   0  26   0  314.14   11.69
   0  26   0  321.25   11.58
   0  26   0  334.32   11.80
   0 -26   0  314.74   11.65
   0  26   0  306.22   11.65
   0  26   0  344.39   11.66
   0  26   0  324.90   11.82
   0  26   0  326.95   11.80
   0 -26   0  334.85   11.82
   0 -26   0  289.54   17.42
   0 -26   1  137.72    7.99
   0  26   1  210.12    8.08
   0  26  -1  210.56    8.02
   0 -26  -1  222.41    8.50
   0 -26   1  201.51    8.33
   0 -26  -1  220.01    8.52
   0  26  -1  209.26    8.09
   0 -26   1  209.72    7.96
   0 -26  -1  227.55    8.34
   0  26  -1  197.41    8.03
   0  26   1  209.73    7.90
   0  26   1  217.71    7.86
   0  26  -1  214.73    8.04
   0  26   1  203.49   15.27
   0 -26   1  188.65   14.07
   0 -26  -1  198.78   14.95
   0 -26   1  208.96   14.48
   0 -26  -1  187.83   15.09
   0  26   1  195.08   13.65
   0 -26   1  186.54   15.62
   0 -26   1  192.81   14.33
   0  26   1  197.02   14.13
   0 -26  -1  192.04   16.03
   0  26  -1  214.61    8.08
   0 -26   1  207.19    8.04
   0 -26  -1  218.29    8.27
   0  26   1  210.91    8.02
   0 -26  -1  220.21    8.04
   0  26  -1  213.88    7.97
   0  26   1  214.69    8.04
   0  26   1  218.62    8.05
   0  26  -1  206.02    7.83
   0  26   1  227.70    8.19
   0 -26  -1  229.34    8.28
   0  26   1  213.39    8.03
   0  26   1  218.63    7.90
   0  26  -1  217.56    8.04
   0 -26  -1  193.26   13.91
   0  26   1  214.81    8.16
   0 -26  -1  206.17    8.22
   0 -26   1  209.89    7.97
   0  26   1  212.19    8.16
   0  26  -2   20.01    1.62
   0  26  -2   17.56    1.63
   0  26   2   18.08    1.45
   0  26   2   16.13    1.49
   0 -26  -2   16.77    1.69
   0 -26   2   19.45    1.80
   0  26  -2   18.64    1.50
   0 -26  -2   16.09    1.70
   0 -26  -2   17.79    1.68
   0  26  -2   15.72    1.51
   0  26   2   12.75    3.62
   0 -26   2   23.39    4.85
   0  26   2    8.06    2.77
   0 -26   2   14.11    4.31
   0 -26  -2   13.89    3.90
   0 -26  -2    8.69    3.91
   0  26   2   14.34    3.74
   0 -26   2   15.70    4.44
   0  26  -2   18.74    1.60
   0 -26   2   18.32    1.48
   0 -26  -2   16.45    1.50
   0  26  -2   17.95    1.47
   0  26   2   15.93    1.41
   0  26   2   15.84    1.50
   0  26   2   16.17    1.48
   0  26  -2   18.77    1.41
   0 -26  -2   15.51    1.50
   0  26  -2   16.92    1.50
   0  26  -2   14.93    1.29
   0  26   2   15.53    1.37
   0  26  -2   18.45    1.69
   0 -26  -2   16.63    1.62
   0  26   2   16.89    1.54
   0  26   2   17.42    1.58
   0  26  -2   16.77    1.61
   0 -26  -2   15.76    1.58
   0 -26  -2   17.68    1.57
   0  26  -3   83.44    3.90
   0  26   3   82.06    3.91
   0  26  -3   89.65    4.06
   0 -26  -3   86.15    4.15
   0  26  -3   85.55    4.08
   0  26  -3   81.37    3.72
   0 -26  -3   89.38    4.08
   0  26  -3   82.65    3.70
   0  26   3   88.51    3.99
   0 -26  -3   87.52    4.19
   0  26  -3   88.57    4.14
   0  26  -3   77.46    3.75
   0  26  -3   77.69    3.77
   0  26   3   84.14    3.92
   0 -26  -3   84.25    4.30
   0 -26  -3   87.40    4.18
   0 -26   3   85.11    4.23
   0  26  -3   82.77    3.73
   0  26  -3   93.66    3.99
   0  26  -3   82.79    3.78
   0  26  -3   92.72    4.23
   0  26   3   87.59    4.02
   0  26   3   83.40    3.93
   0  26  -3   85.00    3.81
   0 -26  -3   88.09    4.14
   0  26  -3   86.58    4.02
   0 -26  -3   77.60    3.81
   0  26  -3   80.29    3.65
   0  26  -3   83.88    3.96
   0  26  -3   81.08    4.08
   0  26   3   91.47    4.08
   0  26  -3   87.64    4.19
   0 -26  -3   83.13    4.15
   0  26   3   89.21    4.02
   0 -26  -3   85.00    4.18
   0 -26  -3   80.03    3.79
   0 -26  -3   82.28    4.08
   0  26   4    9.76    1.13
   0  26  -4    7.22    0.98
   0 -26  -4    9.72    1.24
   0  26  -4    7.68    0.96
   0  26  -4   11.24    1.58
   0 -26  -4    8.55    1.17
   0  26  -4   10.37    1.52
   0  26   4    8.11    0.95
   0 -26   4    6.36    1.11
   0 -26  -4    7.97    1.08
   0  26   4    7.58    1.02
   0  26  -4    8.47    0.96
   0 -26  -4    8.03    1.09
   0  26  -4    7.77    1.13
   0  26   4    9.20    1.04
   0  26   4    8.26    1.09
   0 -26  -4    6.10    1.09
   0  26  -4    5.43    0.98
   0  26  -4    8.44    1.09
   0  26  -4    8.49    0.87
   0  26   4    9.38    1.11
   0  26  -4    9.44    1.15
   0  26  -4    8.99    1.19
   0  26   4    7.19    1.01
   0 -26  -4    6.32    1.06
   0 -26  -4    8.87    1.28
   0  26  -4    7.25    1.10
   0 -26  -4    7.36    0.92
   0 -26  -4    8.58    1.11
   0 -26   5   45.40    2.74
   0  26  -5   50.45    2.60
   0  26  -5   84.65    3.17
   0  26  -5   51.44    2.56
   0  26   5   56.53    2.70
   0  26   5   57.58    2.60
   0  26   5   59.65    2.77
   0  26  -5   53.05    2.78
   0  26  -5   46.60    2.58
   0 -26  -5   56.33    2.93
   0  26  -5   55.03    2.59
   0  26  -5   53.03    2.69
   0  26   5   57.76    2.67
   0  26  -5   57.32    2.73
   0 -26  -5   55.82    2.82
   0  26   5   57.45    2.66
   0  26  -5   95.35    3.38
   0  26  -5   92.89    3.38
   0 -26  -5   51.77    2.51
   0  26   5   54.23    2.80
   0 -26  -5   48.58    2.52
   0  26  -6   20.58    1.40
   0  26  -6   27.21    1.44
   0  26  -6    4.25    0.61
   0  26  -6    4.32    0.62
   0  26   6    4.58    0.54
   0  26  -6    3.77    0.52
   0  26  -6    3.03    0.51
   0  26  -6   -0.97    1.15
   0  26   6    3.96    0.55
   0  26  -6    3.77    0.52
   0 -26  -6    4.40    0.61
   0  26  -6    3.32    0.49
   0 -26  -6    4.00    0.65
   0 -26  -6    3.95    0.58
   0 -26  -6    3.35    0.49
   0 -27   0    1.31    1.79
   0  27   0   -0.54    1.05
   0  27   0    1.35    1.68
   0 -27   0    0.08    0.57
   0 -27   0    0.48    0.79
   0  27   0    0.08    0.47
   0 -27   0    1.62    2.02
   0 -27   0    2.25    2.04
   0 -27   0    0.66    0.56
   0  27   0    0.29    0.54
   0  27   0    0.37    0.54
   0  27   0    0.80    0.58
   0 -27   0    0.33    0.62
   0  27   0    0.08    0.52
   0  27   0    0.48    0.48
   0 -27   0    0.75    0.62
   0  27   0    0.77    0.52
   0  27   0    0.83    0.64
   0 -27   0    0.32    0.59
   0  27   0    0.33    0.57
   0  27   0    1.53    0.58
   0  27   0    0.59    0.55
   0 -27   0   -0.53    1.02
   0  27   1  105.28    4.56
   0  27   1  109.83    4.53
   0  27  -1  102.43    4.74
   0  27  -1  111.52    4.75
   0  27  -1  105.98    4.69
   0 -27  -1  108.39    5.09
   0 -27   1  104.34    4.98
   0 -27   1   81.79    5.01
   0  27   1  111.79    4.77
   0 -27  -1  109.90    5.04
   0  27  -1  111.38    4.82
   0 -27   1  114.12    4.70
   0 -27  -1  114.49    4.95
   0 -27   1   96.25    9.59
   0 -27   1   65.00    8.19
   0  27   1   99.02   10.13
   0 -27  -1   96.73   10.24
   0 -27  -1  103.57   10.75
   0  27   1   92.36    9.07
   0  27   1  101.81    9.70
   0 -27   1  105.30   11.32
   0 -27  -1   99.30   11.36
   0 -27   1  102.73   10.00
   0 -27  -1  111.47    4.67
   0  27   1  107.71    4.69
   0  27  -1  100.50    4.55
   0  27   1  104.59    4.64
   0 -27  -1  103.84    4.85
   0 -27   1  106.95    4.65
   0  27   1  108.41    4.82
   0  27   1  110.83    4.82
   0  27   1  107.70    4.79
   0  27  -1  105.43    4.52
   0  27   1  112.35    4.74
   0 -27  -1  113.16    4.89
   0 -27  -1  108.94    4.83
   0  27   1  109.12    4.70
   0 -27  -1   97.90    9.50
   0  27   1  109.93    4.56
   0  27  -1  109.94    4.69
   0 -27  -1  110.61    4.96
   0 -27   1  102.91    4.68
   0  27  -1  100.98    4.68
   0  27  -2  197.11    7.59
   0 -27   2  183.06    7.29
   0  27   2  192.82    7.30
   0  27   2  182.62    7.39
   0  27  -2  190.55    7.31
   0  27  -2  176.38    7.07
   0 -27  -2  195.83    7.50
   0 -27  -2  200.08    7.96
   0 -27  -2  212.79    7.94
   0 -27   2  189.32    7.78
   0  27  -2  192.85    7.41
   0  27   2  204.03    7.57
   0  27  -2  188.73    7.62
   0  27  -2  199.28    7.54
   0  27   2  190.93    7.29
   0  27  -2  172.76    7.11
   0  27   2  213.29    7.65
   0  27  -2  186.51    7.15
   0 -27  -2  195.96    7.53
   0  27  -2  198.77    7.64
   0 -27  -2  201.72    7.78
   0  27   2  190.50    7.31
   0  27  -2  184.41    7.15
   0  27  -2  189.77    7.65
   0  27   2  205.21    7.61
   0 -27  -2  198.19    7.76
   0  27  -2  195.06    7.68
   0  27   2  195.45    7.56
   0 -27  -2  195.08    7.51
   0 -27  -2  195.04    7.66
   0  27  -3    1.18    0.57
   0  27  -3    0.30    0.54
   0  27   3    0.93    0.60
   0  27  -3   -0.25    0.64
   0  27  -3    0.48    0.62
   0 -27  -3    0.43    0.73
   0  27  -3    0.72    0.49
   0  27   3    1.46    0.63
   0 -27  -3    1.15    0.60
   0 -27  -3    1.46    0.80
   0  27  -3    0.12    0.85
   0  27  -3    1.32    0.96
   0 -27  -3    1.47    0.78
   0 -27  -3    0.70    0.60
   0 -27  -3    0.48    0.75
   0  27   3    0.79    0.52
   0 -27   3    0.72    0.79
   0  27  -3    4.48    1.21
   0  27  -3    0.88    0.51
   0  27   3    2.69    0.79
   0  27   3    1.57    0.68
   0  27  -3    1.76    0.83
   0 -27  -3    1.55    0.79
   0  27  -3   -0.12    0.46
   0 -27  -3    1.78    0.68
   0  27  -3    1.38    0.67
   0  27  -3    0.81    0.47
   0  27  -3    1.21    0.62
   0 -27  -3    0.70    0.76
   0  27   3    0.98    0.66
   0  27   3    1.84    0.73
   0  27  -3    0.42    0.66
   0  27  -3    0.51    0.69
   0 -27  -3    1.55    0.65
   0 -27  -3    1.33    0.72
   0 -27   4  150.30    6.37
   0  27   4  150.40    6.03
   0 -27  -4  154.08    6.29
   0  27  -4  179.25    6.28
   0  27  -4  153.01    6.03
   0  27  -4  155.14    5.99
   0 -27  -4  156.24    6.27
   0  27   4  158.78    6.19
   0 -27  -4  156.80    6.35
   0  27  -4  158.00    6.37
   0  27   4  169.95    6.31
   0  27   4  151.22    6.09
   0  27  -4  153.91    6.05
   0 -27  -4  161.34    6.45
   0  27  -4  152.33    6.23
   0  27  -4  160.71    6.35
   0  27  -4  159.42    6.35
   0 -27  -4  153.28    6.34
   0  27   4  162.76    6.21
   0  27  -4  160.72    6.26
   0  27   4  166.24    6.22
   0 -27  -4  168.26    6.52
   0  27  -4  175.07    6.27
   0 -27  -4  146.09    6.27
   0  27  -4  172.93    6.26
   0  27  -4  154.00    6.19
   0  27   4  149.28    6.19
   0 -27  -4  161.66    6.32
   0 -27  -4  144.28    5.83
   0 -27   5   31.92    2.13
   0  27  -5   75.94    2.85
   0  27  -5   70.46    2.80
   0  27   5   44.03    2.19
   0  27   5   41.93    2.03
   0 -27  -5   38.51    2.28
   0  27  -5   34.06    2.00
   0  27  -5   41.71    2.14
   0  27  -5   40.01    2.10
   0  27   5   41.45    2.07
   0  27   5   40.37    2.05
   0 -27  -5   41.80    2.23
   0  27  -5   35.55    1.96
   0  27   5   41.96    2.13
   0  27  -5   50.18    2.36
   0  27  -5   39.26    2.05
   0  27   5   40.81    2.20
   0 -27  -5   37.14    1.94
   0  27  -6   28.33    1.42
   0  27   6   27.52    1.29
   0  27  -6   23.72    1.58
   0  27   6   29.05    1.36
   0  27  -6   26.96    1.30
   0 -27  -6   25.83    1.44
   0  27  -6   28.25    1.31
   0 -27  -6   28.61    1.41
   0  27  -6   29.36    1.45
   0  27  -6   26.85    1.79
   0  27  -6   26.46    1.77
   0 -27  -6   21.36    1.17
   0 -28   0  210.87   15.66
   0 -28   0  229.79   17.06
   0  28   0  190.43   14.14
   0 -28   0  240.88    9.07
   0 -28   0  242.59    9.16
   0  28   0  236.61    8.93
   0  28   0  246.48    9.01
   0  28   0  238.41    8.91
   0 -28   0  201.84   16.81
   0 -28   0  245.01    9.02
   0  28   0  250.58    8.98
   0  28   0  241.13    9.12
   0 -28   0  241.11    9.08
   0  28   0  241.02    9.14
   0  28   0  232.63    8.92
   0  28   0  239.42    8.89
   0  28   0  246.02    9.06
   0 -28   0  238.87    9.37
   0 -28   0  246.03    9.60
   0  28   0  237.91    9.05
   0  28   0  231.16    8.85
   0 -28   1   10.57    1.26
   0  28  -1   11.25    1.23
   0 -28  -1   12.16    1.39
   0  28  -1   10.78    1.29
   0  28   1   11.20    1.16
   0  28   1   10.77    1.09
   0  28  -1   10.11    1.19
   0 -28  -1   10.38    1.16
   0  28  -1   11.56    1.22
   0  28   1   12.01    1.26
   0  28   1   12.01    1.26
   0  28   1   11.38    1.28
   0  28  -1    9.99    1.09
   0 -28  -1   10.46    1.27
   0 -28  -1   11.14    1.28
   0 -28   1   23.85    2.75
   0 -28  -1   11.78    1.46
   0 -28  -1   10.18    1.37
   0 -28   1   12.83    1.57
   0  28  -1   10.92    1.21
   0  28   1   12.21    1.29
   0 -28   1   12.51    1.25
   0  28  -1    8.79    1.15
   0 -28  -1   10.83    1.33
   0  28  -1   12.42    1.29
   0  28   1   13.95    1.23
   0 -28   1   15.43    3.84
   0 -28   1   24.74    5.39
   0  28   1   12.74    3.28
   0 -28  -1    9.76    3.31
   0 -28   1   12.55    1.26
   0  28   1   10.74    1.33
   0  28   1   12.27    1.36
   0 -28  -1   13.57    1.43
   0 -28  -2  164.26    6.35
   0  28  -2  152.32    6.13
   0 -28  -2  151.22    6.00
   0  28  -2  138.24    5.60
   0  28   2  150.15    6.00
   0  28  -2  140.19    5.77
   0 -28   2  135.11    6.21
   0 -28  -2  154.40    6.44
   0 -28  -2  157.13    6.33
   0  28   2  153.54    6.05
   0  28  -2  147.01    5.89
   0  28  -2  153.03    6.11
   0 -28   2  136.21    5.76
   0  28   2  141.85    5.74
   0  28  -2  150.70    6.08
   0  28  -2  137.95    6.04
   0  28  -2  135.80    5.63
   0  28   2  156.34    6.10
   0  28  -2  138.62    5.61
   0 -28  -2  149.74    6.00
   0 -28  -2  153.27    6.03
   0  28  -2  134.33    5.60
   0 -28  -2  158.24    6.31
   0  28   2  150.61    6.09
   0  28   2  152.97    6.09
   0  28  -2  143.73    6.16
   0  28  -2  142.98    6.14
   0 -28  -2  154.65    6.19
   0 -28  -2  152.83    6.06
   0  28  -3   94.33    4.14
   0 -28  -3   91.89    4.24
   0  28  -3   83.97    3.99
   0  28   3   87.63    3.93
   0  28  -3   80.36    3.72
   0  28  -3   81.40    3.70
   0  28   3   91.24    4.04
   0  28  -3   87.24    4.13
   0  28  -3   90.33    4.00
   0  28  -3   86.53    4.12
   0 -28  -3   90.68    4.22
   0  28   3   88.48    4.02
   0 -28  -3   86.72    4.18
   0  28  -3   84.46    4.10
   0  28   3   90.50    4.04
   0  28   3   87.52    3.95
   0 -28  -3   87.81    4.10
   0  28  -3   84.05    3.74
   0  28  -3   92.04    4.04
   0 -28  -3   88.27    4.19
   0  28  -3   88.71    3.83
   0  28  -3   85.67    4.07
   0  28  -3   89.47    3.83
   0 -28  -3   83.94    3.95
   0  28  -3   81.76    3.66
   0  28   3   89.00    3.99
   0 -28   3   83.06    4.17
   0 -28  -3   84.49    4.25
   0  28   3   89.01    3.95
   0 -28  -3   93.36    4.22
   0  28  -3   80.86    3.59
   0  28  -4   43.38    2.48
   0 -28  -4   39.77    2.42
   0  28   4   36.69    2.26
   0  28  -4   45.02    2.40
   0  28  -4   47.59    2.55
   0  28   4   38.49    2.24
   0  28   4   44.16    2.39
   0 -28  -4   42.46    2.51
   0  28  -4   44.35    2.28
   0  28  -4   42.97    2.40
   0  28  -4   39.77    2.20
   0 -28  -4   40.65    2.45
   0  28  -4   42.27    2.46
   0  28  -4   64.31    2.81
   0  28  -4   65.89    2.83
   0  28   4   43.18    2.36
   0  28  -4   43.23    2.20
   0  28  -4   43.38    2.25
   0  28  -4   58.95    2.61
   0 -28  -4   43.16    2.40
   0  28   4   38.15    2.17
   0 -28   4   38.19    2.43
   0  28  -4   44.69    2.48
   0 -28  -4   47.87    2.64
   0  28  -4   42.05    2.37
   0  28  -4   42.83    2.46
   0  28   4   43.24    2.36
   0 -28  -4   42.59    2.48
   0  28   4   42.34    2.33
   0 -28  -4   38.34    2.36
   0  28   5    0.44    0.41
   0  28  -5   -1.85    1.21
   0 -28  -5    0.29    0.47
   0  28  -5    0.53    0.46
   0  28   5    0.42    0.39
   0  28   5    0.23    0.37
   0  28   5   -0.18    0.46
   0  28   5    0.70    0.40
   0  28  -5   -0.60    0.62
   0 -28  -5    0.05    0.56
   0  28  -5    0.49    0.45
   0  28  -5   21.06    1.61
   0  28  -5   24.38    1.64
   0  28   5    0.13    0.41
   0 -28   5    2.02    0.67
   0 -28  -5    0.37    0.33
   0  28   6   11.50    0.69
   0 -28  -6   11.03    0.79
   0  28  -6   10.17    0.64
   0  28  -6   11.03    0.75
   0  28  -6   12.26    1.20
   0  28  -6   13.25    1.20
   0  28   6   11.23    0.65
   0 -28  -6   11.32    0.76
   0  28  -6   10.05    0.64
   0 -28  -6   11.82    0.74
   0  28  -6   11.36    1.07
   0  28  -6   10.73    0.74
   0  29   0    0.64    0.64
   0  29   0    0.62    0.52
   0 -29   0    0.52    0.55
   0  29   0    0.42    0.52
   0 -29   0    0.79    0.65
   0  29   0    0.75    0.69
   0  29   0    0.74    0.66
   0  29   0    1.07    0.66
   0 -29   0    0.78    0.66
   0 -29   0    0.58    0.75
   0 -29   0   -1.94    2.08
   0  29   0    0.69    0.55
   0  29   0    0.59    0.57
   0  29   0    0.29    0.55
   0 -29   0    0.49    0.67
   0  29   0    0.90    0.55
   0  29   0    0.07    0.60
   0  29   1  119.57    5.16
   0  29  -1  113.67    4.87
   0  29   1  116.88    5.06
   0 -29  -1  111.04    5.12
   0 -29  -1  122.48    5.24
   0  29   1  125.76    5.00
   0  29  -1  120.81    5.10
   0  29   1  120.61    5.22
   0 -29  -1  122.18    5.30
   0  29   1  127.92    5.28
   0 -29   1  117.08    5.00
   0  29  -1  118.11    4.99
   0  29   1  119.84    5.08
   0 -29  -1  112.59    4.91
   0  29  -1  126.86    5.18
   0 -29  -1  127.28    5.38
   0 -29   1  118.22    5.11
   0  29  -1  123.15    5.12
   0 -29   1  129.93    5.96
   0 -29   1  115.83    5.39
   0 -29  -1  115.14    5.41
   0  29   1  116.59    5.14
   0 -29  -1  125.27    5.49
   0 -29   1  121.14    5.01
   0  29  -1  120.18    5.15
   0 -29  -1  125.07    5.31
   0  29   1  113.01    4.90
   0  29  -1  116.89    5.14
   0  29  -1  119.62    5.11
   0  29   1  121.14    4.90
   0  29  -2   67.95    3.31
   0 -29  -2   62.30    3.35
   0  29  -2   61.81    3.00
   0  29   2   65.01    3.21
   0 -29  -2   61.89    3.12
   0  29  -2   62.09    3.19
   0  29  -2   58.43    3.23
   0  29   2   62.68    3.23
   0  29  -2   58.39    2.83
   0 -29  -2   60.48    3.12
   0 -29  -2   63.34    3.18
   0  29  -2   64.63    2.92
   0  29  -2   67.81    3.44
   0 -29  -2   62.37    3.38
   0  29   2   66.47    3.29
   0  29  -2   60.07    3.29
   0  29   2   63.15    3.25
   0  29   2   60.28    3.18
   0 -29   2   47.69    3.66
   0 -29   2   63.20    3.49
   0 -29  -2   65.47    3.43
   0  29  -2   63.99    3.11
   0 -29  -2   61.48    3.45
   0 -29   2   64.31    3.08
   0  29  -2   68.08    3.30
   0 -29  -2   61.62    3.19
   0 -29  -2   62.78    3.30
   0  29  -3    0.29    0.59
   0  29  -3    0.07    0.59
   0 -29  -3    0.08    0.65
   0  29   3    0.53    0.47
   0 -29   3   -0.16    0.76
   0 -29  -3   -0.18    0.64
   0 -29  -3    0.16    0.53
   0  29  -3    1.02    0.47
   0 -29  -3    0.33    0.50
   0  29  -3    0.28    0.52
   0  29   3   -0.49    0.56
   0  29  -3   -0.08    0.66
   0  29   3    0.21    0.60
   0  29   3   -0.13    0.55
   0  29  -3   -0.42    0.66
   0 -29  -3   -0.22    0.62
   0  29  -3   -0.07    0.54
   0 -29  -3   -0.16    0.72
   0  29  -3    7.29    1.16
   0  29  -3    8.42    1.20
   0  29   3    0.61    0.62
   0  29   3    0.14    0.60
   0  29  -3   -0.08    0.63
   0  29  -3   -0.14    0.53
   0  29  -3   -0.15    0.63
   0 -29   3   -0.26    0.56
   0  29  -4    4.50    0.82
   0  29  -4    3.79    0.78
   0 -29  -4    3.81    0.81
   0  29   4    3.78    0.71
   0  29  -4    3.90    0.69
   0  29  -4    4.73    0.85
   0  29   4    4.31    0.72
   0  29   4    4.42    0.77
   0 -29  -4    3.43    0.80
   0  29  -4    2.30    0.66
   0  29  -4    3.88    0.77
   0  29  -4   21.55    1.66
   0  29  -4   21.34    1.69
   0 -29  -4    4.28    0.83
   0  29   4    3.25    0.69
   0  29  -4    8.87    1.01
   0 -29   4    4.70    0.97
   0  29   4    4.15    0.64
   0 -29   4   -1.95    1.70
   0  29   4    4.82    0.78
   0  29  -4    4.32    0.82
   0 -29  -4    4.13    0.80
   0  29   4    4.10    0.73
   0  29  -4    4.13    0.78
   0 -29  -4    3.61    0.86
   0  29  -4    3.94    0.74
   0 -29  -4    3.98    0.79
   0  29  -5   54.46    2.62
   0  29   5   63.96    2.64
   0  29   5   57.36    2.45
   0 -29  -5   59.49    2.74
   0  29  -5   60.58    2.52
   0  29  -5   61.98    2.61
   0 -29  -5   60.69    2.64
   0  29  -5   59.81    2.58
   0  29   5   57.86    2.46
   0  29   5   60.00    2.49
   0  29   5   65.08    2.64
   0  29  -5   83.64    2.87
   0  29  -5   82.86    2.86
   0 -29   5   46.98    2.58
   0 -29   5   46.88    2.91
   0  29   5   56.28    2.61
   0  29  -6    2.79    0.31
   0  29  -6    2.68    0.31
   0  30   0  138.14    5.69
   0  30   0  135.17    5.45
   0 -30   0  131.01    5.48
   0  30   0  137.10    5.50
   0 -30   0  132.54    5.59
   0  30   0  135.79    5.71
   0  30   0  133.86    5.67
   0  30   0  136.63    5.50
   0  30   0  135.71    5.53
   0 -30   0  134.13    5.61
   0 -30   0  124.91    6.02
   0  30   0  136.77    5.60
   0 -30   0  133.42    5.84
   0  30   0  130.32    5.46
   0 -30   0  136.84    5.69
   0  30   0  127.50    5.44
   0  30   0  129.92    5.42
   0  30   1   37.48    2.36
   0  30   1   39.15    2.32
   0  30  -1   38.82    2.17
   0 -30  -1   42.52    2.51
   0 -30  -1   39.26    2.42
   0 -30   1   43.43    2.56
   0  30  -1   41.47    2.38
   0  30   1   37.51    2.18
   0 -30   1   39.53    2.28
   0  30   1   36.79    2.39
   0 -30  -1   42.54    2.53
   0  30   1   39.74    2.43
   0  30  -1   40.81    2.30
   0  30   1   41.03    2.35
   0 -30  -1   39.12    2.50
   0  30  -1   37.63    2.30
   0  30   1   37.68    2.23
   0  30   1   40.42    2.31
   0 -30   1   37.55    2.34
   0  30   1   36.00    2.33
   0 -30  -1   38.50    2.55
   0 -30   1   51.29    3.48
   0  30  -1   40.22    2.34
   0 -30   1   39.19    2.58
   0 -30  -1   37.85    2.56
   0  30  -1   40.17    2.37
   0 -30  -1   38.81    2.46
   0 -30   1   37.87    2.23
   0  30  -1   39.29    2.34
   0  30  -1   41.42    2.44
   0  30   1   33.87    2.08
   0  30   1   36.67    2.18
   0  30  -2   10.16    1.17
   0 -30  -2    7.49    1.18
   0 -30  -2    6.86    1.10
   0 -30  -2    6.87    0.93
   0  30   2    5.79    0.97
   0  30  -2    7.12    1.06
   0  30  -2    7.61    1.02
   0  30   2    7.83    1.09
   0 -30  -2    7.94    1.01
   0 -30  -2    8.34    1.02
   0  30  -2    6.59    0.79
   0 -30  -2    7.95    1.20
   0 -30   2    9.32    1.02
   0  30  -2    8.93    1.10
   0 -30  -2    9.33    1.22
   0  30   2    8.58    1.05
   0  30  -2    8.06    0.95
   0 -30  -2    5.93    1.03
   0 -30   2    8.46    1.31
   0  30  -2    8.30    1.14
   0 -30  -2    8.05    1.19
   0  30   2    7.20    1.05
   0  30   2    7.17    1.04
   0  30  -2    9.71    1.22
   0 -30  -2    5.65    0.99
   0 -30  -2    7.66    1.07
   0 -30   2    8.34    1.11
   0  30  -3  110.18    4.62
   0  30   3  105.91    4.45
   0 -30  -3  111.36    4.67
   0  30  -3  103.60    4.44
   0  30  -3  105.00    4.57
   0  30   3  101.11    4.43
   0  30   3  102.36    4.38
   0 -30  -3  101.62    4.69
   0 -30  -3  105.56    4.55
   0 -30   3  104.99    4.67
   0 -30  -3   95.41    4.29
   0  30   3  114.33    4.51
   0  30  -3  105.94    4.58
   0  30   3  110.79    4.52
   0  30  -3   96.11    4.10
   0 -30  -3  101.96    4.46
   0  30  -3  104.49    4.46
   0  30  -3   98.15    4.13
   0  30  -3  101.33    4.15
   0  30  -3  108.27    4.56
   0 -30  -3  112.55    4.69
   0  30  -3  104.87    4.50
   0 -30   3  104.84    4.37
   0  30  -4   59.80    2.78
   0 -30  -4   54.42    2.73
   0  30  -4   56.49    2.66
   0  30   4   49.80    2.55
   0  30  -4   52.71    2.51
   0  30   4   54.00    2.53
   0 -30   4   40.32    3.07
   0 -30   4   55.49    2.80
   0  30   4   55.04    2.64
   0 -30  -4   54.46    2.74
   0  30  -4   51.90    2.45
   0  30  -4   56.05    2.66
   0  30  -4   56.35    2.75
   0  30  -4   71.60    2.79
   0 -30  -4   53.58    2.74
   0  30  -4   71.00    2.79
   0  30  -4   59.86    2.79
   0  30   4   59.63    2.66
   0  30   4   59.45    2.71
   0 -30  -4   57.64    2.85
   0  30   4   57.03    2.64
   0  30   4   57.94    2.63
   0 -30  -4   54.59    2.77
   0  30  -4   59.67    2.68
   0 -30  -4   53.52    2.71
   0  30   5   33.40    1.50
   0  30   5   36.67    1.65
   0 -30  -5   32.54    1.71
   0  30  -5   32.81    1.59
   0 -30  -5   34.65    1.64
   0  30   5   31.13    1.47
   0  30   5   31.94    1.47
   0  30  -5   32.16    1.58
   0 -30   5   26.54    1.98
   0  30   5   37.77    1.66
   0  30  -5   26.63    1.65
   0  30  -5   31.41    1.96
   0  30  -5   31.51    1.95
   0  31   0    0.32    0.46
   0  31   0    0.08    0.61
   0 -31   0    0.47    0.54
   0  31   0    0.33    0.51
   0  31   0   -0.08    0.67
   0  31   0    0.86    0.68
   0 -31   0    0.44    0.59
   0  31   0    1.93    0.65
   0 -31   0    0.58    0.61
   0 -31   0    2.05    0.91
   0  31   0   -0.07    0.50
   0 -31   0    0.45    0.71
   0  31   0    0.07    0.56
   0  31   0    0.19    0.42
   0 -31   0    0.08    0.63
   0  31   0    0.81    0.57
   0  31   0    0.73    0.58
   0  31   1  140.54    5.81
   0  31   1  141.23    5.76
   0  31  -1  153.69    6.06
   0  31  -1  143.89    6.04
   0  31   1  158.05    6.17
   0  31   1  153.52    6.03
   0 -31   1  156.57    6.23
   0 -31  -1  151.71    6.17
   0 -31  -1  156.35    6.18
   0  31  -1  145.29    5.67
   0 -31  -1  149.34    6.19
   0 -31   1  152.06    5.91
   0  31  -1  152.33    6.06
   0  31  -1  141.44    5.86
   0  31   1  150.20    6.02
   0 -31   1  155.36    6.07
   0 -31  -1  155.41    6.27
   0  31   1  149.63    5.90
   0  31  -1  155.43    6.06
   0  31   1  148.28    5.93
   0 -31  -1  162.14    6.39
   0 -31  -1  156.00    6.41
   0 -31   1  139.15    6.24
   0 -31   1  163.32    6.76
   0  31  -1  151.46    6.04
   0  31   1  162.60    6.23
   0 -31  -1  155.68    6.25
   0  31   1  154.36    6.18
   0 -31   1  155.77    5.94
   0  31   1  152.76    5.87
   0  31  -1  154.40    6.08
   0  31   2    0.34    0.60
   0 -31  -2    0.23    0.51
   0 -31  -2   -0.22    0.66
   0 -31  -2   -0.08    0.69
   0 -31  -2    0.06    0.42
   0  31   2    0.46    0.54
   0  31  -2    0.60    0.65
   0 -31  -2    0.16    0.69
   0  31  -2    1.41    0.72
   0  31   2    1.80    0.72
   0  31   2   -0.07    0.58
   0  31  -2   -0.07    0.50
   0 -31  -2    0.07    0.64
   0 -31  -2   -0.66    0.66
   0 -31   2   -0.07    0.62
   0 -31   2   -0.05    0.48
   0 -31  -2   -0.08    0.67
   0  31  -2    0.94    0.61
   0  31  -2   -0.07    0.55
   0  31   2    0.20    0.47
   0 -31  -2    0.51    0.66
   0  31  -2    0.47    0.44
   0 -31  -2   -0.39    0.64
   0 -31   2   -0.40    0.84
   0  31  -3    3.50    0.74
   0  31   3    3.46    0.74
   0  31  -3    3.64    0.83
   0  31  -3    3.24    0.81
   0  31   3    3.64    0.70
   0 -31  -3    3.27    0.84
   0  31   3    4.43    0.71
   0 -31  -3    2.78    0.65
   0 -31   3    2.87    0.86
   0 -31  -3    3.17    0.78
   0  31  -3    3.94    0.81
   0  31   3    4.19    0.79
   0  31   3    3.72    0.75
   0 -31  -3    2.78    0.69
   0  31  -3    2.39    0.57
   0  31  -3    3.21    0.75
   0 -31  -3    3.17    0.62
   0 -31  -3    2.86    0.81
   0  31  -3    3.61    0.75
   0  31  -3    3.81    0.76
   0 -31   3    4.10    0.75
   0  31  -4    7.58    0.96
   0  31  -4   11.33    1.03
   0  31   4   10.49    0.93
   0  31   4   10.99    0.97
   0 -31  -4    8.07    0.93
   0  31  -4    9.26    0.82
   0  31  -4   11.20    0.96
   0  31  -4   11.39    1.02
   0 -31  -4    9.49    0.98
   0  31   4   10.84    0.96
   0 -31  -4    9.29    0.96
   0  31  -4   23.43    1.37
   0  31  -4   23.25    1.38
   0  31  -4   10.29    0.99
   0 -31  -4    8.93    1.00
   0 -31  -4    9.65    0.92
   0  31   4   10.63    0.93
   0  31  -4   13.03    1.01
   0  31   4   10.07    0.90
   0 -31  -4    9.51    1.00
   0 -31  -4    9.36    1.01
   0  31   4    7.89    0.78
   0 -31   4   10.31    1.08
   0 -31  -5   21.00    1.19
   0  31  -5   21.87    1.11
   0 -31  -5   19.92    1.07
   0  31  -5   22.58    1.12
   0  31   5   21.90    1.13
   0  31  -5   23.33    1.31
   0  31  -5   24.73    1.32
   0  31   5   21.28    1.12
   0  31   5   16.94    0.95
   0  32   0   17.89    1.54
   0  32   0   18.07    1.39
   0 -32   0   15.90    1.36
   0  32   0   18.71    1.44
   0  32   0   18.53    1.59
   0  32   0   15.34    1.49
   0 -32   0   15.97    1.43
   0  32   0   18.74    1.44
   0 -32   0   18.04    1.49
   0  32   0   17.60    1.41
   0 -32   0   16.85    1.59
   0  32   0   17.90    1.46
   0 -32   0   19.13    1.67
   0  32   0   18.89    1.40
   0  32   0   18.35    1.44
   0 -32   0   16.69    1.49
   0  32   0   17.52    1.41
   0  32  -1    7.53    0.99
   0  32   1    5.14    0.71
   0  32  -1    8.82    0.99
   0  32   1    5.93    0.82
   0  32   1    5.62    0.88
   0  32   1    7.78    1.05
   0 -32  -1    7.88    1.07
   0 -32  -1    6.43    0.97
   0 -32   1    8.58    1.12
   0  32  -1    6.51    0.88
   0  32  -1    5.88    0.72
   0  32   1    5.31    0.85
   0  32  -1    7.34    0.89
   0  32  -1    6.39    0.88
   0 -32   1    5.91    2.14
   0 -32  -1    7.46    1.12
   0 -32   1    6.55    1.08
   0 -32  -1    7.09    1.08
   0 -32  -1    7.02    1.07
   0  32   1    6.71    0.86
   0 -32   1    5.72    0.93
   0  32  -1    7.42    0.94
   0  32   1    5.89    0.98
   0 -32   1    6.91    0.85
   0 -32  -1    6.73    1.02
   0  32   1    6.46    1.00
   0  32   1    6.69    0.88
   0  32  -1    8.23    0.99
   0 -32  -1    7.10    1.04
   0 -32   1    6.13    0.85
   0 -32  -2   12.87    1.33
   0  32  -2   11.80    1.20
   0  32   2   15.90    1.29
   0 -32  -2   12.80    1.10
   0  32  -2   13.11    1.24
   0 -32  -2   12.28    1.29
   0  32  -2   13.31    1.30
   0  32  -2   12.20    1.18
   0 -32  -2   14.73    1.39
   0  32  -2   13.10    1.31
   0  32   2   15.40    1.32
   0  32   2   14.55    1.32
   0 -32  -2   14.55    1.42
   0 -32   2    9.98    1.22
   0  32   2   16.21    1.30
   0 -32  -2   11.47    1.24
   0 -32  -2   14.56    1.41
   0 -32   2   12.80    1.07
   0  32  -2   12.78    1.20
   0  32   2   13.46    1.27
   0  32  -2   12.26    1.19
   0 -32   2   13.83    1.30
   0 -32  -2   12.48    1.29
   0 -32  -2   13.28    1.24
   0  32   3   56.57    2.65
   0  32  -3   52.01    2.67
   0  32   3   59.81    2.70
   0 -32  -3   50.87    2.53
   0  32  -3   48.00    2.25
   0  32  -3   54.33    2.65
   0  32   3   55.92    2.65
   0  32   3   58.12    2.66
   0  32  -3   55.37    2.72
   0  32  -3   58.37    2.76
   0 -32  -3   56.93    2.76
   0  32  -3   54.29    2.62
   0  32   3   55.28    2.59
   0 -32   3   48.28    2.69
   0 -32  -3   53.07    2.78
   0 -32  -3   53.30    2.75
   0  32  -3   55.98    2.66
   0  32  -3   56.02    2.68
   0 -32   3   55.14    2.56
   0  32  -4   56.76    2.47
   0  32   4   56.52    2.37
   0  32   4   58.06    2.44
   0 -32  -4   50.08    2.37
   0  32  -4   51.61    2.13
   0  32  -4   54.29    2.37
   0  32  -4   56.59    2.39
   0 -32  -4   49.59    2.29
   0  32   4   53.68    2.32
   0  32   4   57.46    2.37
   0 -32  -4   53.52    2.48
   0 -32  -4   55.85    2.52
   0  32   4   52.72    2.38
   0 -32   4   47.02    2.39
   0 -32  -4   54.77    2.46
   0  32  -4   53.24    2.41
   0 -32  -4   53.81    2.44
   0  32  -4   53.44    2.26
   0 -32  -4   53.64    2.48
   0  32  -4   57.31    2.47
   0  32  -4   50.02    2.23
   0 -32  -5    2.80    0.34
   0  32  -5    2.55    0.30
   0  32   5    2.99    0.32
   0  32   5    2.79    0.32
   0  32   5    3.55    0.37
   0  32  -5    3.33    0.37
   0  32  -5    2.99    0.36
   0  32  -5    2.66    0.31
   0 -33   0    0.17    0.46
   0  33   0    0.06    0.47
   0  33   0    0.39    0.42
   0  33   0    0.27    0.45
   0  33   0    0.27    0.58
   0  33   0    0.06    0.47
   0 -33   0   -0.15    0.60
   0  33   0    0.19    0.45
   0 -33   0    0.08    0.59
   0  33   0   -0.06    0.44
   0  33   0    0.28    0.46
   0 -33   0   -0.27    0.59
   0 -33   0    0.43    0.55
   0 -33   0   -0.06    0.53
   0  33   0    0.07    0.59
   0  33   0    0.55    0.62
   0 -33  -1    7.48    0.98
   0 -33  -1    8.28    1.07
   0 -33   1    7.18    1.03
   0  33   1    7.18    0.82
   0  33  -1    7.70    0.97
   0  33  -1    6.96    0.86
   0  33   1    7.24    0.99
   0 -33  -1    7.86    1.04
   0  33   1    6.41    0.96
   0  33   1    8.03    0.96
   0  33  -1    6.36    0.84
   0 -33  -1    6.94    1.05
   0 -33   1    7.24    1.02
   0 -33  -1    8.34    1.09
   0 -33   1    6.31    0.88
   0  33  -1    7.46    0.90
   0 -33  -1    7.90    1.08
   0  33   1    7.54    0.93
   0  33   1    7.17    0.97
   0  33  -1    7.56    0.91
   0 -33  -1    7.25    1.03
   0  33   2   -0.06    0.52
   0 -33  -2   -0.43    0.59
   0 -33  -2   -0.06    0.51
   0 -33   2   -0.52    0.60
   0  33  -2   -0.06    0.50
   0  33  -2    0.12    0.59
   0  33  -2    0.19    0.55
   0 -33  -2   -0.26    0.59
   0  33  -2   -0.33    0.56
   0  33   2    0.06    0.51
   0  33   2   -0.17    0.53
   0  33   2    0.49    0.48
   0  33   2    0.06    0.40
   0 -33  -2    0.91    0.55
   0 -33   2    2.85    1.89
   0 -33  -2    0.31    0.48
   0 -33   2   -0.07    0.51
   0  33  -2    0.05    0.45
   0  33  -2   -0.39    0.52
   0 -33  -2    0.06    0.61
   0  33  -2    0.57    0.46
   0 -33  -2    0.06    0.62
   0 -33  -2    0.30    0.59
   0  33   3   23.55    1.43
   0  33   3   23.22    1.41
   0  33  -3   22.01    1.46
   0 -33  -3   18.72    1.26
   0  33  -3   22.25    1.39
   0  33  -3   20.39    1.42
   0 -33  -3   21.96    1.49
   0  33  -3   19.41    1.32
   0  33  -3   21.09    1.42
   0  33   3   21.75    1.40
   0  33   3   20.51    1.36
   0 -33  -3   18.70    1.43
   0 -33   3   18.37    1.40
   0  33   3   19.49    1.30
   0 -33  -3   20.71    1.45
   0 -33   3   19.34    1.29
   0 -33  -3   22.27    1.51
   0  33  -3   22.25    1.41
   0  33  -3   20.52    1.38
   0  33   4   67.19    2.65
   0  33   4   71.30    2.70
   0  33  -4   66.98    2.69
   0 -33  -4   56.34    2.55
   0  33  -4   69.47    2.67
   0  33  -4   71.53    2.74
   0 -33  -4   66.83    2.74
   0  33   4   69.28    2.69
   0 -33  -4   60.12    2.66
   0  33  -4   67.80    2.70
   0 -33  -4   64.36    2.70
   0  33   4   65.90    2.57
   0  33  -4   68.11    2.66
   0 -33  -4   59.57    2.51
   0  33   4   65.44    2.58
   0 -33  -4   64.03    2.73
   0 -33  -4   69.33    2.79
   0 -34   0    0.10    0.42
   0  34   0    0.05    0.43
   0  34   0    0.20    0.36
   0 -34   0    0.49    0.50
   0  34   0    0.65    0.50
   0 -34   0    0.07    0.54
   0 -34   0    0.07    0.53
   0  34   0    0.11    0.39
   0 -34   0   -0.12    0.53
   0  34   0   -0.24    0.41
   0  34   0   -0.18    0.58
   0  34   0   -0.06    0.59
   0 -34   0    0.11    0.46
   0  34   0    0.75    0.61
   0 -34   1   18.02    1.43
   0 -34  -1   15.12    1.32
   0 -34  -1   15.84    1.29
   0  34  -1   15.81    1.24
   0 -34  -1   18.06    1.39
   0  34  -1   16.42    1.26
   0  34   1   16.09    1.25
   0 -34  -1   17.79    1.43
   0 -34   1   17.00    1.44
   0 -34  -1   14.90    1.36
   0  34  -1   17.22    1.25
   0 -34   1   14.56    1.36
   0  34  -1   16.13    1.23
   0 -34   1   15.40    1.23
   0 -34  -1   16.58    1.40
   0  34   1   16.76    1.26
   0  34   1   19.50    1.41
   0  34   1   16.57    1.36
   0 -34  -1   17.11    1.36
   0 -34  -1   15.84    1.32
   0  34   1   16.48    1.33
   0 -34  -2   27.30    1.69
   0 -34   2   27.55    1.66
   0  34  -2   25.99    1.59
   0  34  -2   25.35    1.65
   0 -34  -2   26.41    1.73
   0  34   2   25.33    1.61
   0  34  -2   28.10    1.71
   0 -34  -2   28.37    1.70
   0  34   2   26.70    1.64
   0  34   2   25.93    1.58
   0 -34   2   19.26    2.08
   0 -34  -2   24.84    1.72
   0 -34   2   24.38    1.67
   0  34   2   24.65    1.57
   0  34  -2   24.58    1.55
   0 -34  -2   30.38    1.81
   0  34  -2   25.87    1.58
   0 -34  -2   27.27    1.73
   0  34   2   26.94    1.60
   0  34   2   27.28    1.65
   0  34   3   65.34    2.68
   0  34   3   66.99    2.72
   0  34  -3   63.51    2.72
   0 -34  -3   52.37    2.37
   0  34  -3   59.58    2.63
   0 -34   3   57.20    2.69
   0 -34   3   55.38    2.99
   0  34   3   57.31    2.57
   0 -34  -3   62.18    2.82
   0  34  -3   63.80    2.67
   0 -34  -3   64.03    2.76
   0 -34   3   60.30    2.52
   0  34   3   65.89    2.66
   0  34  -3   63.15    2.71
   0  34  -3   62.59    2.70
   0 -34  -3   69.61    2.80
   0 -34  -3   55.20    2.43
   0  34   3   63.90    2.66
   0  34  -3   63.07    2.64
   0 -34  -3   62.01    2.77
   0  34  -3   62.00    2.65
   0 -34  -4    6.76    0.60
   0  34  -4    7.02    0.57
   0  34  -4    6.30    0.56
   0  34   4    8.15    0.60
   0  34   4    7.90    0.58
   0  34  -4    7.19    0.60
   0 -34  -4    7.22    0.62
   0  34   4    8.83    0.64
   0 -34  -4    8.49    0.68
   0  34  -4    6.86    0.56
   0 -34  -4    5.91    0.59
   0  34   4    7.02    0.49
   0  34   4    6.03    0.47
   0 -35   0    0.40    0.37
   0  35   0    0.05    0.35
   0 -35   0   -0.24    0.52
   0 -35   0    0.06    0.48
   0 -35   0   -0.23    0.43
   0  35   0    0.05    0.52
   0  35   0    0.06    0.52
   0  35   0   -0.05    0.51
   0 -35   0    0.05    0.45
   0 -35   0    0.31    0.49
   0  35   0    0.21    0.31
   0 -35   1    2.24    0.65
   0 -35  -1    3.57    0.64
   0 -35  -1    2.81    0.64
   0 -35   1    2.85    0.66
   0 -35   1    2.79    0.65
   0 -35  -1    2.34    0.61
   0 -35  -1    3.67    0.70
   0  35  -1    2.77    0.52
   0  35   1    3.42    0.60
   0 -35  -1    3.26    0.67
   0  35   1    1.74    0.61
   0  35   1    2.74    0.66
   0  35   1    3.18    0.63
   0  35   1    2.11    0.55
   0 -35  -1    2.15    0.61
   0 -35  -1    2.71    0.62
   0 -35  -1    2.16    0.65
   0 -35   1    2.80    0.59
   0  35  -1    2.65    0.51
   0 -35   2   10.57    0.94
   0 -35  -2    9.47    0.92
   0 -35   2   11.28    1.04
   0  35   2    8.52    0.83
   0 -35  -2    9.84    0.96
   0 -35   2    7.77    0.89
   0  35  -2    8.30    0.92
   0  35   2    9.50    0.90
   0  35  -2    9.11    0.93
   0 -35  -2   10.12    1.00
   0 -35  -2   11.52    0.99
   0  35   2    9.32    0.90
   0  35   2    9.28    0.90
   0  35   2    9.52    0.88
   0  35  -2    8.05    0.81
   0 -35  -2    9.96    0.99
   0  35  -2    9.24    0.84
   0 -35  -2   10.44    1.01
   0  35  -2    9.65    0.84
   0  35   2    8.78    0.84
   0  35  -3  127.27    4.38
   0 -35  -3  128.13    4.52
   0  35   3  126.95    4.42
   0  35   3  133.19    4.45
   0  35  -3  126.06    4.45
   0  35  -3  127.83    4.39
   0 -35  -3  129.10    4.49
   0  35  -3  130.48    4.40
   0  35   3  128.38    4.39
   0  35   3  127.32    4.38
   0 -35  -3  127.44    4.50
   0 -35   3  108.77    4.16
   0  35  -3  128.57    4.40
   0  35   4   28.94    1.17
   0 -35  -4   26.63    1.17
   0 -36   0    1.32    0.35
   0  36   0    2.10    0.48
   0 -36   0    1.62    0.50
   0 -36   0    2.20    0.54
   0 -36   0    1.34    0.43
   0  36   0    1.69    0.57
   0  36   0    2.08    0.63
   0  36   0    1.97    0.55
   0 -36   0    1.59    0.48
   0 -36   0    1.76    0.46
   0 -36   0    2.07    0.56
   0  36   0    1.22    0.33
   0 -36  -1    8.08    0.83
   0 -36   1    7.57    0.85
   0 -36  -1    7.43    0.75
   0 -36  -1    7.62    0.84
   0 -36   1    6.01    0.76
   0 -36   1    6.66    0.79
   0  36   1    8.17    0.75
   0  36   1    8.17    0.84
   0 -36  -1    6.49    0.76
   0 -36  -1    7.44    0.79
   0  36   1    7.53    0.83
   0  36   1    8.69    0.85
   0  36   1    6.71    0.72
   0 -36  -1    7.99    0.82
   0 -36  -1    7.69    0.86
   0 -36   1    7.00    0.68
   0  36  -1    6.28    0.67
   0 -36  -2    0.45    0.40
   0 -36   2    1.09    0.44
   0 -36   2    0.22    0.37
   0  36   2    0.58    0.32
   0 -36  -2    0.35    0.34
   0 -36  -2    1.36    0.45
   0  36   2    0.57    0.40
   0  36   2    0.64    0.42
   0  36  -2    0.53    0.40
   0  36  -2    0.91    0.44
   0 -36  -2    0.72    0.43
   0  36   2    0.79    0.39
   0  36   2    0.94    0.38
   0  36  -2    0.91    0.32
   0 -36  -2    0.65    0.48
   0  36   2    1.19    0.39
   0 -36  -2    0.71    0.43
   0 -36  -3    3.43    0.48
   0 -36  -3    3.40    0.47
   0  36  -3    3.85    0.42
   0  36  -3    2.85    0.38
   0  36   3    2.63    0.35
   0  36   3    2.03    0.34
   0 -36  -3    3.06    0.42
   0 -36  -3    3.14    0.48
   0  36   3    3.54    0.43
   0  36   3    3.75    0.43
   0  36  -3    2.62    0.39
   0  36   3    2.78    0.40
   0 -36  -3    2.76    0.47
   0  37   0    0.08    0.39
   0  37   0    0.19    0.40
   0 -37   0   -0.10    0.27
   0  37   0    0.26    0.41
   0 -37   0   -0.02    0.26
   0 -37   0    0.09    0.33
   0 -37   0    0.44    0.36
   0 -37   0    0.09    0.32
   0  37   0    0.03    0.29
   0 -37   1    0.32    0.26
   0 -37  -1    0.06    0.37
   0 -37   1    0.26    0.24
   0 -37  -1    0.40    0.38
   0 -37  -1    0.30    0.37
   0 -37  -1   -0.14    0.28
   0 -37   1    0.48    0.41
   0 -37  -1    0.12    0.33
   0  37   1    0.25    0.37
   0  37   1    0.82    0.45
   0 -37  -1    0.20    0.36
   0  37   1    0.11    0.37
   0 -37  -2    4.45    0.55
   0 -37  -2    3.71    0.55
   0 -37  -2    4.15    0.51
   0 -37   2    3.69    0.48
   0  37  -2    4.60    0.52
   0  37   2    4.19    0.50
   0  37   2    4.86    0.49
   0  37   2    4.23    0.46
   0  37  -2    3.86    0.50
   0 -37  -2    4.43    0.50
   0  37   2    3.99    0.50
   0 -37  -2    3.99    0.54
   0  37   2    4.28    0.50
   0  37  -2    3.67    0.50
   0  38   0   10.38    0.77
   0  38   0   10.45    0.69
   0 -38   0    8.95    0.65
   0  38   0   10.00    0.78
   0  38   0   10.43    0.69
   0  38   0   11.85    0.81
   0 -38   1  118.62    3.88
   0 -38  -1   91.90    3.63
   0 -38  -1  108.48    3.80
   0  38   1  114.74    3.83
   0 -38  -1   87.08    3.61
   0 -38  -1   96.98    3.64
   0  38   1  118.52    3.84
   0  38  -1  105.73    3.73
   0  38   1  111.22    3.76
   0  38   1  112.91    3.83
   0  38  -1  101.65    3.71
   0  38   2    6.02    0.43
   0 -38  -2    5.51    0.47
   0  38   2    5.42    0.44
   0  38  -2    4.29    0.40
   0  38   2    5.17    0.40
   0  39   0    0.28    0.22
   0  39   0    0.16    0.15
   0  39   0    0.08    0.20
   0  39   0    0.27    0.16
   0 -39   0    0.06    0.29
   1   0  -9    0.05    0.25
   1   0  -9    0.26    0.26
   1   0  -9   -0.08    0.28
   1   0  -9   -0.03    0.27
   1   0  -8    5.08    0.80
   1   0  -8    4.27    0.81
   1   0  -8    5.49    0.85
   1   0  -8    5.86    0.90
   1   0  -8    5.86    1.00
   1   0  -8    6.45    0.93
   1   0  -8    6.22    0.91
   1   0  -7    0.39    0.64
   1   0  -7   -0.08    0.63
   1   0  -7    0.63    0.65
   1   0  -7    0.30    0.55
   1   0  -7    0.14    0.56
   1   0  -7    0.31    0.61
   1   0  -7   -0.50    0.75
   1   0  -7   -0.14    0.59
   1   0  -7   -0.41    0.56
   1   0  -7   -0.07    0.51
   1   0  -7   -0.18    0.75
   1   0  -7    0.63    0.51
   1   0  -6  166.96    6.74
   1   0  -6  167.43    6.54
   1   0  -6  161.56    6.33
   1   0  -6  173.56   13.18
   1   0  -6  171.83   13.03
   1   0  -6  169.74   11.63
   1   0  -6  170.01    6.89
   1   0  -6  156.23    6.36
   1   0  -6  159.35    6.52
  -1   0   6  182.91   14.05
   1   0  -6  177.10    6.77
   1   0  -6  169.17    6.61
   1   0  -6  164.71    6.39
   1   0  -6  168.09    6.51
   1   0  -6  161.18    6.36
   1   0  -6  163.35    6.50
   1   0  -6  167.54    6.55
   1   0  -6  167.73    6.63
   1   0  -6  171.95    6.60
   1   0  -6  168.40    6.64
   1   0  -6  175.08    6.63
   1   0  -6  200.15    6.74
   1   0  -6  167.78    6.71
  -1   0   5    0.44    0.85
   1   0  -5    0.22    0.37
   1   0  -5    1.46    1.44
   1   0  -5   -0.41    1.01
   1   0  -5    0.49    1.33
  -1   0   5   -0.42    1.99
   1   0  -5    0.17    0.25
  -1   0   5    0.55    1.62
  -1   0   4   99.90    7.31
   1   0  -4   83.44    6.86
   1   0  -4   93.48    6.82
   1   0  -4   93.57    7.18
  -1   0   4   87.87    6.78
  -1   0   4   89.09    7.44
   1   0  -4   81.99    5.73
   1   0  -4   83.39    5.85
  -1   0   3   -0.12    0.42
  -1   0   3    0.14    0.18
   1   0  -3    0.22    0.70
  -1   0   3    0.68    1.08
  -1   0   3    0.14    0.55
   1   0  -3   -0.18    1.04
   1   0  -3   -0.19    0.88
  -1   0   2 2304.46   66.47
   1   0  -2 2177.34   66.22
  -1   0   2 2198.60   65.37
   1   0  -2 2239.59   66.03
   1   0  -2 2217.92   65.94
   1   0  -1    0.10    0.21
  -1   0   1   -0.07    0.30
   1   0  -1   -0.09    0.44
  -1   0   1    0.33    0.46
   1   0  -1    0.19    0.48
  -1   0   1    0.10    0.53
   1   0  -1    1.22    0.55
   1   0   0 3820.91  122.83
  -1   0   0 3718.15  122.73
   1   0   0 3838.77  123.07
   1   0   0 3835.07  123.52
  -1   0   0 3701.27  123.56
   1   0   0 3972.16  123.06
  -1   0  -1    0.43    0.40
  -1   0  -1    0.28    0.31
  -1   0  -1    0.70    0.88
  -1   0  -1    0.14    0.82
  -1   0  -1    0.72    0.69
  -1   0  -2  241.30   11.28
  -1   0  -2  253.25   11.16
  -1   0  -2  229.88    9.27
  -1   0  -2  258.50   11.21
  -1   0  -2  255.77   11.49
   1   0   2  222.83    8.79
  -1   0  -2  246.83   10.53
  -1   0  -3   -1.03    1.15
  -1   0  -3    0.69    0.94
  -1   0  -3   -0.32    0.51
  -1   0  -3   -0.31    0.98
  -1   0  -3    0.31    0.98
   1   0   3    0.33    0.56
  -1   0  -3    0.52    1.18
   1   0   4  598.22   23.14
   1   0   4  549.87   23.45
  -1   0  -4  505.33   24.59
  -1   0  -4  525.49   20.85
  -1   0  -4  514.49   18.01
  -1   0  -4  581.06   24.77
  -1   0  -4  525.63   24.80
  -1   0  -4  603.28   25.01
  -1   0  -5    0.24    0.59
  -1   0  -5    0.06    0.91
  -1   0  -5    0.73    0.66
  -1   0  -5   -0.58    1.45
  -1   0  -5    2.89    1.93
   1   0   5    0.55    1.75
  -1   0  -5    0.93    0.60
  -1   0  -5    0.62    0.56
  -1   0  -5    2.41    0.95
  -1   0  -5    2.31    0.92
  -1   0  -5    0.41    0.54
  -1   0  -5    0.57    0.53
  -1   0  -5    0.13    0.89
  -1   0  -5   -0.07    0.51
  -1   0  -5    0.52    0.47
  -1   0  -5    0.07    0.53
  -1   0  -5    0.20    0.60
  -1   0  -5   -0.07    0.66
  -1   0  -5    0.27    0.48
  -1   0  -5    3.23    1.22
  -1   0  -5    5.93    1.34
  -1   0  -5   -0.13    0.64
  -1   0  -5    0.87    0.53
  -1   0  -5    0.53    0.50
  -1   0  -5    1.29    0.54
  -1   0  -5    0.69    0.56
  -1   0  -5    0.38    0.66
  -1   0  -5    4.33    0.83
  -1   0  -5    2.48    1.19
  -1   0  -5    1.92    0.67
  -1   0  -5    0.06    0.39
  -1   0  -6   39.15    2.23
  -1   0  -6   11.45    1.38
  -1   0  -6   12.60    1.34
  -1   0  -6   12.66    1.37
   1   0   6   15.10    3.73
  -1   0  -6   12.78    1.38
  -1   0  -6   12.89    1.32
  -1   0  -6   11.62    1.23
  -1   0  -6   11.93    1.26
  -1   0  -6   15.76    1.67
  -1   0  -6   13.08    1.36
   1   0   6    5.67    2.65
  -1   0  -6   13.38    1.35
  -1   0  -6   12.99    1.27
  -1   0  -6   10.79    1.30
  -1   0  -6   36.46    2.20
  -1   0  -6   12.69    1.34
  -1   0  -6   11.15    1.26
  -1   0  -6   10.87    1.39
  -1   0  -6   10.63    1.41
  -1   0  -6   11.28    3.41
  -1   0  -6   11.33    1.46
  -1   0  -6    8.57    3.05
  -1   0  -6   11.80    1.31
  -1   0  -6   11.03    1.11
  -1   0  -6   16.44    1.63
  -1   0  -6   10.45    1.27
  -1   0  -7    0.26    0.56
  -1   0  -7   -0.06    0.44
  -1   0  -7   -0.59    0.73
  -1   0  -7   -0.14    0.61
  -1   0  -7    0.21    0.59
  -1   0  -7   -0.27    0.58
  -1   0  -7    0.45    0.59
  -1   0  -7    0.13    0.52
  -1   0  -7    0.53    0.71
  -1   0  -7    0.08    0.70
  -1   0  -7    0.17    0.52
  -1   0  -7    0.06    0.54
  -1   0  -7   -1.02    0.85
  -1   0  -7   -0.74    0.82
  -1   0  -8    0.69    0.45
  -1   0  -8    0.38    0.42
   1  -1  -9   13.97    0.85
   1   1  -9   12.29    0.81
   1   1  -9   13.36    0.80
   1   1  -9   13.66    0.80
   1  -1  -9   12.41    0.89
   1  -1  -8  275.46   10.16
   1  -1  -8  274.69    9.97
   1   1  -8  274.45    9.88
   1  -1  -8  282.66    9.99
   1   1  -8  288.15   10.08
   1  -1  -8  269.25    9.86
   1   1  -8  276.40    9.95
   1  -1  -8  272.41    9.82
   1  -1  -8  289.93   10.05
   1  -1  -8  322.35    9.99
   1   1  -8  302.20    9.94
   1  -1  -8  264.00   10.10
   1  -1  -8  292.12   10.05
   1  -1  -8  272.37    9.73
   1   1  -8  282.76    9.83
   1  -1  -8  263.65    9.73
   1   1  -8  277.46    9.84
   1   1  -7   11.89    1.29
   1  -1  -7    9.77    1.30
   1  -1  -7   11.74    1.37
   1  -1  -7   11.22    1.40
   1  -1  -7   11.86    1.33
   1   1  -7   12.74    1.16
   1  -1  -7   12.76    1.19
   1   1  -7   10.84    1.30
   1   1  -7   13.70    1.35
   1   1  -7    5.98    1.13
   1  -1  -7   10.59    1.15
   1  -1  -7   11.71    1.37
   1  -1  -7   11.23    1.29
   1  -1  -7   12.02    1.27
   1   1  -7   13.34    1.27
   1   1  -7   11.64    1.20
   1  -1  -7   11.41    1.29
   1   1  -7   11.54    1.26
   1  -1  -7   11.94    1.23
   1   1  -7   11.60    1.25
   1  -1  -7   10.46    1.21
   1  -1  -7   13.79    1.40
   1   1  -7    5.27    1.05
   1   1  -7   10.83    1.18
   1   1  -7   11.47    1.19
   1  -1  -7    9.32    1.13
   1  -1  -7   11.26    1.18
   1   1  -7   11.35    1.24
   1  -1  -7   10.76    1.16
   1  -1  -6   13.58    3.67
   1  -1  -6   22.95    4.60
   1  -1  -6   14.72    3.20
   1   1  -6   14.06    3.18
   1  -1  -6   16.11    1.59
   1   1  -6   18.65    1.42
   1  -1  -6   19.58    1.44
   1   1  -6   12.30    1.17
   1   1  -6   10.30    1.24
   1  -1  -6   14.03    1.45
   1  -1  -6   13.60    1.46
   1   1  -6   12.47    1.30
  -1   1   6   14.54    3.50
   1  -1  -6   14.92    1.42
   1   1  -6   11.47    1.26
   1  -1  -6   13.63    1.32
   1   1  -6   14.01    1.24
   1   1  -6   10.32    1.17
   1  -1  -6   14.46    1.41
   1   1  -6   20.50    1.86
   1   1  -6   14.27    1.40
   1  -1  -6   13.28    1.26
   1  -1  -6   15.48    1.36
   1  -1  -6   15.44    1.37
   1  -1  -6   16.83    1.43
   1   1  -6   14.52    1.33
   1   1  -6   13.79    1.31
   1   1  -6   13.33    1.29
   1  -1  -6   14.36    1.31
   1   1  -6   21.75    1.72
   1   1  -6   12.74    1.22
   1  -1  -6   12.04    1.22
   1  -1  -6   15.09    1.32
   1  -1  -6   13.23    1.41
   1   1  -6   14.72    1.46
   1  -1  -6   15.12    1.38
   1  -1  -6   14.17    1.43
   1   1  -6   12.65    1.33
   1   1  -6   21.93    1.75
  -1   1   6   15.67    4.07
  -1  -1   6   21.04    4.77
   1   1  -5  218.18    7.83
  -1   1   5  238.25   13.37
  -1  -1   5  219.87   13.08
   1   1  -5  201.72   12.58
   1  -1  -5  222.36   13.79
   1  -1  -5  202.82   12.60
   1  -1  -5  215.40   13.61
   1  -1  -5  222.47    8.27
  -1  -1   5  185.60   12.28
  -1   1   5  225.94   13.68
   1   1  -5  201.52   10.75
   1  -1  -5  211.78   11.03
  -1  -1   5  228.57   14.56
  -1   1   5  221.11   14.52
   1  -1  -5  232.65    8.14
   1   1  -5  235.64    8.17
  -1  -1   4   55.72    5.65
  -1  -1   4   51.23    3.94
  -1   1   4   53.92    5.40
   1  -1  -4   73.27    6.10
   1  -1  -4   63.17    5.40
   1   1  -4   56.87    5.17
   1  -1  -4   54.15    5.40
   1  -1  -4   60.00    2.74
   1   1  -4   63.41    2.66
  -1   1   4   51.39    5.39
  -1  -1   4   61.72    5.46
  -1   1   4   54.84    4.20
   1   1  -4   51.68    4.44
   1   1  -4   57.07    4.65
  -1  -1   4   58.38    5.88
   1  -1  -4   54.66    4.57
   1  -1  -4   59.05    4.82
  -1  -1   3  245.83   10.75
  -1  -1   3  265.10    9.33
  -1   1   3  246.94   10.72
  -1   1   3  218.33    7.33
   1   1  -3  223.52   10.14
   1  -1  -3  218.27   10.20
  -1  -1   3  230.67    8.64
  -1   1   3  246.08   10.71
  -1  -1   3  239.98   10.32
  -1   1   3  232.59    9.27
   1   1  -3  226.10    9.59
   1   1  -3  234.64    9.61
   1  -1  -3  235.88    9.83
   1  -1  -3  237.34    9.84
  -1  -1   3  255.32   11.22
  -1  -1   2    5.33    1.03
  -1   1   2    6.88    1.57
   1  -1  -2    3.83    0.59
  -1   1   2    3.50    0.46
  -1   1   2    0.94    0.42
   1  -1  -2    2.70    1.03
  -1   1   2    4.43    1.00
  -1  -1   2    4.58    1.17
   1   1  -2    2.86    1.01
  -1   1   2    4.58    1.28
   1  -1  -2    4.74    0.92
  -1  -1   2    3.08    0.82
   1   1  -2    5.92    1.23
   1  -1  -2    3.91    1.09
   1   1  -2    3.39    1.07
   1   1  -2    3.22    1.06
   1  -1  -2    4.41    1.12
  -1  -1   2    4.15    1.32
  -1   1   1   20.07    1.39
   1  -1  -1   17.83    1.13
   1   1  -1   15.21    1.39
   1  -1  -1   17.23    1.67
   1   1  -1   16.16    1.57
   1   1  -1   20.56    1.77
  -1   1   1   16.74    1.60
  -1   1   1   18.13    1.55
  -1  -1   1   18.67    1.60
   1   1  -1   20.26    1.61
  -1   1   1   17.16    1.56
   1  -1  -1   20.09    1.65
   1  -1   0   40.12    1.72
   1   1   0   48.84    2.30
  -1   1   0   43.06    1.97
   1   1   0   45.24    1.85
   1   1   0   51.26    2.99
   1   1   0   44.01    2.38
   1  -1   0   40.35    2.21
  -1  -1   0   41.30    1.88
   1  -1   0   42.09    2.49
  -1   1   0   45.58    2.61
   1   1   0   46.78    2.20
  -1   1   0   44.74    2.39
   1  -1   0   41.10    2.12
   1  -1   1   73.14    2.95
   1   1   1   66.51    2.61
  -1  -1  -1   66.06    4.25
  -1  -1  -1   62.93    2.77
  -1   1  -1   77.16    2.82
  -1   1  -1   73.35    3.32
  -1  -1  -1   71.41    4.34
  -1  -1  -1   71.47    3.34
   1   1   1   70.15    3.20
  -1  -1  -1   73.36    3.73
  -1   1  -1   77.56    4.12
  -1  -1  -2  650.83   23.69
  -1  -1  -2  634.39   21.40
  -1   1  -2  627.75   21.79
  -1  -1  -2  595.17   21.21
  -1  -1  -2  648.92   24.00
  -1  -1  -2  670.56   23.77
  -1  -1  -2  632.73   23.88
   1   1   2  598.68   20.99
   1  -1   2  605.95   21.06
  -1  -1  -2  644.95   22.72
  -1   1  -2  627.23   23.01
   1  -1   3   19.93    2.16
   1   1   3   33.65    3.61
   1   1   3   25.32    2.33
  -1   1  -3   23.44    2.56
  -1  -1  -3   30.85    3.95
  -1  -1  -3   30.73    3.82
  -1  -1  -3   30.83    3.97
  -1  -1  -3   29.97    3.82
  -1  -1  -3   27.54    2.53
   1   1   3   25.92    2.74
   1  -1   3   22.45    2.29
  -1  -1  -3   22.74    2.96
  -1   1  -3   25.84    3.26
   1  -1   4   20.57    3.40
   1   1   4   15.13    2.91
   1  -1   4   21.66    3.35
   1   1   4   18.39    3.32
  -1  -1  -4   15.63    3.35
  -1  -1  -4   21.50    3.70
  -1  -1  -4   17.23    1.38
  -1   1  -4   15.17    2.34
  -1  -1  -4   21.84    3.81
  -1  -1  -4   16.60    3.48
  -1  -1  -4   16.35    2.30
  -1   1  -5  188.43    7.40
  -1   1  -5  193.74    7.42
  -1   1  -5  181.86    7.30
  -1  -1  -5  192.38    7.42
  -1   1  -5  180.55    7.08
  -1  -1  -5  171.85    7.04
  -1   1  -5  187.96    7.12
  -1  -1  -5  192.18    7.16
  -1  -1  -5  173.36   12.85
  -1  -1  -5  178.82    7.36
  -1  -1  -5  203.77   13.80
   1   1   5  215.61   13.95
   1   1   5  176.41   12.40
  -1  -1  -5  202.64    7.34
  -1  -1  -5  165.48    7.05
  -1   1  -5  183.53    7.29
  -1   1  -5  183.78    7.18
  -1   1  -5  169.21    7.12
  -1  -1  -5  179.32    7.12
  -1   1  -5  184.31    7.17
  -1  -1  -5  195.95    7.31
  -1  -1  -5  170.79    7.09
  -1   1  -5  198.82    7.28
  -1   1  -5  201.52    7.31
  -1  -1  -5  192.70    7.30
  -1  -1  -5  194.36    7.33
  -1  -1  -5  195.08    7.21
  -1   1  -5  194.65    7.15
  -1   1  -5  176.50    7.11
  -1  -1  -5  188.82    7.18
  -1  -1  -5  176.08    7.10
  -1   1  -5  184.28    7.16
  -1  -1  -5  183.90    7.14
  -1  -1  -5  172.45    7.15
  -1   1  -5  176.09    7.14
  -1   1  -5  172.74    7.16
  -1  -1  -5  185.50    7.12
  -1   1  -5  196.37    7.22
  -1   1  -5  198.64    7.14
  -1  -1  -5  189.29    6.95
  -1  -1  -5  195.36    7.14
  -1  -1  -5  196.88    7.19
  -1  -1  -5  184.83    7.17
  -1   1  -5  184.26    7.12
  -1  -1  -5  187.97    7.10
  -1   1  -5  192.28    7.11
  -1   1  -5  185.61    7.16
  -1   1  -5  192.70    7.27
  -1  -1  -5  198.32    7.35
  -1  -1  -5  192.48    7.30
  -1  -1  -5  195.47    7.21
  -1   1  -5  178.86    7.12
  -1   1  -5  181.75    7.29
  -1  -1  -5  198.27    7.40
  -1   1  -5  199.80    7.35
  -1  -1  -5  185.91    7.07
  -1  -1  -5  197.36    7.23
  -1   1  -5  196.61    7.26
  -1   1  -6  102.39    4.59
  -1  -1  -6  102.69    4.57
  -1  -1  -6  104.52    4.67
  -1  -1  -6   93.23    4.56
  -1   1  -6  135.19    4.83
  -1   1  -6   95.52    4.55
  -1   1  -6  105.64    4.60
  -1  -1  -6  103.18    4.47
   1  -1   6   94.93    9.50
   1   1   6   90.43    9.48
  -1  -1  -6  103.50    4.60
  -1  -1  -6  100.34    4.46
  -1  -1  -6  103.23    4.44
  -1  -1  -6  102.27    4.41
  -1   1  -6  101.50    4.39
  -1   1  -6   97.59    4.36
  -1   1  -6  106.51    4.55
  -1  -1  -6  111.53    4.65
  -1   1  -6  102.12    4.51
  -1   1  -6   95.14    4.45
  -1  -1  -6  104.24    4.58
   1   1   6   96.09   10.19
   1  -1   6   81.69    9.41
  -1   1  -6  105.62    4.58
  -1  -1  -6   98.45    4.53
  -1  -1  -6  101.15    4.44
  -1   1  -6   99.69    4.37
  -1  -1  -6  101.88    4.61
  -1  -1  -6  100.30    4.46
  -1   1  -6  142.73    4.96
  -1   1  -6   99.27    4.47
  -1   1  -6   89.57    4.40
  -1  -1  -6   89.27    4.41
  -1  -1  -6   93.48    4.37
  -1   1  -6   99.20    4.48
  -1  -1  -6  114.99    4.60
  -1  -1  -6   96.66    4.37
  -1   1  -6   95.87    4.36
  -1   1  -6   95.20    4.39
  -1  -1  -6  107.69   10.39
  -1  -1  -6   86.03    9.39
  -1  -1  -6   92.63    4.66
  -1  -1  -6   93.82    4.66
  -1   1  -6   96.71    4.66
  -1   1  -6   98.31    4.72
  -1  -1  -6   96.10    4.29
  -1   1  -6   98.09    4.49
  -1  -1  -6   98.95    4.48
  -1   1  -6   93.66    4.18
  -1  -1  -7    6.24    0.96
  -1   1  -7    7.91    0.97
  -1  -1  -7    9.73    1.18
  -1  -1  -7    7.20    1.04
  -1   1  -7    8.53    1.08
  -1  -1  -7    8.75    1.08
  -1   1  -7    8.24    1.02
  -1   1  -7    7.40    1.03
  -1   1  -7   33.25    2.04
  -1  -1  -7    7.49    1.15
  -1   1  -7    6.87    1.13
  -1  -1  -7    8.12    1.18
  -1   1  -7    6.31    1.08
  -1  -1  -7    7.62    1.10
  -1  -1  -7    6.88    0.90
  -1  -1  -7    7.94    1.05
  -1   1  -7    6.82    0.93
  -1  -1  -7    5.71    0.91
  -1  -1  -7    7.90    1.02
  -1   1  -7    8.00    1.01
  -1  -1  -7    7.98    0.94
  -1  -1  -7    6.27    0.98
  -1   1  -7    7.29    0.91
  -1   1  -7    7.04    1.04
  -1  -1  -7    6.41    0.97
  -1  -1  -7    7.78    0.95
  -1   1  -7    7.15    0.91
  -1   1  -7    6.90    1.02
  -1   1  -8   23.57    1.39
  -1  -1  -8   24.48    1.39
  -1   1  -8   24.69    1.36
  -1  -1  -8   22.86    1.37
   1   2  -9   22.49    1.20
   1  -2  -9   21.21    1.20
   1   2  -9   22.74    1.10
   1   2  -9   23.28    1.12
   1  -2  -9   24.58    1.16
   1   2  -9   23.66    1.13
   1  -2  -9   19.83    1.09
   1  -2  -8   26.66    1.86
   1   2  -8   27.66    1.95
   1  -2  -8   31.71    2.07
   1  -2  -8   26.84    1.94
   1   2  -8   28.84    1.77
   1  -2  -8   31.70    1.94
   1   2  -8   27.68    1.87
   1  -2  -8   30.73    1.97
   1  -2  -8   26.37    1.78
   1  -2  -8   34.97    2.01
   1  -2  -8   29.07    1.81
   1   2  -8   26.23    1.78
   1   2  -8   38.82    2.06
   1  -2  -8   66.32    2.51
   1   2  -8   63.72    2.17
   1  -2  -8   32.85    1.96
   1   2  -8   26.90    1.80
   1   2  -8   26.47    1.73
   1  -2  -8   28.72    1.70
   1   2  -8   29.04    1.85
   1  -2  -8   29.05    1.72
   1   2  -8   28.62    1.78
   1  -2  -7   22.65    1.84
   1  -2  -7   21.71    1.85
   1   2  -7   19.81    1.67
   1   2  -7   21.06    1.82
   1  -2  -7   19.53    1.76
   1  -2  -7   21.67    1.74
   1   2  -7   21.37    1.53
   1   2  -7   21.50    1.77
   1  -2  -7   20.71    1.74
   1  -2  -7   20.89    1.57
   1   2  -7   19.53    1.63
   1   2  -7   13.92    1.50
   1  -2  -7   23.85    1.81
   1  -2  -7   17.94    1.55
   1  -2  -7   23.19    1.75
   1   2  -7   20.81    1.59
   1  -2  -7   23.50    1.79
   1   2  -7   20.66    1.56
   1  -2  -7   19.53    1.64
   1   2  -7   20.53    1.67
   1   2  -7   18.33    1.59
   1  -2  -7   21.86    1.69
   1   2  -7   13.53    1.45
   1  -2  -7   22.47    1.59
   1   2  -7   22.81    1.69
   1  -2  -7   21.62    1.70
   1  -2  -7   21.50    1.66
   1  -2  -7   20.68    1.68
   1   2  -7   22.37    1.62
   1  -2  -7   20.68    1.47
   1  -2  -7   21.38    1.59
   1   2  -7   22.50    1.70
  -1  -2   6   45.20    6.77
  -1   2   6   38.77    6.46
   1  -2  -6   42.39    5.40
   1  -2  -6   40.76    6.11
   1  -2  -6   37.51    5.81
   1   2  -6   34.86    4.97
   1  -2  -6   39.89    2.51
   1   2  -6   36.81    2.45
   1  -2  -6   44.72    2.33
   1   2  -6   37.54    2.16
   1   2  -6   36.21    2.30
   1  -2  -6   40.01    2.53
   1   2  -6   42.24    2.53
   1  -2  -6   42.64    2.50
   1   2  -6   34.05    2.20
  -1   2   6   32.81    5.31
   1  -2  -6   42.16    2.42
   1   2  -6   34.15    2.13
   1  -2  -6   36.65    2.31
   1   2  -6   32.33    2.15
   1   2  -6   38.52    2.27
   1  -2  -6   35.91    2.34
   1   2  -6   51.91    2.75
   1   2  -6   38.72    2.34
   1   2  -6   38.48    2.28
   1   2  -6   37.61    2.32
   1  -2  -6   33.46    2.16
   1  -2  -6   36.57    2.25
   1  -2  -6   33.94    2.16
   1   2  -6   39.15    2.29
   1   2  -6   39.73    2.43
   1  -2  -6   40.77    2.43
   1  -2  -6   32.20    2.12
   1   2  -6   35.20    2.12
   1  -2  -6   41.99    2.32
   1  -2  -6   36.72    2.20
   1  -2  -6   38.04    2.19
   1   2  -6   39.06    2.32
   1  -2  -6   37.77    2.30
   1   2  -6   39.12    2.30
   1   2  -6   40.83    2.29
   1  -2  -6   40.66    2.35
   1  -2  -6   40.04    2.32
  -1   2   5   29.18    4.40
   1   2  -5   31.41    1.74
  -1  -2   5   37.66    5.02
   1  -2  -5   28.28    4.25
   1  -2  -5   27.71    4.55
   1  -2  -5   28.09    4.53
   1   2  -5   27.66    4.21
   1  -2  -5   33.17    2.05
  -1   2   5   33.82    4.92
  -1  -2   5   36.15    4.61
  -1  -2   5   39.19    5.58
  -1   2   5   39.12    5.69
   1  -2  -5   23.94    3.21
   1  -2  -5   33.19    1.91
   1   2  -5   36.52    1.98
  -1  -2   4  332.37   13.82
  -1   2   4  345.97   15.81
  -1  -2   4  342.59   16.03
   1   2  -4  310.62   15.12
   1  -2  -4  329.26   15.31
   1  -2  -4  335.44   15.90
   1  -2  -4  314.52   15.64
   1  -2  -4  327.09   11.14
  -1   2   4  332.70   16.04
  -1  -2   4  315.90   15.02
  -1   2   4  309.62   13.77
   1  -2  -4  300.17   14.05
  -1  -2   4  313.86   16.30
   1   2  -4  304.67   13.85
   1   2  -4  318.39   14.04
   1  -2  -4  318.82   14.50
   1   2  -4  320.64   11.01
   1   2  -3  144.18    6.16
   1  -2  -3  153.62    6.65
   1  -2  -3  135.07    6.25
  -1  -2   3  155.84    7.63
   1   2  -3  149.02    6.27
  -1   2   3  146.91    7.35
  -1   2   3  144.48    6.09
  -1  -2   3  159.72    6.94
   1   2  -3  154.70    7.03
   1  -2  -3  146.86    6.89
  -1   2   3  137.33    4.18
  -1   2   3  154.15    7.28
  -1  -2   3  159.57    6.10
   1  -2  -2 2739.77   93.08
   1   2  -2 3184.15   93.77
  -1   2   2 2892.92   93.71
  -1  -2   2 2928.19   93.16
  -1   2   2 2846.13   92.92
   1  -2  -2 3147.69   92.19
   1  -2  -2 2846.77   93.19
   1   2  -2 2848.21   93.01
  -1  -2   2 2972.81   93.88
   1  -2  -2 2865.43   93.17
   1   2  -2 2846.43   92.94
   1  -2  -2 2671.55   91.57
  -1   2   2 2712.02   91.40
  -1   2   2 2825.78   91.37
  -1  -2   2 3143.24   92.96
  -1   2   2 2904.01   93.61
  -1  -2   1 1442.08   40.49
   1   2  -1 1281.24   39.95
  -1   2   1 1355.31   39.83
  -1   2   1 1368.37   40.18
   1   2  -1 1304.59   40.25
  -1  -2   1 1395.83   40.11
   1  -2  -1 1358.81   40.58
   1   2  -1 1347.85   39.94
   1   2  -1 1317.46   39.92
   1   2  -1 1245.35   38.71
  -1   2   1 1403.15   39.40
   1  -2  -1 1337.21   39.32
   1   2   0  273.53    9.45
   1  -2   0  279.40    9.34
  -1   2   0  256.16    9.26
   1   2   0  271.92    9.54
  -1  -2   0  235.97    9.23
  -1   2   0  268.67    9.78
   1  -2   0  262.36    9.03
   1  -2   0  274.69   10.06
   1   2   0  260.92    8.83
   1  -2   0  257.84    9.63
   1   2   0  281.17    9.76
  -1   2   0  272.58    9.26
  -1  -2  -1 3288.38  102.18
  -1   2  -1 3089.70  102.89
   1   2   1 3045.26  101.23
  -1  -2  -1 3334.56  102.21
  -1  -2  -1 3390.34  103.28
  -1   2  -1 3086.67  102.04
  -1  -2  -1 3365.40  103.26
  -1  -2  -1 3052.81  100.93
  -1  -2  -1 3422.01  103.46
  -1  -2  -1 3377.99  103.41
   1  -2   1 3161.28  101.72
   1   2   1 2991.72  102.72
   1   2   1 3167.45  101.26
  -1  -2  -2  193.09    7.25
  -1   2  -2  233.53   10.19
  -1  -2  -2  211.80    9.28
   1   2   2  209.24    7.76
   1   2   2  223.42    9.64
  -1  -2  -2  204.53    8.19
  -1  -2  -2  206.18   10.27
  -1  -2  -2  212.77    8.58
  -1  -2  -2  227.17   10.29
  -1  -2  -2  240.56   10.47
  -1  -2  -2  231.01   10.64
  -1   2  -2  236.67    9.09
   1  -2   2  223.52    8.34
   1   2   2  218.23    8.22
  -1   2  -3  180.10   10.08
  -1  -2  -3  184.90    9.56
   1   2   3  182.53    9.25
  -1  -2  -3  187.92   10.87
  -1  -2  -3  196.54   10.72
  -1  -2  -3  191.28   10.61
  -1   2  -3  178.97    8.84
  -1  -2  -3  178.43   10.69
  -1  -2  -3  172.26    8.20
   1   2   3  182.50    9.90
   1   2   3  183.93    8.08
   1  -2   3  191.56    8.26
   1  -2   4  516.67   20.35
   1  -2   4  513.01   20.60
   1   2   4  447.86   19.99
  -1   2  -4  477.53   21.14
  -1  -2  -4  494.06   22.01
  -1  -2  -4  448.66   21.44
  -1  -2  -4  400.81   21.52
  -1  -2  -4  416.91   15.44
  -1  -2  -4  429.87   21.87
  -1   2  -4  450.75   18.74
  -1  -2  -4  477.79   15.50
  -1  -2  -4  452.07   15.30
   1   2   4  485.16   21.61
   1  -2   4  446.56   19.96
  -1   2  -5    1.62    0.62
  -1  -2  -5   17.85    1.80
  -1  -2  -5    1.52    0.66
  -1   2  -5    2.45    0.69
  -1   2  -5    1.05    0.68
  -1  -2  -5    1.46    0.71
   1   2   5   -0.56    1.40
  -1   2  -5   -0.51    0.85
  -1  -2  -5    0.58    0.83
  -1  -2  -5   -1.05    1.15
  -1   2  -5    1.17    0.65
  -1   2  -5    1.11    0.68
  -1  -2  -5    1.69    0.72
  -1  -2  -5    1.84    0.66
   1   2   5    1.06    1.67
  -1   2  -5    0.07    0.77
  -1  -2  -5    2.35    0.64
  -1  -2  -5    2.01    0.64
  -1   2  -5    1.57    0.66
  -1   2  -5    0.38    0.77
  -1   2  -5    1.06    0.58
  -1   2  -5    1.30    0.65
  -1  -2  -5   -1.76    1.19
  -1  -2  -5    1.40    0.65
  -1   2  -5    1.01    0.57
  -1  -2  -5    1.11    0.61
  -1  -2  -5    2.09    0.69
  -1   2  -5    1.46    0.60
  -1  -2  -5    2.65    0.74
  -1   2  -5    0.55    0.47
  -1  -2  -5    1.32    0.60
  -1   2  -5    1.23    0.70
  -1  -2  -5    1.06    0.66
  -1  -2  -5    1.08    0.67
  -1  -2  -5    2.03    0.60
  -1   2  -5    1.48    0.61
  -1   2  -5    0.53    0.60
  -1  -2  -5   15.61    1.75
  -1  -2  -5    0.57    1.43
  -1  -2  -5    2.31    1.82
  -1   2  -5    1.05    0.68
  -1  -2  -5    1.14    0.73
  -1  -2  -5    1.68    0.64
  -1   2  -5   -0.32    1.05
  -1   2  -5    1.26    0.65
  -1   2  -5    2.52    0.74
  -1  -2  -5    1.07    0.61
  -1   2  -5    1.59    0.59
  -1  -2  -5    2.42    0.64
  -1   2  -5    2.62    0.62
  -1  -2  -5    4.55    0.93
  -1  -2  -5    1.83    0.66
  -1  -2  -5    1.53    0.56
  -1  -2  -6    3.34    0.87
  -1   2  -6    3.60    0.88
  -1   2  -6    3.09    0.91
  -1  -2  -6    3.94    0.94
  -1   2  -6    5.54    0.97
  -1  -2  -6    3.72    0.87
  -1  -2  -6    2.69    0.85
  -1  -2  -6   36.22    2.21
  -1   2  -6    0.70    0.93
  -1   2  -6    3.14    0.86
   1  -2   6    4.96    2.49
   1   2   6    4.46    2.35
  -1   2  -6    4.39    0.87
  -1  -2  -6    2.87    0.82
  -1  -2  -6    3.05    0.84
  -1  -2  -6    4.12    0.87
  -1   2  -6    3.73    0.75
  -1   2  -6    2.35    0.81
  -1  -2  -6    2.13    0.81
  -1   2  -6    4.08    0.91
  -1  -2  -6    3.76    0.80
  -1   2  -6    3.32    0.84
  -1   2  -6    4.62    0.95
  -1   2  -6    3.74    0.89
  -1  -2  -6    1.99    0.87
  -1  -2  -6    3.54    0.83
  -1   2  -6    3.46    0.77
  -1  -2  -6    2.66    0.84
  -1   2  -6    4.94    0.83
  -1  -2  -6    2.97    0.78
  -1   2  -6    3.69    0.95
  -1  -2  -6    4.08    0.96
  -1   2  -6    2.71    0.93
  -1  -2  -6   -0.65    1.79
  -1  -2  -6    5.26    2.54
  -1  -2  -6    4.44    0.98
  -1  -2  -6    3.80    0.90
  -1   2  -6    3.29    0.76
  -1  -2  -6   38.13    2.37
  -1   2  -6    0.37    1.05
  -1  -2  -6    4.10    0.79
  -1   2  -7   69.68    3.25
  -1  -2  -7   70.01    3.26
  -1   2  -7   70.67    3.31
  -1  -2  -7   74.27    3.48
  -1  -2  -7   82.40    3.58
  -1   2  -7   89.56    3.66
  -1  -2  -7   69.94    3.34
  -1   2  -7   73.01    3.28
  -1  -2  -7   77.32    3.38
  -1  -2  -7   71.14    3.31
  -1   2  -7   72.99    3.28
  -1   2  -7   65.52    3.36
  -1   2  -7   63.99    3.46
  -1   2  -7   72.62    3.63
  -1  -2  -7   68.52    3.59
  -1   2  -7   74.89    3.55
  -1  -2  -7   72.54    3.35
  -1  -2  -7   71.62    3.49
  -1  -2  -7   69.57    3.36
  -1   2  -7   69.12    3.43
  -1  -2  -7   72.26    3.49
  -1   2  -7   68.48    3.33
  -1  -2  -7   63.53    3.38
  -1   2  -7   60.57    3.30
  -1   2  -7   69.91    3.44
  -1   2  -7   69.35    3.37
  -1  -2  -7   75.89    3.51
  -1  -2  -8   12.60    0.98
  -1  -2  -8   14.01    1.04
  -1   2  -8   14.93    1.02
  -1  -2  -8   12.02    0.91
  -1  -2  -8   12.72    1.01
  -1   2  -8   14.04    0.97
   1  -3  -9    0.31    0.28
   1   3  -9    0.13    0.24
   1   3  -9    0.28    0.22
   1  -3  -9    0.37    0.34
   1  -3  -9    0.47    0.28
   1   3  -9    0.02    0.24
   1  -3  -9    0.02    0.27
   1  -3  -8    0.78    0.60
   1  -3  -8    0.53    0.65
   1   3  -8    0.39    0.59
   1  -3  -8    0.76    0.62
   1   3  -8    0.70    0.59
   1  -3  -8    0.97    0.57
   1  -3  -8    0.24    0.57
   1  -3  -8    0.55    0.50
   1   3  -8    1.18    0.57
   1   3  -8    4.15    0.94
   1  -3  -8   -0.08    0.55
   1  -3  -8    0.33    0.55
   1   3  -8    0.92    0.58
   1   3  -8    1.04    0.59
   1   3  -8    0.54    0.56
   1   3  -8    1.10    0.54
   1  -3  -8   -0.16    0.51
   1  -3  -8    0.71    0.60
   1  -3  -8    0.07    0.66
   1   3  -8    1.38    0.70
   1  -3  -8    0.31    0.61
   1  -3  -8    0.43    0.59
   1   3  -8    0.53    0.57
   1   3  -7   22.60    1.55
   1   3  -7   21.39    1.84
   1   3  -7   19.48    1.64
   1  -3  -7   23.38    1.94
   1  -3  -7   21.47    1.79
   1  -3  -7   19.89    1.67
   1   3  -7   22.73    1.78
   1  -3  -7   21.37    1.84
   1   3  -7   19.51    1.78
   1   3  -7   19.30    1.59
   1  -3  -7   22.13    1.71
   1  -3  -7   22.29    1.81
   1   3  -7   20.53    1.53
   1  -3  -7   22.61    1.78
   1   3  -7   20.59    1.58
   1  -3  -7   24.75    1.87
   1  -3  -7   23.00    1.75
   1   3  -7   19.56    1.53
   1   3  -7   21.70    1.71
   1   3  -7   19.48    1.65
   1  -3  -7   26.35    1.84
   1   3  -7   25.19    1.78
   1  -3  -7   21.90    1.57
   1   3  -7   22.31    1.71
   1  -3  -7   23.98    1.76
   1   3  -7   20.88    1.60
   1   3  -7   21.38    1.72
   1   3  -7   22.31    1.73
   1  -3  -7   22.55    1.67
   1  -3  -7   24.41    1.77
   1   3  -7   18.68    1.45
   1   3  -7   22.59    1.76
   1   3  -7   21.92    1.71
   1  -3  -7   19.19    1.51
   1  -3  -7   22.33    1.80
   1  -3  -7   21.52    1.62
   1  -3  -7   21.05    1.57
   1   3  -7   24.35    1.78
   1  -3  -7   20.42    1.52
  -1   3   6   10.13    3.43
  -1  -3   6    8.96    3.08
   1  -3  -6    7.95    2.90
   1   3  -6    7.64    1.17
   1   3  -6    4.88    2.55
   1   3  -6    8.57    2.98
   1  -3  -6    7.95    2.34
   1  -3  -6    3.69    2.38
   1   3  -6    7.97    2.61
   1  -3  -6   10.89    1.31
   1  -3  -6   12.08    1.12
   1  -3  -6    9.40    1.19
   1   3  -6    8.17    1.00
   1  -3  -6    9.82    1.24
   1  -3  -6   10.58    1.27
   1   3  -6    7.85    1.17
   1   3  -6    8.66    1.06
   1   3  -6    9.90    1.14
   1   3  -6    6.39    0.99
  -1   3   6   11.00    3.20
   1  -3  -6    9.40    1.13
   1  -3  -6    9.72    1.19
   1   3  -6    7.23    0.96
   1   3  -6    7.63    1.02
   1   3  -6    7.24    0.97
   1   3  -6    6.85    1.01
   1  -3  -6    8.18    1.12
   1  -3  -6    7.86    1.02
   1   3  -6    6.62    1.06
   1  -3  -6    8.66    1.07
   1   3  -6    7.34    1.17
   1  -3  -6    8.62    1.09
   1   3  -6    9.99    1.18
   1   3  -6    6.05    1.14
   1  -3  -6    8.86    1.07
   1  -3  -6    9.52    1.09
   1   3  -6    6.65    0.89
   1  -3  -6    9.44    1.17
   1  -3  -6    8.22    0.99
   1   3  -6    9.03    1.06
   1  -3  -6    7.67    1.05
   1  -3  -6    9.66    1.03
   1  -3  -6    8.17    1.09
   1   3  -6    9.66    1.13
   1  -3  -6    8.15    1.08
   1   3  -6    8.78    1.09
   1   3  -5    2.41    0.50
  -1   3   5    1.67    1.32
  -1  -3   5    1.77    1.48
   1  -3  -5    2.84    1.57
   1   3  -5    1.44    1.42
   1   3  -5    2.93    1.40
   1  -3  -5    2.90    1.79
   1  -3  -5    2.42    1.95
   1   3  -5    1.45    1.52
   1  -3  -5    3.29    0.73
   1  -3  -5    3.66    0.69
  -1   3   5    3.52    1.77
  -1  -3   5    5.70    1.89
   1  -3  -5    1.98    1.09
  -1  -3   5    1.63    1.71
   1   3  -5    4.05    0.67
   1  -3  -5    3.24    0.59
  -1  -3   4  105.43    6.59
  -1  -3   4  101.06    7.71
  -1   3   4  115.10    7.79
   1  -3  -4   95.20    7.23
   1   3  -4  105.88    7.52
   1  -3  -4  118.77    8.13
   1  -3  -4  104.14    7.68
   1   3  -4  106.21    7.79
   1   3  -4  105.88    7.84
   1  -3  -4  108.43    4.31
  -1  -3   4  108.39    7.20
  -1   3   4  104.08    6.66
  -1   3   4  108.17    8.04
   1  -3  -4  105.51    6.85
   1   3  -4  100.15    6.43
   1   3  -4  107.41    6.58
  -1  -3   4  106.32    8.22
   1  -3  -4  114.66    7.19
   1   3  -4  104.99    4.18
  -1  -3   3  497.38   20.03
   1   3  -3  477.83   18.46
   1   3  -3  485.12   18.49
   1  -3  -3  495.02   18.89
   1  -3  -3  485.23   18.96
  -1  -3   3  479.54   18.74
  -1   3   3  468.63   18.63
  -1   3   3  490.14   19.93
   1  -3  -3  466.16   19.31
   1   3  -3  485.90   19.38
  -1   3   3  445.59   16.87
  -1  -3   3  528.28   18.85
  -1   3   3  499.65   19.65
   1  -3  -2 3407.98  111.44
  -1  -3   2 3552.44  112.07
   1   3  -2 3410.96  111.17
   1  -3  -2 3716.43  109.93
  -1   3   2 3324.40  111.38
  -1   3   2 3442.91  112.06
   1   3  -2 3877.97  112.35
  -1  -3   2 3496.09  111.18
   1  -3  -2 3264.46  111.28
   1  -3  -2 3461.40  112.11
   1   3  -2 3375.81  111.54
  -1  -3   2 3741.36  111.46
  -1   3   2 3383.83  109.94
  -1   3   2 3488.10  111.87
   1  -3  -2 3212.83  110.12
  -1   3   2 3338.02  109.24
  -1   3   1 1109.47   36.28
   1   3  -1 1079.20   36.52
  -1  -3   1 1149.33   37.05
   1  -3  -1 1145.79   36.71
  -1   3   1 1121.27   36.86
   1  -3  -1 1094.11   37.10
  -1  -3   1 1124.48   36.54
   1   3  -1 1063.59   36.47
  -1   3   1 1082.04   36.09
  -1  -3   1  933.75   36.44
   1  -3  -1 1105.28   36.23
   1   3  -1 1100.01   36.67
   1   3  -1 1045.34   35.60
  -1   3   0    0.14    0.26
  -1  -3   0   -0.33    0.70
   1  -3   0    0.05    0.30
  -1  -3   0    0.22    0.43
  -1   3   0    0.30    0.41
   1  -3   0    0.68    0.54
   1  -3   0    0.29    0.31
   1  -3   0    0.21    0.54
  -1   3   0    0.27    0.52
   1   3   0    0.37    0.41
  -1  -3   0   -0.08    0.45
   1   3   0    0.24    0.21
  -1  -3   0    0.51    0.45
  -1   3   0   -0.06    0.35
   1   3   0    0.34    0.49
  -1  -3  -1  250.80    9.22
  -1   3  -1  260.05   10.25
  -1  -3  -1  236.98    8.29
  -1   3  -1  241.12   10.26
  -1  -3  -1  260.16   10.28
  -1  -3  -1  254.57   10.24
  -1  -3  -1  257.31    9.74
  -1  -3  -1  274.99   10.54
  -1  -3  -1  264.37   10.45
  -1   3  -1  256.66   10.39
  -1   3  -1  260.76   10.27
  -1   3  -1  233.93    9.51
   1   3   1  245.02    8.94
   1  -3   1  239.03    9.37
   1   3   1  234.21    9.99
  -1   3  -2  243.43   11.07
  -1  -3  -2  235.17   10.05
   1   3   2  251.24   10.80
  -1  -3  -2  222.46   11.27
  -1  -3  -2  235.59    9.10
  -1  -3  -2  213.78   11.14
  -1  -3  -2  232.12    9.77
  -1   3  -2  240.61   11.06
  -1   3  -2  229.28   11.19
  -1  -3  -2  248.52   11.24
  -1   3  -2  261.72   11.32
  -1  -3  -2  247.54   11.19
  -1   3  -2  236.80   11.27
  -1   3  -2  237.05   10.03
   1   3   2  232.15    9.24
   1  -3   2  253.18    9.78
   1   3   2  254.31   11.18
  -1   3  -3   13.77    2.60
   1   3   3   10.75    2.03
   1   3   3   16.55    2.32
  -1  -3  -3   13.57    2.66
  -1  -3  -3    9.90    2.34
  -1   3  -3   12.92    2.54
  -1  -3  -3   12.04    1.65
  -1  -3  -3   15.01    2.79
  -1   3  -3   11.06    2.35
  -1   3  -3   13.93    2.65
  -1   3  -3   11.42    2.39
  -1   3  -3    9.90    1.75
  -1  -3  -3   13.33    2.54
   1   3   3   10.05    1.50
   1  -3   3   11.11    1.61
   1  -3   3   12.54    1.69
   1   3   3   13.17    2.29
   1   3   4  303.80   14.82
   1   3   4  276.31   15.63
   1  -3   4  331.36   15.16
  -1   3  -4  305.55   15.81
  -1   3  -4  294.53   16.57
  -1  -3  -4  273.79   10.34
  -1   3  -4  286.90   16.41
  -1  -3  -4  337.50   16.63
  -1  -3  -4  317.16   16.29
  -1   3  -4  317.97   16.21
  -1   3  -4  270.03   13.35
  -1   3  -4  286.83   10.38
  -1   3  -4  311.24   16.05
  -1  -3  -4  265.16   15.91
  -1  -3  -4  280.80   16.37
  -1  -3  -4  304.60   10.39
  -1  -3  -4  294.72   10.23
   1  -3   4  302.74   14.35
  -1   3  -5  284.94   10.65
  -1   3  -5  296.61   17.49
  -1  -3  -5  284.16   10.67
  -1   3  -5  305.59   17.68
  -1  -3  -5  298.73   17.57
  -1  -3  -5  310.62   17.92
  -1   3  -5  278.53   10.57
  -1  -3  -5  299.92   10.72
  -1  -3  -5  291.69   10.71
  -1   3  -5  290.56   10.68
  -1  -3  -5  292.13   10.42
  -1  -3  -5  273.26   10.28
  -1   3  -5  281.46   10.39
  -1   3  -5  304.51   10.46
  -1   3  -5  300.30   10.54
  -1   3  -5  282.44   10.57
  -1  -3  -5  280.87   10.37
  -1  -3  -5  299.31   10.62
  -1   3  -5  282.85   10.39
  -1   3  -5  303.41   10.56
  -1  -3  -5  296.62   10.68
  -1  -3  -5  302.62   10.64
   1   3   5  251.09   16.57
  -1   3  -5  305.89   10.56
  -1  -3  -5  301.91   10.55
   1   3   5  286.78   17.17
  -1  -3  -5  270.93   10.34
  -1   3  -5  307.04   10.46
  -1   3  -5  284.91   10.46
  -1  -3  -5  297.42   10.63
  -1  -3  -5  291.56   10.62
  -1  -3  -5  257.35   10.29
  -1   3  -5  280.01   10.56
  -1  -3  -5  275.05   10.32
  -1   3  -5  278.37   10.50
  -1   3  -5  274.87   10.46
  -1   3  -5  305.82   10.51
  -1  -3  -5  301.53   10.63
  -1  -3  -5  297.06   10.54
  -1   3  -5  298.14   10.32
  -1   3  -5  305.27   10.61
  -1  -3  -5  271.26   10.40
  -1  -3  -5  307.73   10.64
  -1  -3  -5  279.65   10.49
  -1   3  -5  275.82   10.50
  -1   3  -5  282.49   10.42
  -1   3  -5  288.86   10.42
  -1  -3  -5  280.64   10.37
  -1   3  -5  278.05   10.47
  -1  -3  -5  272.41   10.31
   1  -3   5  309.39   17.89
  -1   3  -5  299.72   10.36
  -1  -3  -5  296.64   10.42
  -1  -3  -5  293.04   10.40
  -1  -3  -5  300.92   10.42
  -1   3  -5  305.46   10.38
  -1  -3  -5  288.81   10.38
  -1   3  -5  272.83   10.32
  -1   3  -5  306.43   10.53
  -1   3  -5  313.26   10.60
  -1  -3  -5  293.66   10.43
  -1  -3  -5  293.79   10.44
  -1  -3  -6  111.37    4.79
  -1   3  -6  102.70    4.68
  -1   3  -6   91.24    4.59
  -1  -3  -6  106.24    4.82
  -1   3  -6  135.66    4.98
  -1   3  -6  106.80    4.69
   1   3   6  101.87   10.00
   1  -3   6   96.46    9.57
  -1   3  -6  107.88    4.74
  -1  -3  -6  105.96    4.70
  -1   3  -6   96.31    4.62
  -1  -3  -6  140.23    5.06
  -1  -3  -6  110.05    4.81
  -1   3  -6   99.04    4.52
  -1   3  -6   93.11    4.57
  -1   3  -6   90.80    9.64
  -1  -3  -6  102.39   10.11
  -1   3  -6  108.94   10.43
  -1  -3  -6   96.49    9.92
  -1  -3  -6   93.18    4.75
  -1   3  -6  103.98    4.84
  -1  -3  -6  105.15    4.77
  -1   3  -6  104.36    4.62
  -1   3  -6  108.78    4.80
  -1   3  -6  106.70    4.47
  -1  -3  -6  106.81    4.76
  -1  -3  -6  106.55    4.67
  -1   3  -6   93.94    4.58
  -1   3  -6   91.45    4.54
  -1   3  -6  140.66    5.06
  -1   3  -6  105.81    4.64
  -1  -3  -6   99.52    4.60
  -1  -3  -6   96.02    4.43
  -1   3  -6  103.80    4.50
  -1   3  -6  105.79    4.70
  -1  -3  -6  101.54    4.54
  -1  -3  -6  101.84    4.55
  -1  -3  -6  102.30    4.56
  -1   3  -6  147.51    5.02
  -1   3  -6  106.27    4.51
  -1   3  -6  101.54    4.80
  -1  -3  -6  100.96    4.85
  -1   3  -6  104.05    4.53
  -1  -3  -6  102.43    4.54
  -1   3  -6   94.60    4.51
  -1  -3  -6  148.97    5.03
  -1  -3  -6  101.76    4.59
  -1   3  -6  100.91    4.67
  -1  -3  -6  101.06    4.51
  -1   3  -7  161.37    4.90
  -1   3  -7   98.97    4.30
  -1  -3  -7  100.32    4.32
  -1  -3  -7  108.58    4.61
  -1   3  -7  169.92    5.07
  -1   3  -7  106.45    4.56
  -1  -3  -7  110.65    4.62
  -1  -3  -7  112.07    4.54
  -1  -3  -7  114.04    4.70
  -1   3  -7  109.09    4.63
  -1   3  -7  113.00    4.58
  -1  -3  -7  106.05    4.42
  -1   3  -7  104.42    4.33
  -1   3  -7  102.03    4.31
  -1  -3  -7   99.98    4.37
  -1   3  -7  104.08    4.54
  -1  -3  -7  109.25    4.45
  -1   3  -7   92.70    4.53
  -1  -3  -7  105.68    4.74
  -1   3  -7  104.51    4.42
  -1  -3  -7  106.91    4.61
  -1   3  -7   98.19    4.43
  -1  -3  -7   92.12    4.47
  -1  -3  -7  109.63    4.60
  -1   3  -7  105.28    4.54
  -1   3  -7   99.73    4.52
  -1  -3  -7  100.32    4.40
  -1  -3  -8   24.37    1.33
  -1   3  -8   22.96    1.35
  -1  -3  -8   25.38    1.39
  -1  -3  -8   24.81    1.42
  -1   3  -8   25.26    1.38
  -1  -3  -8   23.48    1.34
  -1  -3  -8   23.90    1.31
   1  -4  -9    3.06    0.41
   1  -4  -9    3.31    0.44
   1   4  -9    2.95    0.37
   1   4  -9    5.73    0.46
   1   4  -9    3.06    0.37
   1  -4  -9    2.81    0.45
   1   4  -9    2.68    0.37
   1  -4  -9    3.26    0.40
   1  -4  -9    3.15    0.40
   1   4  -9    5.40    0.47
   1   4  -8   70.62    2.51
   1   4  -8   67.82    2.53
   1  -4  -8   44.25    2.40
   1  -4  -8   42.72    2.44
   1   4  -8   35.75    2.31
   1  -4  -8   42.51    2.32
   1   4  -8   43.54    2.34
   1  -4  -8   40.96    2.32
   1  -4  -8   43.08    2.41
   1   4  -8   37.64    2.18
   1  -4  -8   44.98    2.35
   1   4  -8   43.77    2.32
   1  -4  -8   84.67    2.87
   1  -4  -8   44.80    2.34
   1  -4  -8   43.62    2.33
   1   4  -8   42.23    2.28
   1   4  -8   40.49    2.25
   1   4  -8   41.61    2.27
   1  -4  -8   45.11    2.54
   1   4  -8   41.67    2.43
   1  -4  -8   41.73    2.39
   1   4  -8   41.50    2.32
   1  -4  -8   45.73    2.44
   1   4  -8   41.05    2.28
   1   4  -7   16.27    1.35
   1  -4  -7   20.58    1.73
   1   4  -7   15.27    1.59
   1   4  -7   15.98    1.47
   1  -4  -7   19.49    1.74
   1  -4  -7   19.69    1.59
   1   4  -7   16.63    1.52
   1  -4  -7   15.78    1.60
   1   4  -7   17.98    1.68
   1   4  -7   18.33    1.45
   1  -4  -7   18.51    1.64
   1  -4  -7   17.65    1.58
   1   4  -7   17.44    1.47
   1  -4  -7   17.48    1.61
   1   4  -7   16.70    1.39
   1  -4  -7   16.14    1.51
   1   4  -7   19.93    1.58
   1   4  -7   16.47    1.35
   1   4  -7   33.59    1.99
   1   4  -7   15.27    1.51
   1  -4  -7   22.44    1.76
   1   4  -7   16.87    1.52
   1   4  -7   18.61    1.48
   1  -4  -7   15.66    1.44
   1  -4  -7   20.49    1.61
   1   4  -7   18.01    1.53
   1  -4  -7   16.72    1.51
   1   4  -7   21.06    1.64
   1  -4  -7   16.77    1.36
   1  -4  -7   15.26    1.36
   1   4  -7   31.40    1.94
   1   4  -7   16.27    1.52
   1  -4  -7   17.93    1.49
   1  -4  -7   16.91    1.62
   1  -4  -7   15.29    1.35
   1   4  -7   19.49    1.62
   1  -4  -7   16.80    1.35
   1  -4  -6    1.83    1.80
   1  -4  -6    2.79    1.56
   1  -4  -6    2.43    1.66
   1   4  -6    2.99    0.83
   1  -4  -6    1.52    0.78
   1   4  -6    0.61    1.51
   1   4  -6    0.60    1.91
   1   4  -6    1.52    1.69
   1  -4  -6    3.49    0.67
   1  -4  -6    3.16    0.84
   1   4  -6    2.18    0.66
   1   4  -6    2.32    0.73
   1  -4  -6    2.42    0.81
   1   4  -6    4.14    1.27
   1   4  -6    3.52    0.90
   1  -4  -6    2.40    0.85
   1   4  -6    5.54    1.34
   1  -4  -6    2.96    0.72
  -1   4   6    3.81    2.24
   1   4  -6    2.21    0.69
   1   4  -6    2.11    0.69
   1   4  -6    2.83    0.71
   1   4  -6    3.44    0.73
   1   4  -6    4.90    1.34
   1  -4  -6    2.08    0.78
   1   4  -6    3.88    0.74
   1   4  -6   18.68    1.93
   1   4  -6    3.19    0.76
   1  -4  -6    2.29    0.63
   1   4  -6    2.82    0.73
   1   4  -6   14.71    1.60
   1   4  -6    3.42    0.77
   1  -4  -6    3.33    0.78
   1  -4  -6    2.83    0.75
   1  -4  -6    2.48    0.71
   1   4  -6    2.49    0.74
   1   4  -6    3.30    0.78
   1   4  -6    2.47    0.70
   1  -4  -6    2.71    0.66
   1   4  -6    2.84    0.65
   1  -4  -6    2.26    0.70
   1  -4  -6    3.14    0.84
   1  -4  -6    2.18    0.68
   1   4  -6    2.90    0.77
   1  -4  -6    2.48    0.66
   1   4  -6    3.52    0.84
   1  -4  -6    1.94    0.67
   1  -4  -6    2.79    0.69
   1   4  -6   -0.82    1.24
  -1  -4   6    3.42    2.01
  -1  -4   5   24.86    4.14
  -1   4   5   25.20    4.02
   1   4  -5   23.48    1.52
   1   4  -5   18.77    3.80
   1   4  -5   18.70    3.79
   1  -4  -5   27.48    4.47
   1   4  -5   26.85    4.11
   1  -4  -5   22.05    3.67
   1  -4  -5   24.68    4.29
   1  -4  -5   26.10    1.80
   1  -4  -5   29.24    1.91
  -1   4   5   27.76    4.70
   1  -4  -5   21.82    3.13
  -1  -4   5   27.10    4.71
   1   4  -5   27.59    1.72
   1  -4  -5   28.58    1.70
  -1  -4   4  325.93   14.17
  -1   4   4  300.02   14.84
   1   4  -4  302.84   15.09
   1   4  -4  309.44   15.16
   1  -4  -4  282.34   14.80
   1  -4  -4  293.77   14.94
   1   4  -4  304.38   14.84
   1  -4  -4  293.73   14.67
   1  -4  -4  298.90   10.59
  -1   4   4  291.92   13.87
  -1   4   4  326.67   16.08
  -1  -4   4  282.70   13.80
   1   4  -4  306.18   13.45
  -1  -4   4  309.62   15.81
   1  -4  -4  291.85   13.87
   1   4  -4  287.54   13.29
   1  -4  -4  311.59   14.34
   1   4  -4  317.98   10.51
   1  -4  -3   50.07    4.11
   1   4  -3   52.08    3.91
   1  -4  -3   44.89    3.93
   1   4  -3   52.01    3.91
  -1  -4   3   63.47    5.04
  -1   4   3   53.73    4.82
  -1   4   3   51.50    4.18
  -1  -4   3   52.03    3.95
   1  -4  -3   50.05    3.85
   1   4  -3   44.65    4.08
   1  -4  -3   43.76    4.02
  -1   4   3   43.84    3.06
  -1  -4   3   57.18    4.29
  -1   4   3   48.71    4.37
  -1  -4   2 1227.41   40.62
   1   4  -2 1156.23   39.72
   1  -4  -2 1201.93   38.00
   1  -4  -2 1121.03   40.55
   1  -4  -2 1112.29   39.76
  -1  -4   2 1187.73   39.51
   1   4  -2 1321.36   41.09
  -1   4   2 1155.51   40.68
  -1   4   2 1110.93   40.00
   1   4  -2 1171.27   40.18
  -1  -4   2 1295.44   40.31
  -1   4   2 1151.51   38.87
   1  -4  -2 1104.16   38.97
  -1   4   2 1163.55   40.36
   1   4  -1  214.37    8.67
   1  -4  -1  202.05    8.65
  -1  -4   1  231.66    9.20
  -1  -4   1  255.20    9.24
  -1   4   1  225.47    9.06
  -1  -4   1  229.66    8.65
   1  -4  -1  234.62    9.13
   1  -4  -1  233.39    8.99
   1   4  -1  245.33    8.82
  -1   4   1  218.47    8.49
   1   4  -1  232.73    9.08
   1  -4  -1  227.96    9.42
   1   4  -1  224.47    8.09
   1  -4  -1  225.10    8.61
  -1  -4   1  231.80    7.97
  -1  -4   0  141.52    6.24
   1  -4   0  141.95    5.18
   1   4   0  113.05    5.72
   1  -4   0  131.65    5.41
  -1  -4   0  135.97    5.75
  -1   4   0  141.20    5.75
   1  -4   0  144.91    6.17
  -1   4   0  137.49    5.39
  -1   4   0  152.21    5.70
  -1  -4   0  152.08    5.70
  -1   4   0  162.61    5.80
  -1  -4   0  160.33    5.78
   1   4   0  139.09    4.92
  -1  -4   0  138.76    5.82
  -1   4   0  139.57    5.47
   1  -4   0  135.65    5.84
   1   4   0  144.34    5.96
  -1   4   0  128.23    4.53
  -1  -4  -1 9196.47  293.46
  -1  -4  -1 9684.25  295.42
  -1   4  -1 9790.79  294.98
  -1  -4  -1 9653.97  294.97
  -1  -4  -1 9439.42  294.58
  -1   4  -1 9780.33  294.99
  -1  -4  -1 8719.99  292.88
  -1   4  -1 9563.75  295.11
  -1  -4  -1 9548.38  294.96
  -1  -4  -1 9766.78  295.17
  -1   4  -1 9544.45  295.10
  -1  -4  -1 9725.50  295.16
   1  -4   1 9565.86  294.48
  -1  -4  -1 8415.13  293.11
   1   4   1 9729.16  295.37
   1   4   1 9449.74  293.79
  -1  -4  -1 9999.00  294.69
   1   4   1 9037.83  294.95
  -1  -4  -2    8.29    1.33
   1  -4   2    8.77    1.38
   1   4   2   11.91    1.67
   1   4   2    9.40    1.80
  -1   4  -2    6.71    1.32
  -1   4  -2    6.44    1.54
  -1   4  -2    7.44    1.67
  -1  -4  -2    8.48    1.43
  -1   4  -2    6.61    1.52
  -1  -4  -2    7.93    1.71
  -1  -4  -2    8.77    1.81
  -1  -4  -2    8.73    1.74
  -1   4  -2    7.66    1.69
  -1  -4  -2    8.84    1.81
  -1  -4  -2    9.70    1.10
   1   4   2   10.35    1.90
   1   4   2   10.36    1.88
   1   4   2   10.31    1.31
  -1   4  -3  343.73   16.35
   1   4   3  390.87   14.88
   1   4   3  367.89   15.70
   1   4   3  358.32   13.94
   1  -4   3  352.35   14.10
   1  -4   3  380.82   14.51
   1   4   3  339.09   16.37
   1   4   3  348.57   15.86
  -1   4  -3  330.86   16.47
  -1   4  -3  356.44   16.78
  -1  -4  -3  368.31   16.58
  -1   4  -3  354.75   15.00
  -1  -4  -3  368.52   16.58
  -1  -4  -3  354.17   16.85
  -1  -4  -3  331.90   13.59
  -1  -4  -3  330.49   16.57
  -1   4  -3  375.25   16.57
  -1   4  -3  373.98   16.57
  -1   4  -4  136.00    9.78
  -1   4  -4  129.93    9.74
  -1   4  -4  134.68    8.42
  -1  -4  -4  156.77   10.51
  -1  -4  -4  150.95   10.38
  -1   4  -4  126.71    9.62
  -1  -4  -4  149.71    5.68
  -1  -4  -4  144.69    5.50
   1   4   4  141.64   10.14
   1   4   4  123.36    8.79
   1  -4   4  159.58    9.76
  -1  -4  -5  119.13   10.43
  -1  -4  -5  137.50   11.02
  -1   4  -5  130.18    5.44
  -1   4  -5  129.14   10.66
  -1   4  -5  135.83   10.85
  -1  -4  -5  122.02    5.39
  -1  -4  -5  126.85    5.45
  -1   4  -5  127.98    5.46
  -1   4  -5  132.02    5.46
  -1  -4  -5  130.09    5.47
  -1   4  -5  127.07    5.40
  -1  -4  -5  125.36    5.17
  -1   4  -5  125.16    5.19
  -1   4  -5  131.89    5.23
  -1  -4  -5  127.36    5.21
  -1   4  -5  124.87    5.18
  -1  -4  -5  130.03    5.37
  -1   4  -5  134.42    5.34
  -1  -4  -5  129.26    5.42
  -1  -4  -5  121.53    5.17
  -1   4  -5  127.38    5.36
  -1   4  -5  130.10    5.29
   1   4   5  120.82   10.44
  -1   4  -5  135.78    5.32
   1   4   5  128.41   10.88
  -1  -4  -5  129.24    5.28
  -1   4  -5  120.52    5.27
  -1   4  -5  119.12    5.24
  -1  -4  -5  106.34    5.02
  -1  -4  -5  119.25    5.06
  -1   4  -5  128.65    5.40
  -1   4  -5  133.43    5.19
  -1  -4  -5  130.24    5.39
  -1   4  -5  127.85    5.28
  -1  -4  -5  117.12    5.32
  -1  -4  -5  122.79    5.20
  -1   4  -5  125.01    5.07
  -1   4  -5  136.46    5.27
  -1  -4  -5  117.67    5.18
  -1  -4  -5  122.80    5.27
  -1   4  -5  128.46    5.06
  -1   4  -5  135.59    5.38
  -1   4  -5  122.09    4.96
  -1  -4  -5  130.95    5.36
  -1  -4  -5  125.02    5.10
  -1   4  -5  128.36    5.21
  -1  -4  -5  114.34    5.12
  -1   4  -5  117.60    5.25
  -1  -4  -5  115.76    5.21
  -1   4  -5  125.51    5.21
  -1   4  -5  120.62    5.24
   1  -4   5  150.11   11.51
  -1   4  -5  132.69    5.15
  -1   4  -5  116.87    5.13
  -1  -4  -5  126.62    5.17
  -1  -4  -5  130.51    5.20
  -1   4  -5  133.04    5.15
  -1   4  -5  122.44    5.21
  -1   4  -5  137.15    5.34
  -1  -4  -5  117.89    5.08
  -1  -4  -5  125.68    5.17
  -1   4  -5  140.86    5.39
  -1  -4  -5  126.39    5.20
  -1  -4  -6   50.88    2.43
  -1   4  -6   11.54    1.35
  -1   4  -6   14.98    1.38
  -1  -4  -6   12.52    1.32
  -1   4  -6   12.81    1.46
  -1  -4  -6   11.33    1.43
  -1   4  -6   12.96    1.27
  -1  -4  -6   14.29    1.45
  -1   4  -6    8.74    1.35
  -1  -4  -6   45.38    2.48
  -1   4  -6   12.36    1.35
  -1   4  -6   23.28    2.03
  -1   4  -6   14.50    1.35
  -1  -4  -6   15.11    1.52
  -1   4  -6   33.59    2.18
  -1   4  -6   12.56    1.17
  -1   4  -6   13.51    1.41
  -1  -4  -6   14.23    1.49
  -1  -4  -6   13.28    1.36
  -1  -4  -6   11.09    1.31
  -1  -4  -6   11.87    1.18
  -1   4  -6   11.76    1.33
  -1   4  -6   33.96    2.22
  -1   4  -6   11.94    1.35
  -1  -4  -6   12.53    1.29
  -1  -4  -6   11.43    1.25
  -1   4  -6   23.49    1.93
  -1   4  -6   13.13    1.26
  -1   4  -6   13.29    1.37
  -1  -4  -6   11.67    1.29
  -1   4  -6   12.70    1.25
  -1   4  -6   14.73    1.45
  -1  -4  -6   14.14    1.40
  -1  -4  -6   12.25    1.46
  -1  -4  -6   12.40    1.50
  -1   4  -6   23.70    2.06
  -1   4  -6   14.80    1.53
  -1   4  -6   12.97    1.36
  -1  -4  -6   13.90    1.47
  -1   4  -6   10.79    1.34
  -1   4  -6   34.65    2.22
  -1  -4  -6   14.53    1.53
  -1   4  -6   14.31    1.41
  -1  -4  -6   11.40    1.37
  -1   4  -6   13.34    1.39
  -1  -4  -6   13.68    1.34
  -1  -4  -6   10.65    1.28
  -1  -4  -7    0.63    0.66
  -1  -4  -7    1.80    0.71
  -1  -4  -7    1.25    0.59
  -1   4  -7    1.27    0.70
  -1   4  -7    8.13    1.16
  -1   4  -7    0.90    0.61
  -1  -4  -7    1.84    0.74
  -1  -4  -7    1.25    0.71
  -1   4  -7    0.88    0.61
  -1  -4  -7    1.26    0.73
  -1   4  -7    0.79    0.59
  -1  -4  -7    0.58    0.62
  -1  -4  -7    1.63    0.72
  -1  -4  -7    0.37    0.68
  -1   4  -7    1.35    0.68
  -1  -4  -7    1.30    0.67
  -1   4  -7    1.16    0.61
  -1   4  -7   -0.20    0.79
  -1  -4  -7    1.26    0.63
  -1   4  -7   -0.45    0.79
  -1   4  -7    0.97    0.50
  -1  -4  -7    0.92    0.57
  -1   4  -7    0.82    0.51
  -1  -4  -7    3.41    0.84
  -1  -4  -7    2.83    0.93
  -1  -4  -8   16.24    1.03
  -1   4  -8   14.31    0.99
  -1  -4  -8   13.69    0.98
  -1  -4  -8   13.10    0.95
  -1  -4  -8   15.48    1.06
  -1   4  -8   12.13    0.96
  -1  -4  -8   14.83    1.00
   1   5  -9   30.08    1.33
   1  -5  -9   36.83    1.49
   1  -5  -9   35.60    1.48
   1   5  -9   32.88    1.37
   1   5  -9   30.37    1.32
   1   5  -9   32.02    1.36
   1  -5  -9   31.40    1.47
   1   5  -9   30.82    1.37
   1  -5  -9   33.10    1.38
   1  -5  -9   35.38    1.44
  -1   5   8  105.00    4.75
   1   5  -8  132.00    4.73
   1   5  -8  115.52    4.97
   1  -5  -8  119.17    5.03
   1  -5  -8  132.04    4.98
   1   5  -8  125.60    4.93
   1  -5  -8  121.49    5.09
   1  -5  -8  124.34    5.05
   1   5  -8  115.61    4.97
   1  -5  -8  129.96    5.05
   1   5  -8  129.90    4.77
   1  -5  -8  119.44    4.96
   1  -5  -8  126.92    4.96
   1   5  -8  126.16    4.90
   1  -5  -8  124.00    4.90
   1  -5  -8  129.07    4.93
   1   5  -8  129.49    4.93
   1   5  -8  126.40    4.92
   1   5  -8  122.27    4.88
   1  -5  -8  126.24    5.02
   1   5  -8  120.94    4.89
   1   5  -8  123.78    4.93
   1   5  -7    4.13    0.82
   1   5  -7    3.32    0.93
   1  -5  -7    4.02    0.95
   1  -5  -7    6.05    1.09
   1   5  -7   16.00    1.56
   1   5  -7    3.14    0.70
   1  -5  -7    5.37    0.93
   1   5  -7    4.37    0.86
   1   5  -7    3.18    0.72
   1   5  -7    3.16    0.73
   1   5  -7   14.59    1.48
   1   5  -7    3.07    0.67
   1  -5  -7    5.30    1.00
   1  -5  -7    5.38    0.96
   1  -5  -7    4.91    0.93
   1   5  -7    2.97    0.65
   1   5  -7    3.49    0.77
   1   5  -7    2.73    0.84
   1  -5  -7   13.26    1.55
   1   5  -7   25.25    1.85
   1   5  -7    4.76    0.93
   1  -5  -7    5.37    0.93
   1  -5  -7    4.45    0.75
   1  -5  -7    5.60    0.96
   1  -5  -7    3.72    0.70
   1   5  -7    2.88    0.81
   1   5  -7    3.34    0.87
   1   5  -7    4.33    0.80
   1   5  -7    4.99    0.92
   1   5  -7    4.53    1.00
   1  -5  -7    4.20    0.95
   1  -5  -7    4.73    0.85
   1   5  -7    2.79    0.78
   1  -5  -7    6.55    1.07
   1   5  -7   27.06    1.84
   1  -5  -7    5.42    0.86
   1  -5  -6  357.08   18.72
   1  -5  -6  346.22   20.17
   1   5  -6  372.07   13.11
   1   5  -6  369.64   20.59
   1  -5  -6  381.67   20.89
   1   5  -6  384.17   20.80
   1   5  -6  360.99   19.39
   1  -5  -6  378.68   13.16
   1  -5  -6  411.81   12.86
   1  -5  -6  400.26   13.28
   1   5  -6  353.91   12.72
   1   5  -6  343.21   12.65
   1   5  -6  347.67   12.65
   1   5  -6  350.77   12.85
   1   5  -6  354.69   12.86
   1  -5  -6  392.08   13.29
   1   5  -6  369.05   13.11
   1  -5  -6  383.11   13.24
   1  -5  -6  380.29   12.98
   1   5  -6  390.60   13.00
  -1   5   6  365.53   21.17
   1   5  -6  336.90   12.78
   1   5  -6  344.73   12.70
   1   5  -6  368.71   12.84
   1  -5  -6  363.46   13.09
   1   5  -6  356.87   12.68
   1   5  -6  373.76   12.88
   1   5  -6  371.29   12.85
   1   5  -6  353.87   12.64
   1   5  -6  377.09   13.00
   1  -5  -6  373.18   12.93
   1  -5  -6  367.51   12.88
   1   5  -6  371.66   12.96
   1   5  -6  360.57   12.78
   1   5  -6  390.03   13.00
   1   5  -6  380.56   13.00
   1  -5  -6  375.68   12.94
   1  -5  -6  364.92   12.83
   1  -5  -6  376.14   13.07
   1   5  -6  330.55   12.57
   1   5  -6  362.87   12.94
   1  -5  -6  363.00   12.92
   1  -5  -6  360.78   12.98
   1   5  -6  335.26   12.59
   1  -5  -6  363.86   12.98
   1   5  -6  354.53   12.91
   1  -5  -6  346.24   12.74
  -1  -5   6  400.19   22.01
   1   5  -5   16.82    1.23
  -1   5   5   11.03    2.72
  -1  -5   5   18.09    3.61
   1   5  -5   18.63    3.60
   1   5  -5   14.80    3.06
   1  -5  -5   17.79    3.70
   1  -5  -5   16.91    3.15
   1   5  -5   14.38    3.37
   1  -5  -5    8.69    2.68
   1  -5  -5   15.06    1.36
   1  -5  -5   15.44    1.37
  -1   5   5   11.98    3.36
  -1  -5   5   14.08    3.50
   1  -5  -5   11.71    2.33
   1   5  -5   14.93    1.25
   1  -5  -5   15.67    1.23
  -1  -5   4  102.34    6.80
  -1   5   4   81.49    6.63
   1   5  -4   82.84    3.45
   1   5  -4   93.78    7.21
   1  -5  -4   90.45    7.01
   1   5  -4   80.21    6.73
   1  -5  -4   88.97    6.76
   1   5  -4   87.46    6.85
   1  -5  -4   92.93    7.08
   1  -5  -4   80.84    3.64
  -1   5   4   92.07    6.52
  -1   5   4   92.69    7.60
  -1  -5   4   82.80    5.95
   1  -5  -4   87.74    6.34
   1   5  -4   87.82    5.79
  -1  -5   4   92.90    7.54
   1   5  -4   91.25    3.60
   1  -5  -4   84.52    3.53
  -1  -5   3    2.73    1.37
   1  -5  -3    3.94    1.32
   1  -5  -3    3.82    1.31
   1   5  -3    4.88    1.30
   1  -5  -3    2.74    1.08
  -1   5   3    7.23    1.99
  -1  -5   3    4.08    1.16
  -1   5   3    3.22    1.23
   1   5  -3    3.91    1.12
   1  -5  -3    3.44    1.26
   1  -5  -3    4.76    1.41
   1  -5  -3    4.51    1.48
  -1  -5   3    4.66    1.38
  -1   5   3    5.14    1.10
   1  -5  -3    3.11    0.94
  -1   5   3    2.75    1.31
  -1  -5   2    5.76    1.53
   1  -5  -2    3.44    1.20
   1  -5  -2    5.14    1.18
   1  -5  -2    3.11    0.42
   1   5  -2    4.12    1.42
  -1   5   2    5.27    1.28
  -1  -5   2    4.57    0.99
   1   5  -2    3.94    1.02
   1   5  -2    4.24    1.20
   1  -5  -2    2.86    0.95
  -1   5   2    5.02    1.40
  -1  -5   2    5.35    0.64
  -1   5   2    6.19    1.13
  -1  -5   2    5.60    1.29
   1  -5  -1 1065.84   34.98
  -1  -5   1 1086.00   35.40
  -1  -5   1 1178.79   35.64
  -1   5   1 1030.43   35.09
  -1   5   1 1044.35   35.25
   1  -5  -1  993.50   35.17
   1  -5  -1 1059.04   35.26
  -1  -5   1  978.26   34.47
   1   5  -1 1208.68   36.10
   1   5  -1 1051.16   34.80
   1  -5  -1 1013.07   34.81
   1  -5  -1 1028.68   35.53
  -1   5   1  963.94   34.11
  -1   5   1 1019.11   34.75
  -1  -5   1 1007.47   34.04
   1   5  -1 1013.68   34.24
  -1  -5   0  104.67    5.12
  -1   5   0  102.29    4.77
   1  -5   0  108.06    4.11
   1  -5   0   99.35    4.51
  -1  -5   0   99.34    4.77
  -1   5   0   96.66    4.07
  -1   5   0   98.90    4.54
  -1   5   0  113.12    4.41
  -1   5   0  106.07    4.33
   1   5   0  103.43    3.93
  -1  -5   0  107.05    4.30
  -1  -5   0  102.80    4.25
   1  -5   0   98.07    4.86
  -1   5   0   96.92    3.56
  -1  -5   0  106.24    4.85
   1   5   0  102.67    4.81
  -1   5   0  103.37    4.47
  -1  -5  -1  909.60   31.11
  -1   5  -1  962.51   33.29
   1  -5   1 1045.82   33.14
  -1  -5  -1  989.82   33.53
  -1   5  -1  925.24   32.82
  -1   5  -1  949.97   32.72
  -1  -5  -1  966.88   32.88
  -1   5  -1  984.12   32.82
  -1  -5  -1  972.73   32.90
  -1  -5  -1  986.72   32.79
  -1  -5  -1  990.71   32.82
  -1   5  -1  947.45   32.87
  -1  -5  -1  968.01   32.75
  -1  -5  -1 1072.87   32.75
  -1  -5  -1  873.63   31.47
   1   5   1  939.84   33.27
   1   5   1  974.66   32.06
   1  -5   1  983.34   32.74
   1   5   1  925.79   33.02
   1  -5   2    0.15    0.54
   1   5   2    0.83    0.84
  -1   5  -2    0.62    0.73
  -1  -5  -2    0.16    0.66
  -1  -5  -2    0.23    0.67
  -1   5  -2   -0.21    0.73
  -1  -5  -2    0.62    0.84
  -1  -5  -2    0.08    0.32
  -1   5  -2    0.45    0.87
  -1   5  -2   -0.23    0.87
  -1   5  -2    0.84    0.68
  -1  -5  -2   -0.23    0.80
  -1  -5  -2    0.21    0.81
   1   5   2    0.89    0.96
   1   5   2    0.43    0.80
   1   5   2    0.70    0.58
  -1   5  -3  407.36   18.12
   1   5   3  410.42   17.39
   1  -5   3  402.85   15.77
  -1   5  -3  383.06   17.94
  -1   5  -3  430.81   18.05
  -1  -5  -3  365.19   14.83
  -1  -5  -3  420.33   18.05
  -1  -5  -3  368.23   17.87
  -1   5  -3  437.22   18.13
  -1   5  -3  394.49   16.56
  -1   5  -3  393.05   18.05
  -1  -5  -3  387.12   18.12
  -1  -5  -3  406.48   17.92
   1   5   3  400.05   17.98
   1   5   3  380.00   15.29
   1   5   3  405.29   17.51
   1  -5   3  414.13   16.12
   1   5   4   99.64    8.31
   1  -5   4   95.93    7.60
   1   5   4   98.26    7.61
  -1   5  -4   97.44    8.14
  -1   5  -4   80.74    6.47
  -1   5  -4   93.10    8.04
  -1   5  -4   91.41    8.03
  -1  -5  -4  105.75    8.41
  -1  -5  -4  108.26    8.42
  -1  -5  -4   98.74    4.16
  -1  -5  -4   98.90    4.02
   1   5   4   89.79    7.10
  -1  -5  -5    7.38    2.83
  -1   5  -5    6.18    2.58
  -1   5  -5    3.23    0.85
  -1   5  -5    4.52    2.09
  -1  -5  -5    7.32    1.11
  -1  -5  -5    7.41    2.69
  -1   5  -5    2.13    0.74
  -1  -5  -5    3.11    0.85
  -1   5  -5    1.18    0.47
  -1   5  -5    2.50    0.78
  -1   5  -5    1.92    0.52
  -1  -5  -5    2.62    0.76
  -1   5  -5    2.04    0.67
  -1   5  -5    2.98    0.71
  -1  -5  -5   20.23    1.77
  -1  -5  -5    2.35    0.71
  -1  -5  -5    3.18    0.81
  -1   5  -5    2.10    0.70
  -1   5  -5    2.18    0.74
  -1   5  -5    2.12    0.68
  -1   5  -5    1.90    0.66
  -1  -5  -5    3.24    0.77
   1   5   5    2.92    1.84
  -1   5  -5    2.84    0.73
  -1  -5  -5    4.69    0.81
   1   5   5    3.66    2.25
  -1  -5  -5    2.81    0.66
  -1   5  -5    2.64    0.82
  -1  -5  -5    2.66    0.63
  -1   5  -5    2.77    0.77
  -1   5  -5    1.58    0.75
  -1   5  -5    3.14    0.68
  -1   5  -5    1.93    0.65
  -1   5  -5    1.24    0.52
  -1  -5  -5   20.73    1.82
  -1  -5  -5    2.35    0.72
  -1   5  -5    2.74    0.65
  -1  -5  -5    2.57    0.70
  -1   5  -5    3.12    0.74
  -1  -5  -5    2.91    0.78
  -1  -5  -5    2.66    0.69
  -1   5  -5    0.81    0.60
  -1   5  -5    1.65    0.59
  -1   5  -5    1.71    0.66
  -1   5  -5    1.91    0.70
  -1  -5  -5    3.23    0.65
  -1  -5  -5    1.60    0.68
  -1   5  -5    1.25    0.55
   1  -5   5    2.79    1.96
  -1  -5  -5    3.15    0.75
  -1  -5  -5    4.89    0.83
  -1  -5  -5    4.01    0.74
  -1   5  -5    0.69    0.69
  -1   5  -5    1.75    0.57
  -1  -5  -5    4.38    0.80
  -1   5  -5    1.41    0.65
  -1   5  -5    2.39    0.71
  -1   5  -5   -0.85    1.27
  -1   5  -5    2.40    0.64
  -1  -5  -5    3.35    0.73
  -1   5  -5    2.10    0.57
  -1   5  -6   33.98    2.13
  -1   5  -6   29.93    2.00
  -1  -5  -6   33.83    2.11
  -1  -5  -6   28.27    2.19
  -1   5  -6   30.99    2.25
  -1   5  -6   18.87    1.93
  -1  -5  -6   36.76    2.35
  -1   5  -6   33.80    2.05
  -1   5  -6   29.85    2.11
  -1   5  -6   32.28    2.32
  -1   5  -6   31.77    2.04
  -1   5  -6   42.25    2.43
  -1  -5  -6   35.00    2.28
  -1  -5  -6   34.47    2.21
  -1   5  -6   34.66    2.23
  -1   5  -6   30.84    2.15
  -1  -5  -6   29.20    1.89
  -1   5  -6   30.81    2.10
  -1   5  -6   41.16    2.44
  -1  -5  -6   30.88    2.09
  -1   5  -6   30.64    1.95
  -1   5  -6   34.64    2.04
  -1  -5  -6   32.69    2.09
  -1  -5  -6   33.44    2.10
  -1  -5  -6   36.02    2.15
  -1   5  -6   33.92    2.19
  -1   5  -6   40.89    2.45
  -1  -5  -6   35.24    2.23
  -1   5  -6   34.76    2.20
  -1   5  -6   32.02    2.34
  -1   5  -6   31.21    2.22
  -1   5  -6   30.60    2.25
  -1  -5  -6   31.63    2.26
  -1  -5  -6   33.64    2.36
  -1  -5  -6   32.76    2.28
  -1  -5  -6   32.13    2.21
  -1   5  -6   27.40    2.08
  -1   5  -6   37.05    2.36
  -1  -5  -6   34.50    2.28
  -1   5  -6   31.92    2.11
  -1   5  -6   30.15    2.07
  -1  -5  -6   32.14    2.09
  -1   5  -6   31.60    2.16
  -1  -5  -6   29.89    2.04
  -1   5  -7  117.55    4.15
  -1  -5  -7   85.69    3.74
  -1   5  -7   82.62    3.72
  -1   5  -7   86.13    3.91
  -1  -5  -7   96.43    4.02
  -1  -5  -7   83.31    4.08
  -1   5  -7   83.02    4.06
  -1  -5  -7   87.26    4.06
  -1   5  -7   77.26    3.91
  -1   5  -7   88.32    3.89
  -1   5  -7  105.57    4.04
  -1  -5  -7   86.70    3.83
  -1   5  -7   83.20    3.92
  -1  -5  -7   97.14    3.87
  -1  -5  -7   91.85    3.89
  -1  -5  -7   90.35    4.07
  -1  -5  -7   91.91    4.06
  -1   5  -7   82.19    3.91
  -1  -5  -7   89.21    3.96
  -1  -5  -7   86.73    3.80
  -1  -5  -7   96.37    3.89
  -1   5  -7   83.61    3.96
  -1   5  -7  103.67    4.03
  -1  -5  -7   82.85    3.96
  -1   5  -7   82.33    3.83
  -1   5  -7   79.61    3.78
  -1  -5  -7   93.25    4.05
  -1  -5  -7   85.84    4.01
  -1  -5  -7   94.43    4.08
  -1   5  -7  115.34    4.20
  -1  -5  -8   20.52    1.23
  -1   5  -8   21.06    1.24
  -1  -5  -8   23.26    1.32
  -1  -5  -8   27.07    1.40
  -1  -5  -8   24.39    1.29
  -1   5  -8   20.51    1.25
  -1  -5  -8   24.00    1.35
  -1  -5  -8   24.19    1.32
   1   6  -9   16.36    0.86
   1  -6  -9   20.91    0.98
   1   6  -9   17.59    0.87
   1  -6  -9   18.21    0.95
   1  -6  -9   16.65    0.84
   1  -6  -9   21.88    0.98
  -1   6   8   37.77    2.21
   1   6  -8   50.34    2.26
   1   6  -8   41.57    2.33
   1  -6  -8   41.98    2.35
   1  -6  -8   43.67    2.28
   1   6  -8   42.70    2.26
   1  -6  -8   41.94    2.41
   1  -6  -8   42.69    2.41
   1   6  -8   42.74    2.35
   1   6  -8   49.46    2.30
   1  -6  -8   41.64    2.33
   1  -6  -8   45.61    2.34
   1   6  -8   45.31    2.29
   1   6  -8   46.03    2.31
   1  -6  -8   44.77    2.29
   1   6  -8   47.56    2.35
   1   6  -8   45.65    2.30
   1  -6  -8   44.65    2.29
   1  -6  -8   45.03    2.38
   1   6  -8   45.05    2.28
   1   6  -8   49.58    2.40
   1   6  -7  145.25    5.98
   1  -6  -7  152.73    6.39
   1   6  -7  150.24    6.34
   1   6  -7  142.74    6.04
   1   6  -7  145.52    6.11
   1   6  -7  147.57    6.32
   1  -6  -7  157.61    6.46
   1  -6  -7  157.95    6.46
   1  -6  -7  155.34    6.21
   1   6  -7  157.93    6.23
   1   6  -7  146.87    6.11
   1   6  -7  151.14    6.01
   1  -6  -7  142.01    6.25
   1   6  -7  150.49    6.08
   1  -6  -7  153.75    6.37
   1  -6  -7  153.53    6.28
   1   6  -7  156.05    6.14
   1  -6  -7  160.79    6.20
   1   6  -7  181.59    6.16
   1   6  -7  160.08    6.28
   1  -6  -7  158.22    6.22
   1   6  -7  157.52    6.06
   1   6  -7  163.13    6.30
   1   6  -7  158.34    6.26
   1  -6  -7  156.61    6.20
   1   6  -7  158.69    6.26
   1  -6  -7  155.92    6.33
   1   6  -7  173.09    6.11
   1  -6  -7  152.44    6.17
   1  -6  -7  137.98    5.98
   1   6  -7  155.76    6.23
   1   6  -7  163.30    6.34
  -1   6   6   20.62    1.57
   1  -6  -6   25.06    1.63
   1  -6  -6   26.19    1.93
   1   6  -6   18.41    1.57
   1   6  -6   19.60    1.65
   1   6  -6   31.75    2.23
   1   6  -6   19.42    1.70
   1   6  -6   28.36    2.18
   1  -6  -6   22.50    1.86
   1   6  -6   19.31    1.60
   1  -6  -6   25.57    1.95
   1  -6  -6   20.73    1.65
   1   6  -6   22.86    1.73
  -1   6   6   21.80    4.90
   1   6  -6   20.76    1.68
   1  -6  -6   22.99    1.85
   1   6  -6   19.86    1.57
   1   6  -6   21.34    1.66
   1   6  -6   31.39    2.20
  -1  -6   6   18.12    4.41
  -1   6   6   25.89    5.25
   1   6  -6   18.51    1.56
   1   6  -6   36.54    2.42
   1  -6  -6   25.53    1.88
   1   6  -6   19.39    1.64
   1   6  -6   20.88    1.69
   1   6  -6   19.04    1.63
   1  -6  -6   24.97    1.78
   1   6  -6   20.48    1.61
   1   6  -6   38.22    2.22
   1  -6  -6   22.84    1.73
   1  -6  -6   22.51    1.72
   1   6  -6   21.27    1.70
   1   6  -6   20.18    1.64
   1  -6  -6   20.35    1.72
   1   6  -6   18.88    1.49
   1  -6  -6   21.96    1.69
   1  -6  -6   20.81    1.65
   1   6  -6   18.75    1.73
   1   6  -6   16.67    4.04
   1  -6  -6   23.05    1.88
   1  -6  -6   26.40    4.87
   1   6  -6   20.88    4.09
   1  -6  -6   27.48    4.89
   1   6  -6   14.23    3.68
   1  -6  -6   24.52    1.83
   1  -6  -6   22.08    1.69
   1   6  -6   19.06    1.49
   1  -6  -6   23.31    1.80
   1   6  -6   21.11    1.68
  -1  -6   5    0.54    1.48
   1  -6  -5    2.91    1.30
   1  -6  -5    0.82    0.57
   1  -6  -5    1.73    0.62
  -1  -6   5    0.48    1.19
   1   6  -5    0.64    0.39
  -1   6   5    1.72    1.44
   1   6  -5    0.48    1.18
   1  -6  -5   -0.48    1.20
   1  -6  -5    0.48    1.31
   1  -6  -5    1.25    1.23
   1   6  -5    0.48    1.30
   1   6  -5    0.45    0.86
  -1   6   5    1.13    1.54
   1  -6  -5    0.89    0.42
   1   6  -5    0.74    0.45
   1  -6  -4  279.57   13.67
   1   6  -4  284.31   12.87
  -1  -6   4  326.51   15.82
   1  -6  -4  285.99   10.15
   1  -6  -4  289.89   10.18
  -1   6   4  290.69   14.64
   1   6  -4  277.44    9.90
  -1  -6   4  312.51   14.49
   1  -6  -4  290.95   14.60
   1   6  -4  286.73   14.52
   1   6  -4  262.04   14.28
   1  -6  -4  290.53   14.60
   1  -6  -4  284.71   14.47
   1   6  -4  278.54   14.59
   1  -6  -4  301.21   10.04
  -1   6   4  298.04   15.82
  -1   6   4  284.42   14.11
  -1  -6   4  289.29   13.07
   1  -6  -3  186.42    8.75
  -1  -6   3  198.49    9.86
  -1   6   3  177.98    8.34
  -1   6   3  190.30    9.96
   1   6  -3  185.27    9.50
   1   6  -3  181.83    9.49
   1  -6  -3  156.91    9.02
   1  -6  -3  177.78    9.35
   1  -6  -3  192.09    9.80
   1   6  -3  193.32    9.09
   1  -6  -3  173.16    9.38
  -1  -6   3  188.31   10.15
   1  -6  -3  182.46    8.80
  -1   6   3  183.41    9.64
  -1  -6   3  177.89    8.48
   1  -6  -3  195.47   10.26
  -1   6   3  176.56   10.20
  -1  -6   2 1298.35   41.44
  -1   6   2 1196.53   40.05
  -1  -6   2 1150.34   38.60
   1  -6  -2 1170.60   40.21
  -1   6   2 1194.44   41.20
   1   6  -2 1187.77   40.91
  -1  -6   2 1204.24   41.23
  -1   6   2 1186.68   41.16
   1   6  -2 1334.16   42.29
   1  -6  -2 1184.47   41.61
  -1  -6   2 1152.22   39.57
   1  -6  -2 1117.76   40.30
   1   6  -1  895.92   30.44
  -1   6   1  885.45   30.86
  -1  -6   1  895.47   30.20
   1  -6  -1  899.59   31.05
  -1   6   1  864.82   30.18
   1   6  -1  913.16   30.82
  -1  -6   1  895.39   31.39
   1  -6  -1  911.24   31.04
   1   6  -1 1029.28   32.14
   1  -6  -1  878.48   31.27
   1  -6  -1  864.72   31.17
  -1   6   1  916.14   31.14
  -1  -6   1  940.31   31.62
   1  -6   0   19.24    2.21
  -1  -6   0   17.35    1.93
  -1   6   0   19.00    1.90
  -1   6   0   17.78    1.38
  -1  -6   0   20.65    1.69
  -1   6   0   21.23    1.72
  -1   6   0   17.84    1.61
  -1  -6   0   20.57    1.69
  -1   6   0   17.69    1.94
  -1  -6   0   20.92    2.35
  -1   6   0   15.87    1.49
   1   6   0   26.91    2.36
  -1   6   0   21.04    2.04
  -1  -6   0   22.06    2.31
   1  -6   0   14.63    1.92
   1   6   1   50.18    3.80
   1   6   1   56.54    3.44
   1   6   1   59.67    4.11
  -1  -6  -1   58.06    3.56
   1  -6   1   63.13    4.19
  -1  -6  -1   53.22    3.16
   1  -6   1   66.16    4.10
  -1   6  -1   65.57    3.81
  -1  -6  -1   50.80    3.61
  -1   6  -1   61.19    3.77
  -1   6  -1   62.05    3.75
  -1  -6  -1   52.40    3.65
  -1  -6  -1   57.29    3.67
  -1  -6  -1   55.26    3.61
  -1  -6  -1   57.47    3.79
  -1   6  -1   62.76    3.82
  -1   6  -1   67.93    4.33
   1  -6   1   63.02    4.06
  -1  -6  -1   50.88    4.04
   1   6   1   39.54    3.15
  -1   6  -2  343.16   15.13
  -1  -6  -2  336.46   12.96
  -1   6  -2  378.76   15.09
  -1  -6  -2  359.44   14.62
  -1  -6  -2  394.26   15.31
  -1   6  -2  349.25   15.17
  -1  -6  -2  356.58   15.28
  -1   6  -2  355.61   14.64
  -1  -6  -2  381.38   15.25
  -1  -6  -2  356.53   15.29
  -1   6  -2  394.99   15.26
  -1  -6  -2  342.53   12.98
   1   6   2  377.74   15.50
   1  -6   2  383.67   14.69
   1   6   2  334.17   15.31
   1   6   2  354.73   13.83
   1   6   2  370.33   15.41
   1   6   3    1.48    1.28
   1   6   3    2.67    1.67
   1   6   3    1.20    0.71
  -1   6  -3    3.40    1.42
  -1  -6  -3    2.39    1.26
  -1   6  -3    2.77    1.37
  -1  -6  -3    1.71    1.20
  -1  -6  -3    1.56    1.10
  -1   6  -3    1.72    0.91
  -1  -6  -3    0.93    0.58
  -1  -6  -3    0.91    0.85
  -1   6  -3    1.02    1.25
  -1  -6  -3    2.79    1.42
  -1   6  -3    1.69    1.36
   1  -6   3    2.77    1.11
   1   6   3    2.06    1.14
  -1  -6  -3    1.46    0.65
   1   6   4   14.15    2.79
   1  -6   4   14.34    2.63
   1   6   4   13.71    2.76
   1  -6   4   12.74    2.83
   1   6   4    6.92    2.38
   1  -6   4    8.68    2.42
  -1   6  -4   11.36    2.88
  -1   6  -4    7.78    2.43
  -1  -6  -4   10.87    2.76
  -1   6  -4    9.46    2.65
  -1   6  -4    8.84    2.08
  -1  -6  -4   16.60    3.25
  -1  -6  -4   11.70    1.03
  -1  -6  -4   10.42    1.07
  -1  -6  -4   12.91    1.18
  -1  -6  -5   49.63    6.31
  -1   6  -5   31.64    2.20
  -1   6  -5   34.03    5.27
  -1   6  -5   32.52    5.19
  -1  -6  -5   35.01    2.30
  -1  -6  -5   41.38    5.85
  -1   6  -5   35.58    2.19
  -1  -6  -5   36.94    2.28
  -1   6  -5   32.91    2.20
  -1  -6  -5   36.94    2.36
  -1   6  -5   30.91    2.07
  -1   6  -5   32.33    2.08
  -1  -6  -5   38.91    2.32
  -1  -6  -5   39.03    2.14
   1   6   5   33.75    5.43
  -1  -6  -5   35.51    2.16
  -1   6  -5   38.87    2.23
   1   6   5   40.70    6.31
  -1  -6  -5   28.18    1.95
  -1   6  -5   34.97    2.27
  -1   6  -5   31.54    2.15
  -1  -6  -5   35.85    2.16
  -1   6  -5   31.32    2.06
  -1   6  -5   34.51    2.14
  -1  -6  -5   49.36    2.56
  -1   6  -5   40.23    2.14
  -1   6  -5   32.49    2.12
  -1  -6  -5   32.10    2.02
  -1  -6  -5   38.58    2.18
  -1  -6  -5   35.61    2.12
  -1   6  -5   34.82    2.14
  -1   6  -5   35.10    2.06
  -1  -6  -5   48.42    2.59
  -1   6  -5   35.93    2.06
  -1   6  -5   30.45    2.09
  -1  -6  -5   36.36    2.35
  -1   6  -5   36.82    2.14
  -1   6  -5   36.53    2.13
  -1  -6  -5   33.09    2.23
  -1   6  -5   30.43    2.15
  -1  -6  -5   34.20    2.23
  -1   6  -5   35.09    2.21
  -1   6  -5   30.75    2.16
  -1  -6  -5   40.16    2.33
  -1   6  -5   33.21    2.03
  -1  -6  -5   37.37    2.27
  -1   6  -5   32.20    2.18
  -1   6  -5   33.91    2.13
  -1   6  -5   30.06    2.08
  -1  -6  -5   34.05    2.20
  -1   6  -5   35.24    2.21
  -1   6  -5   34.11    2.26
  -1  -6  -5   35.05    2.29
  -1  -6  -5   37.51    2.37
  -1   6  -5   34.60    2.31
  -1   6  -5   33.45    2.00
  -1   6  -5   34.57    2.28
  -1   6  -5   33.34    2.01
   1  -6   5   30.95    5.07
  -1  -6  -5   36.77    2.14
  -1   6  -5   32.79    1.99
  -1  -6  -5   36.13    2.22
  -1   6  -6    0.24    0.66
  -1  -6  -6    0.77    0.73
  -1  -6  -6    1.23    0.74
  -1   6  -6    1.15    0.67
  -1   6  -6   -0.07    1.03
  -1   6  -6    0.74    0.60
  -1  -6  -6    1.36    0.67
  -1   6  -6    1.49    0.69
  -1   6  -6    0.25    0.90
  -1   6  -6    0.25    0.91
  -1   6  -6    0.46    0.66
  -1   6  -6    0.74    0.51
  -1   6  -6    0.27    0.57
  -1  -6  -6    0.84    0.60
  -1   6  -6    0.44    0.58
  -1   6  -6    0.86    0.57
  -1   6  -6    0.62    0.59
  -1  -6  -6    0.87    0.64
  -1  -6  -6    0.24    0.57
  -1   6  -6   16.57    1.56
  -1  -6  -6    1.20    0.62
  -1   6  -6    0.95    1.05
  -1   6  -6    0.32    0.58
  -1   6  -6    0.66    0.72
  -1  -6  -6    0.67    0.64
  -1  -6  -6   32.38    2.22
  -1   6  -6    0.76    0.71
  -1  -6  -6    0.69    0.72
  -1   6  -6    0.61    0.71
  -1   6  -6    1.01    0.70
  -1  -6  -6    0.72    0.70
  -1  -6  -6    0.77    0.75
  -1   6  -6    4.58    1.16
  -1   6  -6    0.79    0.68
  -1  -6  -6    0.71    0.61
  -1   6  -6    0.88    0.53
  -1  -6  -6    0.07    0.75
  -1   6  -6    0.50    0.53
  -1   6  -6    1.16    0.73
  -1  -6  -6    0.57    0.61
  -1  -6  -6   -0.39    0.73
  -1   6  -6   24.25    1.90
  -1  -6  -6    1.57    0.65
  -1   6  -7   80.15    3.74
  -1  -6  -7   80.12    3.58
  -1  -6  -7   87.91    3.77
  -1  -6  -7   85.03    3.81
  -1   6  -7   77.73    3.67
  -1   6  -7   81.00    3.64
  -1   6  -7  111.52    3.95
  -1  -6  -7   82.86    3.63
  -1  -6  -7   82.98    3.63
  -1   6  -7   78.87    3.70
  -1  -6  -7   81.03    3.88
  -1  -6  -7   74.65    3.72
  -1   6  -7   73.24    3.74
  -1   6  -7   94.24    3.86
  -1  -6  -7   83.48    3.80
  -1   6  -7   92.61    3.76
  -1  -6  -7   78.91    3.49
  -1  -6  -7   84.94    3.78
  -1  -6  -7   85.96    3.82
  -1   6  -7   69.54    3.49
  -1   6  -7  107.93    3.89
  -1  -6  -7   73.56    3.68
  -1   6  -7   73.77    3.53
  -1   6  -7   78.74    3.63
  -1  -6  -7   79.35    3.66
  -1  -6  -8  117.46    4.42
  -1   6  -8  111.20    4.39
  -1  -6  -8  106.21    4.54
  -1  -6  -8  122.67    4.51
  -1   6  -8  126.74    4.53
  -1  -6  -8  125.36    4.55
  -1   6  -8  132.74    4.57
  -1  -6  -8  115.13    4.44
  -1  -6  -8  126.70    4.55
  -1  -6  -8  121.46    4.53
  -1   6  -8  146.74    4.53
   1  -7  -9   52.88    1.95
   1   7  -9   47.47    1.88
   1  -7  -9   54.69    1.99
   1   7  -9   48.83    1.90
   1  -7  -8   92.17    3.80
   1   7  -8   89.19    3.64
   1  -7  -8   87.56    3.87
   1   7  -8   77.80    3.68
   1  -7  -8   89.00    3.86
   1   7  -8   81.17    3.51
   1  -7  -8   92.02    3.70
   1   7  -8   86.32    3.65
  -1   7   8   77.27    3.66
   1   7  -8   84.20    3.57
   1  -7  -8   90.31    3.84
   1  -7  -8   91.14    3.78
   1  -7  -8   93.01    3.87
   1   7  -8   86.45    3.66
   1  -7  -8   87.80    3.80
   1   7  -8   81.43    3.71
   1   7  -8   90.21    3.69
   1   7  -8   85.57    3.70
   1   7  -8   92.20    3.71
   1  -7  -8   94.29    3.74
   1  -7  -8   91.54    3.72
   1   7  -8   89.88    3.76
   1  -7  -7   89.24    4.28
   1   7  -7  113.55    4.25
   1  -7  -7   93.91    4.23
   1  -7  -7   82.35    4.02
   1   7  -7   92.04    4.19
   1   7  -7   90.42    4.08
   1  -7  -7   96.71    4.45
   1   7  -7   93.54    4.36
   1   7  -7   82.68    4.11
   1  -7  -7  101.28    4.55
   1   7  -7   93.89    4.22
   1  -7  -7   97.19    4.25
   1   7  -7   85.43    4.12
   1   7  -7   80.05    3.99
   1  -7  -7   87.14    4.33
   1   7  -7   89.56    4.12
   1  -7  -7   91.42    4.36
   1  -7  -7   94.76    4.40
   1   7  -7   91.17    4.10
   1   7  -7  143.96    4.74
   1  -7  -7   98.16    4.43
   1   7  -7   93.35    4.25
   1  -7  -7  114.56    4.47
   1   7  -7  115.28    4.28
   1   7  -7   89.51    4.31
   1  -7  -7   90.33    4.34
   1   7  -7   99.38    4.31
   1  -7  -7   95.19    4.23
   1   7  -7   95.56    4.27
   1   7  -7   93.04    4.06
   1   7  -7   88.82    4.21
   1  -7  -7   94.75    4.23
   1   7  -7   95.53    4.32
  -1   7   6  129.21    5.55
   1  -7  -6  147.26    5.56
   1  -7  -6  157.56    6.05
   1   7  -6  126.98    5.52
   1  -7  -6  141.63    5.92
   1  -7  -6  141.75    5.99
   1   7  -6  127.04    5.64
   1   7  -6  150.01    5.77
   1   7  -6  147.75    5.76
   1   7  -6  132.48    5.75
  -1   7   6  130.54   11.61
   1   7  -6  132.18    5.59
   1   7  -6  144.81    5.71
  -1   7   6  123.55   11.67
   1  -7  -6  139.01    5.67
   1   7  -6  132.20    5.66
   1  -7  -6  132.68    5.88
   1  -7  -6  128.43    5.77
   1   7  -6  139.21    5.54
   1   7  -6  148.79    5.85
   1   7  -6  136.32    5.69
  -1  -7   6  139.88   12.15
  -1   7   6  131.69   12.36
   1  -7  -6  142.63    5.88
   1   7  -6  144.59    5.77
   1   7  -6  137.28    5.59
   1  -7  -6  133.91    5.64
   1   7  -6  144.33    5.79
   1   7  -6  142.72    5.78
   1   7  -6  144.91    5.78
   1   7  -6  150.31    5.59
   1   7  -6  138.66    5.59
   1   7  -6  147.50    5.85
   1  -7  -6  137.08    5.66
   1  -7  -6  136.25    5.75
   1  -7  -6  142.25    5.78
   1   7  -6  137.68    5.68
   1   7  -6  131.02    5.43
   1  -7  -6  135.83    5.67
   1   7  -6  144.00   11.56
   1   7  -6  127.50   10.65
   1  -7  -6  130.22    5.79
   1   7  -6  133.99   11.24
   1  -7  -6  139.26   11.38
   1   7  -6  139.06    5.83
   1  -7  -6  145.73   11.60
   1  -7  -6  131.76    5.56
   1   7  -6  136.13    5.74
   1  -7  -6  135.38    5.79
   1  -7  -6  131.76    5.77
   1   7  -6  133.43    5.46
  -1  -7   5  214.88   14.21
   1  -7  -5  201.56   11.80
   1   7  -5  211.29    7.76
   1  -7  -5  224.05    8.46
   1  -7  -5  224.36    8.43
  -1  -7   5  237.43   13.18
   1   7  -5  231.32    8.11
  -1  -7   5  235.88   14.21
  -1   7   5  220.89   13.39
  -1   7   5  201.19   13.85
   1  -7  -5  203.68   13.41
   1  -7  -5  200.53   13.39
   1  -7  -5  218.39   13.00
   1   7  -5  221.04   13.68
   1   7  -5  205.25   13.34
   1   7  -5  229.16   13.64
  -1   7   5  233.95   15.10
   1  -7  -5  236.04    8.17
  -1  -7   4    0.40    1.54
   1   7  -4    1.81    0.94
   1  -7  -4    0.30    0.76
   1  -7  -4    1.16    0.49
   1  -7  -4    0.97    0.48
   1   7  -4    2.53    0.47
  -1  -7   4    1.01    0.99
  -1   7   4    1.41    1.30
   1   7  -4    0.36    0.97
   1  -7  -4    0.35    0.95
   1  -7  -4    1.04    1.09
   1  -7  -4    0.35    1.03
   1   7  -4    2.76    1.54
   1   7  -4    1.39    1.16
   1  -7  -4    0.33    0.33
  -1   7   4    0.89    1.56
  -1   7   4    0.34    0.93
   1  -7  -3  551.40   21.68
  -1  -7   3  643.89   23.49
  -1   7   3  566.55   21.39
  -1   7   3  580.96   23.17
   1  -7  -3  571.35   22.80
   1  -7  -3  561.34   22.28
   1   7  -3  571.80   22.41
   1  -7  -3  594.76   22.51
   1   7  -3  541.16   22.22
  -1  -7   3  620.36   23.44
   1   7  -3  560.15   21.75
  -1   7   3  607.72   24.05
   1  -7  -3  574.17   23.37
  -1  -7   3  533.28   20.76
  -1   7   3  601.63   23.17
   1  -7  -3  557.16   21.44
  -1   7   2  296.88   12.71
  -1  -7   2  313.74   13.05
  -1   7   2  303.48   12.04
  -1  -7   2  277.06   10.69
   1   7  -2  273.26   11.12
   1  -7  -2  291.99   12.14
  -1   7   2  285.31   12.13
   1   7  -2  288.01   12.49
  -1  -7   2  309.64   12.90
   1  -7  -2  300.57   13.23
  -1  -7   2  281.35   11.09
  -1   7   2  290.09   12.77
   1  -7  -2  292.36   12.17
  -1   7   1   18.42    1.82
  -1   7   1   19.68    2.14
  -1  -7   1   18.63    2.27
   1   7  -1   17.76    1.90
   1  -7  -1   20.57    2.23
  -1  -7   1   19.74    1.89
   1  -7  -1   21.74    2.22
   1   7  -1   20.62    2.07
   1  -7  -1   21.23    2.19
  -1  -7   1   28.04    2.58
   1   7  -1   23.67    2.66
  -1  -7   1   19.16    2.43
   1  -7  -1   19.44    2.29
  -1   7   1   19.80    2.16
   1  -7  -1   21.26    2.37
   1  -7   0   21.69    2.45
  -1   7   0   22.49    1.69
  -1   7   0   23.51    2.20
  -1   7   0   17.97    2.17
  -1  -7   0   21.75    2.28
   1  -7   0   17.91    1.75
  -1  -7   0   21.91    1.72
  -1   7   0   20.94    1.69
  -1  -7   0   22.97    1.78
  -1   7   0   20.20    1.66
  -1   7   0   23.45    2.21
  -1  -7   0   14.72    2.21
   1   7   0   27.24    2.51
  -1   7   0   20.45    1.70
  -1   7   0   22.19    2.14
  -1  -7   0   21.52    2.47
   1  -7   0   20.57    2.21
   1  -7   1 3598.30  115.46
   1   7   1 3268.09  115.57
  -1  -7  -1 3191.02  114.18
   1   7   1 3556.69  115.68
  -1  -7  -1 3951.06  114.93
   1   7   1 3541.16  114.64
   1  -7   1 3574.45  115.62
  -1   7  -1 3489.51  114.65
  -1  -7  -1 3578.81  114.71
  -1   7  -1 3496.10  114.66
  -1  -7  -1 3476.75  114.64
  -1  -7  -1 3489.56  114.65
  -1   7  -1 3598.81  114.61
  -1  -7  -1 3583.42  115.36
  -1   7  -1 3609.82  114.61
  -1  -7  -1 3531.67  114.68
   1  -7   1 3428.79  113.30
  -1   7  -1 3566.61  115.61
   1   7   1 4104.46  114.98
   1   7   1 3548.33  115.71
  -1  -7  -1 3467.31  116.03
   1  -7   1 3821.75  115.78
   1  -7   2  139.96    7.41
   1   7   2  115.11    7.09
   1  -7   2  130.38    6.93
   1   7   2  117.71    7.24
   1   7   2  126.86    6.30
  -1  -7  -2  123.73    6.90
  -1  -7  -2  112.78    5.40
  -1   7  -2  119.78    6.85
  -1  -7  -2  126.87    6.96
  -1   7  -2  127.06    6.95
  -1  -7  -2  116.78    6.75
  -1   7  -2  115.97    6.92
  -1  -7  -2  109.26    6.79
  -1   7  -2  114.77    6.87
  -1  -7  -2  120.48    7.05
  -1   7  -2  138.95    7.21
   1   7   2  116.66    5.71
  -1  -7  -2  116.63    5.62
   1  -7   2  104.73    4.79
   1   7   2  127.49    7.42
  -1   7  -2  123.47    7.49
   1  -7   3  174.14    9.44
   1  -7   3  179.17    9.11
   1  -7   3  170.18    9.40
   1   7   3  162.49    8.20
   1   7   3  172.40    9.85
   1   7   3  150.53    9.88
  -1  -7  -3  161.45    6.13
   1   7   3  162.66    9.75
  -1  -7  -3  146.93    9.66
  -1   7  -3  186.03   10.11
  -1  -7  -3  152.87    7.37
  -1   7  -3  166.78    9.20
  -1  -7  -3  175.03    9.84
  -1   7  -3  170.05    9.75
  -1   7  -3  170.72   10.08
  -1  -7  -3  184.96   10.08
  -1  -7  -3  155.51    9.85
  -1   7  -3  163.01    9.90
  -1  -7  -3  160.29    8.91
   1   7   4    0.39    0.87
   1   7   4    0.47    1.18
   1  -7   4    0.64    0.72
   1   7   4    1.15    1.13
   1  -7   4    2.94    1.55
   1  -7   4    0.81    1.35
  -1   7  -4    1.88    1.48
  -1   7  -4    0.33    0.83
  -1  -7  -4    0.87    1.08
  -1   7  -4    2.58    1.59
  -1   7  -4    1.73    1.44
  -1  -7  -4    0.44    0.97
  -1  -7  -4    2.32    0.61
  -1  -7  -4    1.02    0.43
  -1  -7  -4    1.32    0.57
  -1   7  -5   93.97    8.92
  -1   7  -5   86.08    4.12
  -1  -7  -5   97.92    9.00
  -1  -7  -5   91.61    4.23
  -1  -7  -5   89.42    8.68
  -1   7  -5   82.24    8.34
  -1  -7  -5   97.90    4.36
  -1   7  -5   80.53    4.04
  -1   7  -5   87.89    4.06
  -1  -7  -5   95.29    4.21
  -1   7  -5   91.11    4.01
  -1   7  -5   92.01    4.09
  -1  -7  -5  102.46    4.34
  -1  -7  -5   99.86    4.07
   1   7   5   92.06    9.23
   1  -7   5   96.93    9.68
  -1   7  -5   91.11    4.05
   1   7   5  103.88   10.01
  -1  -7  -5   96.87    4.11
  -1   7  -5   88.91    4.13
  -1   7  -5   86.76    4.19
  -1  -7  -5   92.02    4.07
  -1   7  -5   85.81    3.97
  -1   7  -5   89.48    4.04
  -1   7  -5   90.13    3.90
  -1   7  -5   86.91    4.06
  -1  -7  -5   97.67    4.11
  -1   7  -5   89.23    4.02
  -1   7  -5   87.91    3.88
  -1  -7  -5   93.39    4.07
  -1  -7  -5   90.14    3.92
  -1   7  -5   88.65    4.10
  -1   7  -5   82.31    3.93
  -1  -7  -5   90.80    4.31
  -1  -7  -5   96.30    4.27
  -1  -7  -5  100.93    4.36
  -1   7  -5   89.22    3.93
  -1  -7  -5   88.89    4.17
  -1   7  -5   85.69    3.89
  -1  -7  -5   98.83    4.24
  -1   7  -5   86.89    4.19
  -1   7  -5   95.87    4.18
  -1   7  -5   79.29    4.09
  -1   7  -5   86.84    4.05
  -1  -7  -5   86.91    4.10
  -1   7  -5   85.30    4.03
  -1  -7  -5   91.89    4.17
  -1   7  -5   82.02    4.08
  -1   7  -5   89.34    4.21
  -1   7  -5   88.11    4.23
  -1  -7  -5   88.06    4.17
  -1   7  -5   87.12    4.21
  -1   7  -5   81.57    3.86
  -1   7  -5   84.06    3.87
  -1  -7  -5   94.58    4.32
   1  -7   5   82.85    8.29
  -1  -7  -5   94.85    4.17
  -1   7  -5   87.20    3.85
  -1  -7  -5   89.01    3.94
  -1   7  -6    1.11    0.62
  -1  -7  -6    0.81    0.73
  -1   7  -6    1.82    0.66
  -1  -7  -6    0.86    0.71
  -1   7  -6   -0.50    1.14
  -1  -7  -6    0.96    0.65
  -1   7  -6    1.16    0.66
  -1   7  -6    0.17    0.98
  -1   7  -6    0.68    0.94
  -1   7  -6    1.05    0.71
  -1   7  -6    0.80    0.47
  -1   7  -6    0.39    0.61
  -1  -7  -6    0.91    0.58
  -1   7  -6    1.32    0.68
  -1   7  -6    0.34    0.54
  -1  -7  -6    0.60    0.69
  -1   7  -6    1.13    0.55
  -1  -7  -6    0.73    0.69
  -1   7  -6   11.56    1.35
  -1   7  -6    1.84    0.71
  -1  -7  -6    1.38    0.70
  -1  -7  -6    0.80    0.67
  -1   7  -6   -0.15    1.17
  -1  -7  -6    0.73    0.63
  -1   7  -6    0.15    0.75
  -1   7  -6    1.16    0.74
  -1  -7  -6    0.85    0.73
  -1  -7  -6   -0.09    0.72
  -1   7  -6    1.56    0.76
  -1  -7  -6    0.59    0.74
  -1   7  -6    0.92    0.73
  -1  -7  -6    1.70    0.70
  -1   7  -6    0.80    0.54
  -1  -7  -6    0.78    0.63
  -1   7  -6   13.61    1.52
  -1   7  -6    1.41    0.58
  -1   7  -6    3.89    1.05
  -1  -7  -6   -0.38    0.70
  -1  -7  -6    0.31    0.62
  -1  -7  -6    0.91    0.66
  -1  -7  -7    1.88    0.62
  -1  -7  -7    1.83    0.66
  -1  -7  -7    2.10    0.71
  -1   7  -7    1.70    0.70
  -1   7  -7    1.48    0.71
  -1  -7  -7    1.47    0.61
  -1  -7  -7    1.35    0.59
  -1   7  -7   -0.06    0.80
  -1   7  -7    0.19    0.78
  -1   7  -7    0.70    0.63
  -1  -7  -7    0.73    0.72
  -1  -7  -7    1.86    0.73
  -1   7  -7   10.20    1.31
  -1  -7  -7    1.26    0.56
  -1   7  -7    9.15    1.19
  -1  -7  -7    1.84    0.70
  -1   7  -7    0.82    0.54
  -1  -7  -7    1.75    0.69
  -1  -7  -7    1.00    0.64
  -1  -7  -7    1.58    0.63
  -1   7  -7    0.81    0.57
  -1  -7  -8    4.23    0.51
  -1  -7  -8    5.41    0.68
  -1  -7  -8    4.77    0.59
  -1  -7  -8    5.34    0.63
  -1  -7  -8    5.14    0.61
  -1  -7  -8    3.91    0.52
  -1  -7  -8    4.70    0.61
  -1  -7  -8    4.56    0.59
  -1   7  -8   14.31    0.98
  -1   7  -8   14.60    1.00
   1  -8  -9    0.13    0.20
   1  -8  -8    2.29    0.72
   1   8  -8    2.56    0.66
   1  -8  -8    1.48    0.65
   1   8  -8    2.03    0.69
   1   8  -8    3.08    0.59
   1  -8  -8    2.52    0.56
  -1   8   8    2.22    0.61
   1   8  -8    3.51    0.79
   1  -8  -8    2.36    0.72
   1  -8  -8    1.89    0.63
   1  -8  -8    1.78    0.61
   1  -8  -8    1.60    0.63
   1   8  -8    2.47    0.68
   1   8  -8    4.11    0.74
   1   8  -8    3.79    0.70
   1   8  -8    3.59    0.70
   1   8  -8    2.87    0.61
   1  -8  -8    2.84    0.63
   1  -8  -8    2.88    0.65
   1  -8  -8    2.61    0.69
   1   8  -8    3.24    0.66
   1  -8  -8    2.60    0.67
   1   8  -7   92.70    4.13
   1   8  -7   89.48    4.18
   1   8  -7   88.03    4.15
   1   8  -7   87.93    4.24
   1  -8  -7   95.50    4.41
   1   8  -7   89.04    4.17
   1  -8  -7   89.58    4.44
   1  -8  -7   97.13    4.21
   1   8  -7   93.43    4.16
   1   8  -7   84.34    4.11
   1  -8  -7   95.00    4.43
   1  -8  -7   98.30    4.42
   1   8  -7   90.50    4.16
   1   8  -7   79.23    4.03
   1   8  -7  100.55    4.39
   1  -8  -7   99.38    4.43
   1   8  -7   94.49    4.08
   1  -8  -7  113.29    4.38
   1   8  -7   94.04    4.27
   1   8  -7  103.86    4.18
   1   8  -7   96.77    4.06
   1   8  -7   94.11    4.25
   1   8  -7   99.02    4.30
   1  -8  -7   95.59    4.22
   1   8  -7  100.45    4.35
   1  -8  -7   96.52    4.23
   1  -8  -7   95.52    4.27
   1   8  -7   92.75    4.16
   1   8  -7  106.78    4.20
   1  -8  -7   82.91    4.04
   1  -8  -7   91.43    4.28
   1   8  -7   84.78    4.21
   1  -8  -7   92.35    4.32
  -1   8   6   37.07    2.33
   1  -8  -6   42.52    2.27
   1  -8  -6   43.24    2.67
   1  -8  -6   39.80    2.52
   1   8  -6   37.75    2.41
   1  -8  -6   40.68    2.58
   1   8  -6   60.06    3.01
   1   8  -6   59.59    3.03
   1   8  -6   41.69    2.51
   1   8  -6   35.51    2.24
   1  -8  -6   38.44    2.60
  -1   8   6   48.56    6.74
   1   8  -6   38.80    2.34
   1  -8  -6   37.63    2.33
  -1   8   6   38.30    6.41
  -1  -8   6   39.63    6.66
   1   8  -6   42.90    2.40
   1   8  -6   39.63    2.43
   1   8  -6   63.07    3.14
   1   8  -6   38.93    2.39
   1  -8  -6   36.09    2.46
   1   8  -6   39.56    2.23
   1  -8  -6   37.03    2.55
  -1  -8   6   39.21    6.26
  -1   8   6   40.37    6.78
   1   8  -6   54.16    2.77
   1  -8  -6   36.25    2.43
   1   8  -6   40.69    2.32
   1  -8  -6   35.90    2.29
   1  -8  -6   39.78    2.37
   1   8  -6   41.50    2.46
   1   8  -6   43.43    2.51
   1   8  -6   42.41    2.48
   1   8  -6   41.63    2.49
   1   8  -6   53.49    2.63
   1  -8  -6   36.79    2.33
   1   8  -6   42.18    2.42
   1  -8  -6   40.69    2.44
   1   8  -6   34.39    2.19
   1  -8  -6   36.69    2.37
   1  -8  -6   39.95    2.47
   1  -8  -6   38.15    2.48
   1   8  -6   47.44    6.31
   1   8  -6   37.29    5.43
   1  -8  -6   40.68    5.96
   1   8  -6   43.76    6.05
   1  -8  -6   31.52    5.35
   1   8  -6   38.67    2.43
   1  -8  -6   34.56    2.42
   1  -8  -6   39.85    2.38
   1   8  -6   42.25    2.49
   1   8  -6   40.74    2.29
   1  -8  -6   40.23    2.52
  -1  -8   5  355.43   19.10
   1  -8  -5  316.12   16.10
   1   8  -5  316.54   11.41
   1  -8  -5  345.49   12.11
   1  -8  -5  341.25   12.14
  -1  -8   5  335.79   18.38
  -1   8   5  325.93   18.44
  -1   8   5  372.09   18.13
  -1  -8   5  360.03   17.72
   1   8  -5  336.94   11.75
   1  -8  -5  333.79   17.88
   1   8  -5  329.72   17.77
   1   8  -5  329.23   17.69
   1  -8  -5  349.81   18.19
   1  -8  -5  324.65   17.24
   1   8  -5  335.24   17.90
  -1   8   5  333.79   19.46
  -1   8   5  313.80   16.96
   1  -8  -5  358.02   11.80
  -1  -8   4   13.79    2.96
   1  -8  -4   13.83    2.59
   1   8  -4   12.59    2.15
   1  -8  -4   13.99    1.19
   1  -8  -4   15.22    1.23
  -1   8   4   13.11    2.90
   1   8  -4   13.48    1.06
  -1  -8   4   12.73    2.60
  -1   8   4   13.09    2.92
   1  -8  -4   14.30    2.71
   1   8  -4   16.24    2.99
   1  -8  -4   13.94    2.75
   1   8  -4   14.82    2.83
   1  -8  -4   14.24    2.77
   1   8  -4   15.22    2.81
   1  -8  -4   13.54    1.08
  -1   8   4   11.78    2.63
  -1   8   4   14.37    3.21
   1  -8  -3  219.06   10.42
  -1   8   3  214.53   10.15
  -1  -8   3  251.42   11.85
  -1   8   3  200.92   10.84
  -1   8   3  245.79   11.60
   1  -8  -3  213.28   10.51
   1   8  -3  210.89   10.50
   1  -8  -3  198.73   10.30
   1   8  -3  214.70   10.55
   1  -8  -3  197.82   10.90
  -1  -8   3  220.56   11.39
   1  -8  -3  225.62   11.68
   1  -8  -3  207.26    9.85
  -1   8   3  215.92   11.33
  -1  -8   3  193.45    8.93
  -1   8   3  223.73   12.04
   1  -8  -2    0.76    0.79
  -1  -8   2    2.52    1.25
  -1  -8   2    1.49    0.65
   1   8  -2    2.51    0.79
  -1   8   2    0.18    0.77
  -1   8   2    0.65    0.80
  -1   8   2    1.41    0.76
   1   8  -2    3.47    1.18
  -1  -8   2    3.57    1.30
   1   8  -2    3.04    1.04
  -1   8   2    0.92    1.03
   1  -8  -2    0.54    1.13
   1  -8  -2    1.00    1.01
   1  -8  -2    1.61    0.96
   1   8  -2    1.76    0.49
  -1   8   2    1.88    1.08
  -1  -8   2    2.26    0.67
   1   8  -1 2338.12   77.27
  -1   8   1 2300.08   76.88
   1   8  -1 2254.99   76.25
  -1   8   1 2324.22   75.90
  -1  -8   1 2321.71   76.08
   1  -8  -1 2323.62   76.94
   1   8  -1 2284.44   76.53
   1  -8  -1 2264.15   76.61
  -1  -8   1 2390.97   76.94
   1  -8  -1 2208.78   77.28
  -1  -8   1 2397.31   77.65
   1   8  -1 2694.75   78.17
   1  -8  -1 2330.20   77.03
  -1   8   1 2351.71   76.63
   1  -8   0 1163.84   37.85
  -1   8   0 1138.91   38.03
  -1  -8   0 1193.04   37.75
   1  -8   0 1138.46   38.22
   1   8   0 1185.13   38.01
  -1  -8   0 1150.26   37.75
  -1   8   0 1130.24   36.39
  -1   8   0 1172.45   37.60
  -1  -8   0 1211.29   37.73
  -1  -8   0 1211.00   36.06
  -1   8   0 1187.16   36.04
  -1  -8   0 1204.03   36.05
  -1   8   0 1194.35   36.06
   1  -8   0 1120.71   36.66
  -1  -8   0 1156.93   37.92
  -1   8   0 1121.53   37.30
  -1   8   0 1119.47   37.28
  -1  -8   0 1075.31   38.14
   1   8   0 1310.22   38.23
   1  -8   0 1109.02   37.73
  -1   8   0 1102.15   36.15
   1  -8   1 1603.99   54.86
  -1  -8  -1 1806.33   54.24
   1  -8   1 1671.37   54.95
  -1  -8  -1 1562.23   55.19
   1   8   1 1555.00   54.98
   1   8   1 1610.75   54.93
  -1  -8  -1 1571.27   53.80
   1   8   1 1634.14   54.10
  -1  -8  -1 1656.42   53.68
  -1  -8  -1 1619.74   53.64
  -1   8  -1 1645.33   53.68
  -1  -8  -1 1557.64   53.71
  -1   8  -1 1642.36   53.67
  -1  -8  -1 1657.78   54.75
  -1  -8  -1 1548.96   53.68
  -1   8  -1 1560.18   53.65
  -1   8  -1 1593.75   53.72
  -1   8  -1 1637.18   54.95
   1  -8   1 1562.15   52.25
  -1   8  -1 1563.00   53.27
   1   8   1 1664.02   55.11
   1   8   1 1838.39   54.15
  -1  -8  -1 1596.25   55.51
   1  -8   1 1682.84   55.05
   1   8   2  116.10    6.24
   1  -8   2  120.65    6.88
   1  -8   2  105.48    6.71
   1   8   2  114.85    7.16
   1   8   2  105.29    7.01
  -1   8  -2  110.36    6.52
  -1   8  -2  103.12    6.47
  -1  -8  -2  103.20    6.50
  -1   8  -2   98.64    6.26
  -1  -8  -2  117.63    6.85
  -1  -8  -2  115.09    6.64
  -1  -8  -2  116.93    6.68
  -1   8  -2  106.77    6.60
  -1  -8  -2  106.14    5.30
  -1   8  -2  103.84    6.49
  -1  -8  -2  112.96    6.71
  -1  -8  -2   99.89    5.51
   1   8   2  109.56    7.20
   1   8   2  119.15    5.48
   1  -8   2  119.41    7.36
  -1   8  -2  110.79    7.17
   1  -8   2  110.11    5.97
   1  -8   3    2.59    1.19
   1   8   3    2.36    1.51
   1  -8   3    2.43    1.09
   1  -8   3    3.39    1.34
   1   8   3    2.67    1.03
   1   8   3    1.95    1.20
   1   8   3    2.18    1.62
  -1  -8  -3    1.82    0.52
  -1  -8  -3    2.09    0.52
  -1  -8  -3    1.41    0.63
  -1   8  -3    3.37    1.55
  -1   8  -3    3.09    1.38
  -1  -8  -3    1.24    1.10
  -1   8  -3    3.69    1.37
  -1   8  -3    2.03    1.50
  -1  -8  -3    1.36    1.07
  -1  -8  -3    1.38    1.07
  -1  -8  -3    1.36    1.20
  -1  -8  -3    2.50    1.44
  -1   8  -3    2.83    1.22
   1   8   4   31.29    4.37
   1   8   4   29.75    4.61
   1  -8   4   37.21    4.83
   1   8   4   31.57    4.31
   1  -8   4   26.90    4.06
  -1  -8  -4   38.15    4.88
  -1   8  -4   29.53    4.29
  -1  -8  -4   23.53    3.97
  -1   8  -4   33.12    4.55
  -1   8  -4   26.19    3.82
  -1  -8  -4   30.84    1.82
  -1  -8  -4   32.10    1.98
  -1  -8  -4   30.28    1.96
  -1   8  -5    4.12    0.88
  -1   8  -5    4.44    0.85
  -1  -8  -5    5.38    0.97
  -1  -8  -5    5.48    0.98
  -1  -8  -5    4.41    0.89
  -1   8  -5    5.51    0.82
  -1   8  -5    5.10    0.90
  -1  -8  -5    5.53    0.80
  -1  -8  -5    6.32    0.97
   1   8   5    3.05    2.04
   1  -8   5    3.86    2.27
   1   8   5    5.50    2.87
  -1  -8  -5    5.25    0.86
  -1   8  -5    4.10    0.80
  -1   8  -5    3.97    0.94
  -1   8  -5    4.00    0.85
  -1   8  -5    4.87    0.97
  -1   8  -5    4.67    0.80
  -1   8  -5    3.79    0.88
  -1   8  -5    4.25    0.89
  -1   8  -5    3.74    0.76
  -1  -8  -5    5.05    0.98
  -1  -8  -5    5.44    0.95
  -1   8  -5    4.68    0.87
  -1  -8  -5    4.93    0.89
  -1   8  -5    3.60    0.80
  -1  -8  -5    5.75    0.96
  -1   8  -5    3.23    0.69
  -1   8  -5    4.48    0.89
  -1  -8  -5    4.52    0.90
  -1  -8  -5    4.82    1.01
  -1   8  -5    3.91    0.88
  -1  -8  -5    3.72    0.87
  -1   8  -5    2.52    0.79
  -1   8  -5    4.56    0.93
  -1   8  -5    4.20    0.84
  -1  -8  -5    4.60    0.87
  -1   8  -5    4.52    0.87
  -1   8  -5    4.15    0.81
  -1  -8  -5    4.83    0.88
  -1  -8  -5    3.89    2.24
  -1  -8  -5    3.32    1.95
  -1  -8  -5    4.95    0.99
  -1   8  -5    3.30    2.03
  -1   8  -5    6.01    2.51
  -1   8  -5    2.82    0.79
  -1   8  -5    4.68    0.88
  -1  -8  -5    4.14    0.72
  -1  -8  -5    3.36    0.79
  -1   8  -5    5.42    0.92
  -1   8  -5    4.58    0.77
  -1   8  -5    4.43    0.85
  -1   8  -5    2.69    0.79
  -1   8  -5    3.27    0.70
  -1  -8  -5    5.60    0.91
  -1  -8  -5    3.40    0.75
  -1  -8  -5    4.45    0.85
  -1   8  -5    3.33    0.68
  -1  -8  -6   53.35    2.88
  -1   8  -6   46.48    2.65
  -1   8  -6   46.12    2.71
  -1  -8  -6   52.64    2.95
  -1   8  -6   51.23    2.66
  -1  -8  -6   50.92    2.74
  -1   8  -6   50.51    2.70
  -1   8  -6   47.39    2.77
  -1   8  -6   48.77    2.85
  -1   8  -6   37.05    2.61
  -1  -8  -6   54.56    2.94
  -1   8  -6   49.30    2.79
  -1   8  -6   48.87    2.63
  -1  -8  -6   49.05    2.67
  -1   8  -6   44.86    2.65
  -1   8  -6   45.83    2.46
  -1  -8  -6   56.82    2.98
  -1  -8  -6   46.25    2.74
  -1   8  -6   51.98    2.79
  -1   8  -6   48.16    2.63
  -1  -8  -6   52.49    2.84
  -1   8  -6   44.31    2.70
  -1   8  -6   47.63    2.68
  -1  -8  -6   86.10    3.44
  -1  -8  -6   40.64    2.57
  -1   8  -6   45.80    2.75
  -1  -8  -6   48.23    2.84
  -1   8  -6   34.07    2.53
  -1   8  -6   46.13    2.82
  -1  -8  -6   48.73    2.84
  -1  -8  -6   49.96    2.94
  -1   8  -6   43.84    2.73
  -1   8  -6   49.74    2.90
  -1   8  -6   35.49    2.55
  -1   8  -6   58.61    2.92
  -1   8  -6   52.34    2.85
  -1  -8  -6   55.53    2.80
  -1   8  -6   50.52    2.56
  -1   8  -6   50.14    2.55
  -1  -8  -6   51.54    2.74
  -1  -8  -6   52.41    2.60
  -1  -8  -6   51.25    2.60
  -1  -8  -6   50.87    2.79
  -1   8  -7    0.44    0.50
  -1  -8  -7    0.56    0.53
  -1   8  -7    2.99    0.89
  -1  -8  -7    0.25    0.58
  -1  -8  -7   -0.14    0.70
  -1   8  -7    0.34    0.64
  -1  -8  -7    0.32    0.59
  -1  -8  -7    0.37    0.58
  -1   8  -7    0.52    0.54
  -1   8  -7   -0.11    0.66
  -1  -8  -7    0.22    0.53
  -1  -8  -7    0.28    0.52
  -1   8  -7   -0.63    0.86
  -1   8  -7    3.63    1.06
  -1  -8  -7    0.17    0.50
  -1  -8  -7    0.07    0.62
  -1  -8  -7   -0.26    0.60
  -1  -8  -7    0.13    0.62
  -1   8  -7    0.94    0.55
  -1  -8  -7    0.45    0.59
  -1   8  -8   45.43    1.78
  -1  -8  -8   28.39    1.52
  -1  -8  -8   33.08    1.58
  -1   8  -8   58.00    1.81
  -1   8  -8   43.36    1.75
  -1  -8  -8   27.21    1.42
  -1  -8  -8   27.00    1.61
  -1  -8  -8   30.97    1.59
  -1  -8  -8   33.05    1.58
  -1   9   8   48.94    2.57
   1   9  -8   49.64    2.36
   1   9  -8   47.31    2.38
   1  -9  -8   54.80    2.62
   1  -9  -8   53.02    2.43
   1   9  -8   49.30    2.38
   1   9  -8   54.21    2.58
   1  -9  -8   59.53    2.72
   1   9  -8   50.62    2.48
   1   9  -8   55.39    2.51
   1  -9  -8   56.00    2.53
   1   9  -8   56.15    2.59
   1   9  -8   57.19    2.53
   1  -9  -8   56.14    2.54
   1  -9  -8   56.33    2.73
   1  -9  -8   50.18    2.55
   1  -9  -8   47.86    2.49
   1  -9  -8   55.27    2.57
   1   9  -7   27.83    1.90
   1   9  -7   27.40    1.97
   1  -9  -7   30.55    2.13
   1   9  -7   34.46    2.38
   1   9  -7   29.64    2.03
   1  -9  -7   30.78    2.23
   1   9  -7   35.75    2.36
   1  -9  -7   26.84    1.88
   1   9  -7   29.23    1.93
   1   9  -7   25.61    1.92
   1   9  -7   27.01    2.07
   1  -9  -7   29.06    2.14
   1  -9  -7   29.13    2.09
   1   9  -7   28.82    1.98
   1   9  -7   29.96    2.09
   1   9  -7   30.15    1.86
   1  -9  -7   32.17    2.17
   1   9  -7   34.55    2.09
   1   9  -7   27.10    2.01
   1   9  -7   32.29    1.87
   1   9  -7   31.97    2.10
   1   9  -7   32.60    2.06
   1  -9  -7   31.14    2.00
   1  -9  -7   30.72    1.99
   1   9  -7   31.90    2.04
   1  -9  -7   27.63    1.91
   1   9  -7   35.37    2.11
   1  -9  -7   30.75    2.06
   1   9  -7   29.28    1.90
   1  -9  -7   29.19    2.02
   1   9  -7   28.46    2.01
   1  -9  -7   27.92    2.03
   1  -9  -6   15.61    1.22
  -1   9   6   13.80    1.32
   1  -9  -6   16.91    1.62
   1  -9  -6   14.38    1.45
   1   9  -6   30.21    2.40
   1   9  -6    9.87    1.24
   1   9  -6   10.99    1.29
   1   9  -6   30.93    2.39
   1  -9  -6   11.74    1.35
  -1   9   6   13.15    3.68
   1   9  -6   12.43    1.29
   1  -9  -6   13.34    1.29
  -1  -9   6   10.16    3.50
  -1   9   6   12.62    3.81
   1   9  -6   12.93    1.26
   1   9  -6   13.00    1.35
   1   9  -6   10.86    1.28
   1   9  -6   36.64    2.46
   1  -9  -6   10.73    1.29
   1  -9  -6   14.15    1.53
  -1  -9   6   15.46    3.95
  -1   9   6   17.25    4.44
   1  -9  -6   10.39    1.19
   1  -9  -6   12.06    1.36
   1   9  -6   11.09    1.14
   1   9  -6   19.24    1.71
   1   9  -6   17.51    1.61
   1   9  -6   14.60    1.38
   1  -9  -6   11.68    1.26
   1  -9  -6   12.50    1.28
   1   9  -6   13.79    1.37
   1   9  -6   10.63    1.28
   1   9  -6   12.02    1.30
   1   9  -6   11.34    1.15
   1   9  -6   11.83    1.22
   1  -9  -6   12.44    1.33
   1  -9  -6   10.67    1.22
   1  -9  -6   10.65    1.26
   1  -9  -6   16.00    3.73
   1   9  -6    9.06    2.85
   1   9  -6    6.59    2.40
   1  -9  -6   10.57    1.33
   1  -9  -6   10.81    3.06
   1   9  -6    9.02    2.90
   1   9  -6   10.58    1.25
   1  -9  -6   15.36    1.47
   1  -9  -6   13.08    1.39
   1  -9  -6   12.97    1.42
   1   9  -6   11.10    1.30
   1   9  -6   11.03    1.14
  -1  -9   5  293.36   17.56
   1   9  -5  307.97   10.85
   1  -9  -5  299.82   15.68
   1  -9  -5  328.39   11.56
   1  -9  -5  319.95   11.58
  -1   9   5  293.80   17.54
   1   9  -5  318.23   11.16
  -1  -9   5  322.62   17.24
  -1   9   5  320.36   17.11
   1   9  -5  321.46   17.17
   1  -9  -5  299.06   16.80
   1   9  -5  311.18   17.03
   1  -9  -5  285.23   16.59
   1  -9  -5  308.30   16.61
   1   9  -5  284.76   16.79
  -1  -9   5  348.64   19.99
  -1   9   5  295.91   16.74
  -1   9   5  337.43   19.49
   1  -9  -5  336.89   11.19
   1   9  -4  573.00   23.63
  -1  -9   4  627.71   26.91
   1  -9  -4  617.84   25.71
   1  -9  -4  635.46   20.88
   1  -9  -4  633.38   20.87
  -1  -9   4  678.98   26.96
  -1   9   4  570.69   26.25
   1   9  -4  585.46   20.54
  -1   9   4  628.40   26.38
   1   9  -4  612.28   26.23
   1  -9  -4  655.47   26.38
   1  -9  -4  604.05   25.66
   1  -9  -4  615.35   25.78
   1   9  -4  571.39   25.43
   1   9  -4  570.48   25.40
   1  -9  -4  669.74   20.72
  -1   9   4  629.72   26.56
  -1   9   4  656.92   28.36
   1  -9  -3  822.00   30.18
  -1   9   3  754.83   30.59
  -1  -9   3  903.86   31.99
  -1   9   3  871.11   31.32
  -1   9   3  804.69   29.71
   1   9  -3  799.76   29.90
   1  -9  -3  796.47   29.87
   1  -9  -3  779.81   29.77
   1   9  -3  808.99   29.94
   1  -9  -3  766.59   29.10
  -1   9   3  834.32   31.58
   1  -9  -3  781.98   31.62
  -1  -9   3  846.42   31.36
  -1   9   2   30.29    3.00
   1  -9  -2   30.69    3.56
  -1  -9   2   33.81    3.55
   1   9  -2   26.59    2.58
  -1   9   2   29.11    3.03
   1  -9  -2   32.72    3.29
  -1   9   2   27.31    3.17
  -1  -9   2   27.06    2.37
   1   9  -2   28.95    3.06
   1  -9  -2   30.45    3.73
  -1   9   2   27.13    3.28
   1   9  -2   26.23    1.90
  -1   9   2   32.29    3.47
   1  -9  -2   28.67    3.02
   1   9  -2   27.49    2.85
  -1  -9   2   28.83    3.14
  -1   9   1  115.91    5.66
  -1  -9   1  102.57    5.65
  -1   9   1  110.94    6.29
   1   9  -1   98.76    5.72
   1  -9  -1  113.10    6.29
   1  -9  -1  105.88    6.01
   1   9  -1  103.68    5.83
   1  -9  -1  103.59    6.51
   1   9  -1  105.32    5.35
  -1  -9   1  108.75    6.65
   1  -9  -1  104.75    6.22
  -1   9   1  104.63    5.88
   1   9  -1  121.52    6.98
  -1  -9   1   99.86    5.91
   1   9  -1  103.51    5.04
   1  -9   0   89.41    5.51
  -1   9   0   97.69    4.81
  -1   9   0   90.67    5.79
  -1  -9   0   95.63    5.63
   1   9   0   92.19    5.65
   1   9   0   87.44    5.48
  -1  -9   0   96.27    5.62
   1  -9   0   91.62    5.84
  -1   9   0   96.82    5.52
  -1  -9   0   92.97    4.14
  -1  -9   0   97.65    5.51
   1  -9   0   89.42    4.85
  -1   9   0   96.62    4.20
  -1   9   0   96.32    4.21
  -1  -9   0   90.76    4.11
  -1  -9   0   93.21    6.01
  -1   9   0   96.55    5.36
   1  -9   0   95.05    5.79
   1   9   0   95.17    5.43
   1   9   0  107.48    5.80
  -1   9   0   89.76    4.41
  -1   9   0  100.41    5.38
  -1  -9   0   95.15    5.65
  -1  -9  -1  822.04   29.58
   1   9   1  784.13   29.12
   1   9   1  794.30   28.33
   1  -9   1  826.28   29.16
  -1  -9  -1  770.24   28.10
  -1  -9  -1  876.72   28.27
   1   9   1  835.42   29.27
   1  -9   1  823.17   29.27
  -1  -9  -1  795.23   27.43
   1  -9   1  764.72   26.49
  -1   9  -1  851.14   27.60
  -1   9  -1  750.25   27.42
  -1  -9  -1  760.35   27.46
  -1  -9  -1  746.07   27.40
  -1  -9  -1  766.31   28.75
  -1   9  -1  834.50   27.56
  -1   9  -1  745.75   27.42
  -1  -9  -1  787.56   27.41
   1  -9   1  839.46   29.29
  -1  -9  -1  803.55   29.91
   1   9   1  830.02   29.35
  -1   9  -1  764.22   27.26
   1   9   1  872.51   28.04
   1  -9   1  749.84   25.93
  -1   9  -1  813.09   28.92
   1  -9   2   82.08    5.77
   1  -9   2   81.53    5.70
   1   9   2   80.53    5.22
   1   9   2   73.36    5.91
   1   9   2   86.85    6.10
  -1   9  -2   67.56    5.07
  -1   9  -2   88.31    5.52
  -1  -9  -2   77.79    5.31
  -1   9  -2   89.82    5.56
  -1  -9  -2   75.45    5.25
  -1  -9  -2   71.20    4.29
  -1  -9  -2   81.97    5.54
  -1  -9  -2   80.07    5.70
  -1  -9  -2   76.83    5.37
  -1   9  -2   73.17    5.25
  -1  -9  -2   67.54    4.56
   1  -9   2   97.53    6.63
   1   9   2   88.71    6.43
   1   9   2   80.30    4.23
  -1   9  -2   78.08    6.00
   1  -9   2   75.74    4.66
  -1  -9  -3   59.12    2.67
   1  -9   3   60.83    4.94
  -1   9  -3   48.50    5.27
  -1  -9  -3   54.73    2.60
   1  -9   3   50.19    4.80
   1  -9   3   54.79    4.91
   1   9   3   54.43    5.64
   1   9   3   50.01    5.13
   1   9   3   54.15    4.44
  -1  -9  -3   64.08    5.41
  -1   9  -3   37.33    4.52
  -1  -9  -3   58.47    5.21
  -1  -9  -3   49.94    5.08
  -1   9  -3   49.45    4.99
  -1   9  -3   51.88    5.04
  -1  -9  -3   59.44    5.18
  -1   9  -3   51.00    4.89
  -1  -9  -3   39.08    4.59
  -1   9  -3   55.29    5.15
   1  -9   3   63.23    6.08
   1   9   3   56.56    5.50
  -1   9  -3   48.88    2.39
   1   9   4   15.07    3.14
   1  -9   4   10.52    3.06
   1   9   4    6.25    2.24
   1   9   4    7.02    2.70
   1  -9   4   12.12    2.95
   1  -9   4   10.01    2.41
  -1  -9  -4    9.55    2.71
  -1   9  -4   11.08    2.70
  -1  -9  -4    9.07    2.47
  -1   9  -4   10.28    2.63
  -1  -9  -4    8.99    0.94
  -1  -9  -4    9.31    1.09
  -1  -9  -4   10.86    1.15
  -1   9  -5    3.39    0.77
  -1   9  -5    2.12    0.76
  -1  -9  -5    2.41    0.78
  -1  -9  -5    2.71    0.83
  -1  -9  -5    2.43    0.75
  -1   9  -5    2.11    0.63
  -1  -9  -5    2.98    0.76
  -1  -9  -5    3.26    0.66
   1   9   5    3.10    2.07
  -1   9  -5    4.03    0.76
   1  -9   5    2.60    2.05
   1   9   5    2.11    2.07
  -1  -9  -5    2.62    0.67
  -1   9  -5    2.52    0.84
  -1   9  -5    1.90    0.76
  -1   9  -5    1.82    0.64
  -1   9  -5    3.08    0.75
  -1  -9  -5    3.46    0.80
  -1   9  -5    2.06    0.77
  -1  -9  -5    3.23    0.93
  -1   9  -5    3.92    0.90
  -1   9  -5    2.16    0.66
  -1   9  -5    2.54    0.74
  -1  -9  -5    2.08    0.70
  -1   9  -5    2.43    0.63
  -1   9  -5    2.32    0.74
  -1  -9  -5    2.72    0.72
  -1   9  -5    2.01    0.61
  -1   9  -5    1.59    0.61
  -1   9  -5    0.86    0.75
  -1   9  -5    3.46    0.77
  -1  -9  -5    2.77    0.78
  -1  -9  -5    2.19    0.74
  -1  -9  -5    2.51    0.80
  -1   9  -5    3.03    0.78
  -1   9  -5    0.80    0.76
  -1  -9  -5    2.25    0.68
  -1   9  -5    2.47    0.80
  -1  -9  -5    2.75    0.83
  -1   9  -5    2.80    0.81
  -1  -9  -5    2.72    0.76
  -1  -9  -5   11.27    1.55
  -1   9  -5    2.47    0.76
  -1   9  -5    2.41    0.72
  -1   9  -5    2.67    0.73
  -1  -9  -5    2.55    0.73
  -1  -9  -5    2.29    0.69
  -1   9  -5    2.36    0.67
  -1  -9  -5    2.71    0.77
  -1  -9  -5    2.75    1.84
  -1  -9  -5    3.82    2.02
  -1   9  -5    3.77    2.24
  -1   9  -5    3.00    0.81
  -1   9  -5    2.71    1.81
  -1   9  -5    2.85    0.69
  -1  -9  -5    2.63    0.79
  -1   9  -6  133.04    5.40
  -1   9  -6  134.09    5.48
  -1  -9  -6  149.03    5.57
  -1  -9  -6  140.08    5.67
  -1   9  -6  134.29    5.35
  -1   9  -6  127.91    5.49
  -1  -9  -6  143.44    5.81
  -1   9  -6  130.16    5.45
  -1  -9  -6  146.25    5.55
  -1   9  -6  131.83    5.42
  -1   9  -6  131.57    5.66
  -1  -9  -6  141.81    5.77
  -1   9  -6  125.70    5.31
  -1  -9  -6  148.93    5.75
  -1   9  -6  136.31    5.54
  -1  -9  -6  128.55    5.58
  -1  -9  -6  123.36    5.41
  -1   9  -6  124.41    5.47
  -1   9  -6  133.55    5.48
  -1   9  -6  127.04    5.54
  -1  -9  -6  135.62    5.65
  -1   9  -6  122.67    5.52
  -1   9  -6  109.77    5.26
  -1   9  -6  111.37    5.27
  -1  -9  -6  132.01    5.59
  -1  -9  -6  144.12    5.88
  -1   9  -6  135.47    5.72
  -1   9  -6  130.70    5.63
  -1  -9  -6  144.78    5.78
  -1   9  -6  138.96    5.59
  -1   9  -6  116.60    5.40
  -1   9  -6  134.76    5.28
  -1  -9  -6  146.11    5.61
  -1   9  -6  127.81    5.51
  -1  -9  -6  145.08    5.59
  -1   9  -6  133.82    5.27
  -1   9  -6  132.46    5.49
  -1  -9  -6  132.92    5.60
  -1   9  -7  105.20    4.34
  -1  -9  -7   96.96    4.29
  -1  -9  -7  101.71    4.52
  -1   9  -7  171.15    4.88
  -1  -9  -7  107.95    4.52
  -1  -9  -7  107.33    4.50
  -1  -9  -7  103.52    4.49
  -1   9  -7   99.88    4.36
  -1   9  -7  103.81    4.39
  -1   9  -7  167.91    4.93
  -1   9  -7  101.91    4.39
  -1  -9  -7  110.00    4.61
  -1  -9  -7  107.28    4.41
  -1  -9  -7  100.62    4.36
  -1  -9  -7  103.17    4.61
  -1  -9  -7   99.40    4.40
  -1  -9  -7  104.67    4.54
  -1   9  -7  105.50    4.48
  -1  -9  -7  100.42    4.38
  -1  -9  -8    0.56    0.39
  -1  -9  -8    0.61    0.32
  -1  -9  -8    0.65    0.32
  -1  -9  -8    0.76    0.31
  -1  -9  -8    0.82    0.31
   1 -10  -8   24.85    1.70
   1 -10  -8   25.44    1.61
   1  10  -8   25.33    1.50
   1 -10  -8   26.73    1.48
   1 -10  -8   27.46    1.60
   1 -10  -8   28.45    1.69
   1  10  -8   24.46    1.53
   1  10  -8   28.05    1.65
   1 -10  -8   29.76    1.73
   1  10  -8   27.61    1.61
   1 -10  -8   24.75    1.55
  -1  10   8   24.93    1.64
   1  10  -8   27.94    1.57
   1 -10  -8   27.80    1.59
   1  10  -8   28.31    1.58
   1  10  -8   28.99    1.65
   1 -10  -8   26.74    1.57
   1 -10  -7  148.74    6.29
   1  10  -7  147.36    6.24
  -1  10   7  140.16    6.09
   1  10  -7  152.80    6.22
   1 -10  -7  164.27    6.47
   1  10  -7  148.15    6.25
   1  10  -7  157.27    6.26
   1  10  -7  165.51    6.30
   1  10  -7  148.59    6.24
   1 -10  -7  160.89    6.19
   1  10  -7  160.55    6.19
   1  10  -7  152.22    6.26
   1  10  -7  162.12    6.34
   1 -10  -7  152.78    6.52
   1 -10  -7  167.26    6.50
   1  10  -7  152.32    6.24
   1 -10  -7  162.75    6.51
   1 -10  -7  171.18    6.56
   1 -10  -7  165.11    6.46
   1  10  -7  165.70    6.41
   1  10  -7  152.39    6.06
   1  10  -7  165.01    6.42
   1  10  -7  160.74    6.06
   1 -10  -7  165.64    6.33
   1 -10  -7  160.42    6.28
   1  10  -7  174.14    6.40
   1  10  -7  169.51    6.37
   1 -10  -7  158.63    6.36
   1 -10  -7  151.43    6.21
   1  10  -7  143.98    6.01
   1  10  -7  154.94    6.12
   1 -10  -7  165.87    6.37
   1  10  -7  167.82    6.47
   1  10  -6   -0.56    1.08
   1  10  -6    1.10    1.37
   1 -10  -6   -0.56    1.51
   1  10  -6    1.66    1.63
   1 -10  -6    0.93    0.64
   1 -10  -6   -0.56    1.64
   1  10  -6    1.57    0.69
  -1  10   6    0.23    0.54
   1 -10  -6    1.50    0.48
   1 -10  -6    0.62    0.60
   1 -10  -6    0.09    0.59
   1 -10  -6    0.41    0.64
   1  10  -6   20.18    2.16
   1  10  -6   25.63    2.34
   1  10  -6    0.89    0.59
   1  10  -6    1.47    0.65
  -1  10   6    2.63    1.94
  -1  10   6    2.28    2.24
   1  10  -6    1.20    0.58
  -1 -10   6    1.57    1.96
   1 -10  -6    0.81    0.56
   1  10  -6    0.86    0.62
   1  10  -6    1.76    0.71
   1 -10  -6    0.73    0.72
   1  10  -6   29.83    2.46
   1  10  -6    0.70    0.65
   1 -10  -6    1.01    0.75
   1  10  -6    2.02    0.59
   1 -10  -6    0.80    0.66
   1 -10  -6    0.46    0.55
   1 -10  -6    0.67    0.70
   1  10  -6    6.73    1.28
   1  10  -6    1.43    0.70
   1  10  -6    1.12    0.55
   1 -10  -6    0.70    0.67
   1 -10  -6    3.39    0.97
   1 -10  -6    0.53    0.70
   1 -10  -6    0.99    0.60
   1  10  -6    2.28    0.73
   1 -10  -6    1.34    0.62
   1  10  -6    2.12    0.73
   1  10  -6    5.30    1.28
   1 -10  -6    1.15    0.63
   1  10  -6    0.85    0.50
   1  10  -6    0.93    0.52
   1 -10  -6    0.45    0.56
   1 -10  -6    1.45    0.65
  -1  10   6    0.75    1.45
  -1 -10   6   -0.63    1.40
  -1  10   5  166.79   12.21
  -1  10   5  170.26   11.67
   1  10  -5  177.51    6.53
  -1 -10   5  184.71   12.27
   1 -10  -5  178.83    6.85
   1  10  -5  154.78    6.47
   1  10  -5  158.25    6.50
   1 -10  -5  174.29    6.45
   1  10  -5  184.26   11.92
   1  10  -5  156.32   11.60
   1  10  -5  180.68   11.78
   1 -10  -5  159.52   11.30
   1 -10  -5  151.80   11.13
   1 -10  -5  178.43   11.60
   1 -10  -5  170.89    6.77
   1 -10  -5  166.22    6.74
   1  10  -5  163.94    6.60
  -1 -10   5  180.85   13.74
  -1  10   5  180.26   13.67
  -1  10   5  160.64   11.53
   1  10  -5  172.21    6.58
   1  10  -5  156.42    6.57
   1  10  -5  166.90    6.61
   1  10  -5  167.33    6.58
   1 -10  -5  170.93    6.50
   1 -10  -5  164.96    6.43
   1  10  -5  171.49    6.57
   1 -10  -5  164.87    6.44
   1 -10  -5  167.42    6.83
   1 -10  -5  169.44    6.81
   1  10  -5  179.14    6.25
  -1 -10   5  182.94   12.72
   1 -10  -5  153.05   10.44
   1 -10  -4  397.89   13.43
   1  10  -4  353.44   16.12
   1 -10  -4  384.59   18.21
  -1 -10   4  391.83   19.08
   1 -10  -4  394.07   13.53
   1 -10  -4  385.94   13.51
  -1  10   4  365.00   18.66
  -1  10   4  418.03   19.08
   1  10  -4  361.64   13.16
  -1 -10   4  415.83   19.36
  -1  10   4  361.94   16.68
   1 -10  -4  389.38   18.50
   1  10  -4  357.95   17.60
   1  10  -4  358.91   18.29
   1 -10  -4  373.26   17.78
   1 -10  -4  384.94   17.95
   1  10  -4  365.84   17.73
   1 -10  -4  423.95   13.33
  -1 -10   4  406.53   20.60
  -1  10   4  408.83   20.57
  -1  10   4  378.32   18.93
  -1  10   3  155.56    9.37
  -1  10   3  150.30    8.43
  -1 -10   3  173.50    9.97
   1 -10  -3  149.10    8.72
  -1  10   3  152.96    9.08
   1  10  -3  142.53    8.16
   1 -10  -3  147.80    8.20
   1 -10  -3  150.65    8.27
   1  10  -3  148.65    8.29
  -1  10   3  145.12    9.46
   1 -10  -3  143.93    7.82
   1 -10  -3  168.88   10.07
  -1 -10   3  143.13    9.01
   1 -10  -2  589.98   20.19
  -1  10   2  621.02   20.21
  -1  10   2  573.21   19.60
   1  10  -2  592.67   19.16
  -1 -10   2  684.38   21.68
  -1 -10   2  593.68   18.50
  -1  10   2  602.74   20.72
   1 -10  -2  591.91   21.30
   1  10  -2  625.76   20.43
  -1  10   2  593.69   20.99
   1 -10  -2  596.15   19.75
   1 -10  -2  613.56   21.81
   1  10  -2  554.77   17.05
  -1  10   2  626.58   21.01
  -1 -10   2  638.21   20.39
   1  10  -2  634.14   19.69
   1  10  -1  390.04   15.57
  -1  10   1  388.69   16.01
  -1 -10   1  379.95   15.32
   1 -10  -1  376.15   15.89
  -1  10   1  392.44   15.07
   1  10  -1  409.30   15.73
   1 -10  -1  364.03   15.57
  -1 -10   1  381.52   16.52
  -1  10   1  371.96   15.32
  -1  10   1  372.05   16.02
   1 -10  -1  355.60   16.23
   1 -10  -1  401.33   16.11
   1  10  -1  452.62   17.23
   1  10  -1  403.16   14.92
   1  10  -1  390.92   14.31
  -1 -10   1  370.99   15.65
   1  10   0  486.83   19.06
  -1  10   0  494.63   18.00
   1 -10   0  503.35   19.80
  -1  10   0  519.30   19.12
   1 -10   0  519.85   19.46
   1  10   0  519.46   19.45
  -1 -10   0  512.86   19.29
  -1  10   0  495.82   19.53
  -1 -10   0  508.17   19.31
  -1 -10   0  499.34   16.72
   1 -10   0  513.02   18.31
  -1  10   0  492.97   16.76
  -1 -10   0  525.11   19.17
  -1 -10   0  487.74   16.69
  -1  10   0  477.82   16.72
  -1  10   0  488.19   17.35
  -1  10   0  491.18   18.68
  -1 -10   0  490.68   19.99
   1 -10   0  482.87   19.42
   1  10   0  533.28   19.10
   1  10   0  577.25   19.55
  -1  10   0  496.02   18.64
  -1 -10   0  508.67   19.24
   1 -10   1   70.59    5.23
   1  10   1   92.28    5.90
  -1 -10  -1   75.62    4.99
   1 -10   1   74.19    5.50
  -1 -10  -1   86.65    5.02
   1  10   1   82.41    5.57
   1  10   1   73.26    4.98
  -1 -10  -1   77.63    5.65
   1 -10   1   71.70    3.85
  -1  10  -1   74.55    4.27
  -1 -10  -1   75.75    4.31
  -1  10  -1   73.45    4.26
  -1 -10  -1   76.21    4.31
   1  10   1   91.26    4.95
   1 -10   1   79.49    5.66
  -1  10  -1   71.37    4.30
  -1 -10  -1   80.58    6.07
   1  10   1   79.69    5.52
   1 -10   1   58.09    2.92
  -1  10  -1   78.93    5.28
   1  10   2  273.21   12.20
  -1 -10  -2  253.53   11.50
   1 -10   2  276.97   12.90
   1  10   2  270.55   13.25
   1  10   2  270.47   13.30
   1 -10   2  280.34   13.04
  -1  10  -2  250.92   12.00
  -1 -10  -2  248.06   12.02
  -1  10  -2  262.59   11.91
  -1 -10  -2  257.12   12.12
  -1 -10  -2  281.01   12.16
  -1 -10  -2  268.96   12.81
  -1  10  -2  255.45   12.07
  -1  10  -2  284.34   12.16
  -1 -10  -2  286.18   12.27
   1  10   2  276.79   13.51
   1 -10   2  286.40   13.64
   1 -10   2  261.74   11.04
  -1  10  -2  282.46   13.33
  -1 -10  -3   65.93    3.01
   1 -10   3   69.47    5.28
  -1  10  -3   66.08    6.28
  -1  10  -3   63.48    2.80
  -1 -10  -3   67.14    3.01
   1  10   3   63.76    6.22
   1 -10   3   66.83    5.71
   1  10   3   73.94    5.32
   1  10   3   69.01    6.17
   1 -10   3   61.51    5.45
   1  10   3   65.73    6.18
   1 -10   3   80.26    6.99
  -1 -10  -3   61.78    5.48
  -1  10  -3   57.21    5.45
  -1 -10  -3   59.70    5.47
  -1  10  -3   57.86    5.45
  -1 -10  -3   71.77    5.84
  -1  10  -3   72.43    5.87
  -1 -10  -3   54.82    5.47
  -1  10  -3   65.31    5.64
  -1 -10  -3   56.83    5.52
  -1  10  -3   57.86    2.68
  -1 -10  -3   58.07    2.69
   1  10   4    4.70    1.96
   1 -10   4    2.71    2.00
  -1 -10  -4    2.95    0.60
  -1 -10  -4    3.60    0.73
  -1  10  -4    2.98    1.57
  -1 -10  -4    2.15    1.44
  -1  10  -4    4.66    1.89
  -1 -10  -4    3.02    1.74
   1  10   4    2.59    1.73
   1 -10   4    3.92    1.81
   1  10   4    1.74    1.29
  -1 -10  -4    2.65    0.73
  -1  10  -5    1.34    0.61
  -1  10  -5    2.23    0.70
  -1  10  -5    2.28    0.60
  -1 -10  -5    1.74    0.71
  -1 -10  -5    1.14    0.63
  -1 -10  -5    1.98    0.80
  -1 -10  -5    1.35    0.65
  -1 -10  -5    1.95    0.60
   1  10   5    1.89    1.99
   1 -10   5    1.64    1.72
   1 -10   5    1.31    1.46
  -1 -10  -5    1.25    0.63
  -1  10  -5    2.40    0.67
   1  10   5    3.59    2.53
  -1  10  -5    1.88    0.79
  -1  10  -5    1.82    0.69
  -1  10  -5    1.59    0.73
  -1 -10  -5    0.77    0.71
  -1  10  -5    3.25    0.83
  -1  10  -5    1.89    0.72
  -1  10  -5    3.18    0.74
  -1 -10  -5    1.99    0.70
  -1  10  -5    2.85    0.72
  -1 -10  -5    1.62    0.64
  -1  10  -5    3.21    0.72
  -1 -10  -5    2.12    0.72
  -1  10  -5    2.11    0.59
  -1  10  -5    1.41    0.54
  -1  10  -5    0.93    0.75
  -1  10  -5    2.17    0.71
  -1  10  -5    1.93    0.70
  -1 -10  -5    1.51    0.65
  -1  10  -5    2.73    0.75
  -1 -10  -5    0.73    0.59
  -1  10  -5    2.23    0.72
  -1 -10  -5    1.48    0.71
  -1  10  -5    1.99    0.73
  -1 -10  -5    1.54    0.76
  -1  10  -5    2.22    0.72
  -1  10  -5    1.10    0.74
  -1 -10  -5    1.13    0.63
  -1 -10  -5    2.35    0.74
  -1  10  -5    2.86    0.78
  -1  10  -5    1.87    0.71
  -1 -10  -5    9.41    1.49
  -1  10  -5    1.65    0.63
  -1 -10  -5    1.24    0.67
  -1  10  -5    1.84    0.65
  -1 -10  -5    1.14    0.68
  -1  10  -5    2.58    0.76
  -1 -10  -5    1.07    1.34
  -1 -10  -5    0.54    1.20
  -1  10  -5    3.17    2.20
  -1  10  -5    1.06    1.33
  -1  10  -5    1.77    0.61
  -1 -10  -5    1.50    0.74
  -1  10  -6  102.25    4.84
  -1 -10  -6  111.47    4.85
  -1  10  -6   86.94    4.57
  -1 -10  -6  119.49    5.14
  -1  10  -6  111.74    5.01
  -1  10  -6   87.10    4.57
  -1  10  -6  110.57    4.57
  -1 -10  -6  119.82    5.10
  -1  10  -6  107.51    4.78
  -1  10  -6  109.82    4.73
  -1 -10  -6  116.54    4.93
  -1 -10  -6  123.84    5.07
  -1  10  -6   99.05    4.73
  -1  10  -6  119.84    4.92
  -1  10  -6  107.51    4.93
  -1 -10  -6  116.77    4.96
  -1 -10  -6  108.51    4.89
  -1 -10  -6  119.83    4.95
  -1  10  -6   99.88    4.60
  -1  10  -6  114.20    4.80
  -1  10  -6  106.84    4.78
  -1 -10  -6  101.25    4.68
  -1  10  -6  113.12    4.78
  -1 -10  -6  123.95    4.86
  -1  10  -6  115.87    4.82
  -1  10  -6  113.45    4.70
  -1 -10  -6  117.11    4.76
  -1 -10  -6  114.62    4.82
  -1  10  -6  112.51    4.76
  -1  10  -6  108.59    4.51
  -1  10  -6  113.80    4.56
  -1 -10  -6  120.36    4.88
  -1  10  -6  106.95    4.79
  -1  10  -6  117.48    4.90
  -1 -10  -6  121.83    5.06
  -1  10  -6  113.61    4.90
  -1 -10  -6  120.04    4.97
  -1  10  -7    3.30    0.90
  -1 -10  -7    2.83    0.75
  -1 -10  -7    3.08    0.72
  -1 -10  -7    2.71    0.74
  -1 -10  -7    2.87    0.69
  -1  10  -7    2.12    0.65
  -1  10  -7    2.38    0.69
  -1  10  -7    2.96    0.83
  -1  10  -7    2.64    0.61
  -1 -10  -7    2.66    0.61
  -1 -10  -7    3.04    0.84
  -1 -10  -7    2.53    0.65
  -1 -10  -7    3.48    0.80
  -1 -10  -7    3.12    0.69
  -1 -10  -8    0.11    0.28
  -1 -10  -8    0.02    0.25
  -1 -10  -8    0.10    0.27
  -1 -10  -8    0.15    0.34
  -1 -10  -8    0.11    0.28
  -1 -10  -8    0.24    0.27
  -1 -10  -8    0.03    0.27
   1 -11  -8   90.40    3.88
   1  11  -8   96.39    3.82
   1 -11  -8   90.41    3.71
   1 -11  -8   97.22    3.90
   1 -11  -8   99.95    4.03
   1  11  -8   94.01    3.84
   1 -11  -8  101.13    4.08
   1 -11  -8  102.44    4.07
   1 -11  -8  103.72    4.04
   1  11  -8  105.78    3.99
  -1  11   8   89.93    4.01
   1  11  -8  104.68    3.91
   1  11  -8  106.20    4.02
   1 -11  -8   97.86    3.91
   1 -11  -8   98.75    3.91
   1  11  -8  106.07    3.92
   1  11  -8  101.87    4.01
  -1  11   7    1.61    0.62
   1  11  -7    3.34    0.75
   1  11  -7    3.82    0.78
   1  11  -7   11.38    1.78
   1  11  -7   13.30    1.82
   1 -11  -7    2.83    0.82
   1  11  -7    4.09    0.73
   1 -11  -7    3.05    0.70
   1  11  -7    3.12    0.78
   1  11  -7    3.18    0.77
   1 -11  -7    2.98    0.85
   1  11  -7    2.89    0.78
   1  11  -7    5.45    1.32
   1 -11  -7    2.76    0.88
   1 -11  -7    3.98    0.91
   1 -11  -7    3.61    0.82
   1 -11  -7    3.38    0.90
   1  11  -7    1.53    0.96
   1  11  -7    2.57    0.85
   1 -11  -7    2.27    0.70
   1  11  -7    4.48    0.83
   1  11  -7    4.21    0.84
   1 -11  -7    3.91    0.77
   1 -11  -7    2.81    0.78
   1  11  -7    3.99    0.78
   1 -11  -7    3.63    0.82
   1  11  -7    0.97    0.99
   1 -11  -7    2.93    0.79
   1 -11  -7    1.77    0.66
   1  11  -6    6.80    2.45
   1 -11  -6    3.48    0.81
   1 -11  -6    4.85    2.17
   1  11  -6    3.74    1.98
   1  11  -6    3.22    1.89
   1 -11  -6    3.79    2.00
   1  11  -6    3.40    0.78
  -1  11   6    4.09    0.88
   1 -11  -6    4.85    0.93
   1 -11  -6    5.16    1.04
   1 -11  -6    4.14    1.02
   1  11  -6   25.33    2.33
   1 -11  -6    3.25    0.86
   1  11  -6    3.41    0.79
   1  11  -6   24.03    2.28
   1  11  -6    2.84    0.80
  -1  11   6    6.57    2.93
   1 -11  -6    3.33    0.72
  -1 -11   6    2.37    2.33
   1  11  -6    3.16    0.70
  -1  11   6    1.54    1.93
   1  11  -6    3.18    0.85
   1  11  -6    3.80    0.90
   1  11  -6   34.70    2.55
   1 -11  -6    4.20    0.92
   1  11  -6    2.90    0.79
   1 -11  -6    4.65    1.02
   1 -11  -6    4.47    0.98
   1 -11  -6    4.64    0.94
   1 -11  -6    3.00    0.79
   1  11  -6    5.24    1.14
   1 -11  -6    4.27    0.95
   1  11  -6    2.68    0.67
   1  11  -6    3.45    0.88
   1 -11  -6    4.16    0.94
   1  11  -6    3.49    0.81
   1  11  -6    4.09    1.17
   1  11  -6    3.57    0.83
   1 -11  -6    3.60    0.77
   1 -11  -6    3.47    0.76
   1 -11  -6    4.17    0.86
   1  11  -6    2.77    0.70
   1 -11  -6    3.36    0.81
   1 -11  -6    3.65    0.82
   1  11  -6    3.82    0.74
   1  11  -6    3.33    0.58
  -1  11   6    3.74    2.50
   1  11  -5  226.29   14.02
   1  11  -5  257.03   15.38
   1 -11  -5  235.96   14.22
   1 -11  -5  232.73   14.10
   1 -11  -5  230.99   14.19
   1  11  -5  232.32   14.13
   1 -11  -5  276.91    8.99
   1 -11  -5  269.13    9.44
   1 -11  -5  274.52    9.51
   1  11  -5  223.39    8.96
   1  11  -5  227.21    8.99
   1 -11  -5  259.73    9.38
   1 -11  -5  259.53    9.15
   1  11  -5  246.53    9.15
   1  11  -5  254.94    9.01
  -1 -11   5  279.70   15.89
  -1  11   5  259.12   15.01
  -1  11   5  252.05   15.66
   1  11  -5  230.15    8.97
  -1 -11   5  255.64   17.18
  -1  11   5  253.63   15.37
  -1  11   5  271.58   17.29
   1  11  -5  231.97    9.05
   1  11  -5  242.64    9.09
   1  11  -5  245.24    9.12
   1 -11  -5  248.01    9.02
   1 -11  -5  249.75    9.18
   1  11  -5  229.23    8.85
   1 -11  -5  229.45    8.76
   1  11  -5  231.03    9.05
   1 -11  -5  249.59    9.27
   1 -11  -5  258.24    9.33
   1 -11  -5  257.15    9.17
   1  11  -5  230.59    8.85
   1 -11  -5  240.40    8.92
   1 -11  -5  245.60    8.93
   1  11  -5  256.35    9.11
   1  11  -5  253.23    9.05
   1 -11  -5  242.18    8.91
  -1 -11   5  257.81   15.52
   1 -11  -5  231.88   13.60
   1  11  -5  241.76    8.67
   1 -11  -4   80.61    3.49
   1  11  -4   71.84    3.10
  -1 -11   4   82.94    7.25
   1 -11  -4   74.86    3.53
   1 -11  -4   82.29    3.62
  -1 -11   4   76.31    7.15
   1  11  -4   75.77    3.30
  -1  11   4   87.65    7.51
  -1  11   4   67.60    5.75
  -1  11   4   71.98    6.77
   1  11  -4   76.21    6.42
   1 -11  -4   57.96    5.75
   1  11  -4   71.85    6.25
   1 -11  -4   70.55    6.72
   1  11  -4   64.04    6.47
   1 -11  -4   73.92    6.36
  -1 -11   4   84.65    8.18
  -1  11   4   69.55    7.10
  -1  11   4   74.80    7.64
   1 -11  -4   83.73    3.39
   1  11  -4   67.48    3.05
   1 -11  -3  254.28    9.09
  -1  11   3  244.56   12.35
  -1  11   3  250.84   13.10
  -1 -11   3  277.43   14.07
   1 -11  -3  271.49   13.13
  -1  11   3  263.20   13.41
   1  11  -3  257.32    8.88
   1 -11  -3  261.13   11.99
   1  11  -3  248.01   13.27
   1  11  -3  242.07   11.77
   1 -11  -3  259.56   11.97
   1  11  -3  258.50   11.97
   1 -11  -3  244.71   11.58
  -1  11   3  274.23   14.06
   1 -11  -3  234.54   13.43
  -1  11   3  268.64   14.10
  -1 -11   3  255.99   13.15
  -1  11   2   17.86    2.50
  -1  11   2   18.82    2.63
   1 -11  -2   17.35    2.67
  -1  11   2   13.70    2.58
   1  11  -2   16.60    2.27
   1 -11  -2   13.34    1.17
  -1 -11   2   15.41    2.00
  -1 -11   2   16.30    2.64
   1 -11  -2   17.51    1.96
   1  11  -2   14.14    1.80
   1 -11  -2   15.35    1.86
   1 -11  -2   21.51    3.03
   1  11  -2   15.33    1.84
   1  11  -2   17.03    2.56
   1 -11  -2   16.04    2.42
  -1  11   2   21.14    3.02
   1  11  -2   12.59    1.45
   1 -11  -2   20.73    3.17
  -1  11   2   18.50    2.91
   1 -11  -2   19.65    3.22
   1  11  -2   13.97    2.08
  -1 -11   2   14.95    2.45
   1 -11  -1  499.48   18.24
   1  11  -1  481.82   19.16
  -1 -11   1  481.84   18.94
  -1  11   1  485.16   19.64
  -1 -11   1  488.19   19.88
  -1  11   1  507.38   18.78
   1 -11  -1  487.24   19.32
   1  11  -1  479.42   19.13
  -1  11   1  493.72   19.82
  -1  11   1  483.62   18.91
   1 -11  -1  460.83   20.08
   1  11  -1  498.79   18.41
   1 -11  -1  497.31   19.78
   1  11  -1  567.49   20.89
  -1 -11   1  450.35   20.09
   1  11  -1  484.18   17.64
  -1 -11   1  478.07   19.14
  -1  11   0  563.55   20.95
  -1  11   0  527.98   19.22
  -1 -11   0  570.29   20.71
   1 -11   0  534.16   21.17
  -1  11   0  538.95   20.42
   1 -11   0  543.60   20.73
  -1 -11   0  540.60   20.54
   1  11   0  542.39   20.56
  -1 -11   0  503.81   17.28
  -1 -11   0  498.96   17.26
  -1 -11   0  572.06   20.51
  -1  11   0  503.67   17.34
   1 -11   0  533.22   19.43
  -1  11   0  499.48   17.33
  -1  11   0  518.85   18.27
  -1 -11   0  521.70   21.24
   1  11   0  542.43   20.13
   1 -11   0  550.72   21.03
   1  11   0  639.74   21.01
  -1  11   0  548.19   20.01
  -1  11   0  522.32   19.67
  -1 -11   0  531.89   20.24
  -1 -11  -1   40.00    3.77
   1 -11   1   44.18    4.02
   1  11   1   47.07    4.31
  -1 -11  -1   31.14    3.23
   1  11   1   41.42    4.05
   1  11   1   42.87    3.86
   1 -11   1   43.31    4.18
  -1 -11  -1   45.69    4.31
  -1 -11  -1   40.59    2.98
  -1 -11  -1   38.71    2.92
   1 -11   1   44.76    2.97
  -1  11  -1   40.56    2.94
  -1  11  -1   41.78    2.95
  -1 -11  -1   44.47    4.64
   1  11   1   42.90    3.43
  -1  11  -1   45.28    3.32
   1 -11   1   42.79    4.21
  -1  11  -1   45.89    4.04
   1  11   2  756.41   28.67
   1  11   2  750.57   28.57
   1 -11   2  739.61   27.96
   1 -11   2  756.61   28.28
   1  11   2  762.30   27.30
  -1 -11  -2  693.43   26.44
  -1 -11  -2  712.47   26.42
  -1 -11  -2  726.90   26.51
  -1  11  -2  743.47   26.58
  -1 -11  -2  667.43   26.44
  -1 -11  -2  739.25   28.00
  -1  11  -2  668.41   26.37
  -1 -11  -2  646.69   26.33
  -1  11  -2  737.77   26.53
  -1  11  -2  665.15   26.37
   1  11   2  775.81   28.86
   1 -11   2  742.85   28.86
  -1 -11  -2  733.45   29.92
  -1  11  -2  764.75   28.43
   1 -11   2  684.94   25.16
  -1  11  -3   21.83    3.64
  -1  11  -3   18.33    1.16
  -1  11  -3   18.51    1.25
  -1 -11  -3   20.74    1.36
  -1 -11  -3   19.70    1.46
   1 -11   3   24.94    3.90
   1 -11   3   23.07    3.35
   1 -11   3   22.17    3.36
   1  11   3   20.36    3.61
   1  11   3   22.15    3.64
   1  11   3   18.47    2.78
  -1 -11  -3   24.37    3.32
  -1  11  -3   24.54    3.32
  -1  11  -3   21.06    3.14
  -1 -11  -3   23.10    3.39
  -1 -11  -3   21.10    3.12
   1 -11   3   19.42    3.59
   1  11   3   23.70    3.78
  -1  11  -3   20.59    1.36
   1  11   4   50.59    6.17
   1 -11   4   50.17    6.45
   1  11   4   48.72    6.24
   1 -11   4   47.90    6.02
   1  11   4   50.46    5.87
  -1  11  -4   51.74    6.40
  -1 -11  -4   43.33    5.40
  -1 -11  -4   51.27    5.69
  -1  11  -4   40.44    5.21
  -1  11  -4   56.94    5.96
  -1 -11  -4   54.35    2.69
  -1 -11  -4   54.65    2.89
  -1 -11  -4   54.40    2.90
  -1  11  -5  125.86    5.20
  -1 -11  -5  130.25    5.49
  -1 -11  -5  129.36    5.42
  -1 -11  -5  125.66    5.26
  -1  11  -5  124.30    5.26
  -1 -11  -5  133.92    5.49
  -1 -11  -5  126.64    5.14
   1 -11   5  126.01   10.57
   1  11   5  117.38   10.72
  -1  11  -5  130.30    5.10
   1 -11   5  115.34   11.04
  -1 -11  -5  121.22    5.04
   1  11   5  120.00   11.57
  -1  11  -5  126.14    5.42
  -1 -11  -5  113.21    5.08
  -1  11  -5  124.20    5.26
  -1 -11  -5  130.13    5.28
  -1  11  -5  116.84    5.07
  -1  11  -5  121.44    5.18
  -1  11  -5  124.41    4.97
  -1  11  -5  124.02    4.97
  -1  11  -5  123.37    5.14
  -1  11  -5  130.45    5.25
  -1 -11  -5  125.35    5.35
  -1  11  -5  124.72    5.23
  -1 -11  -5  129.97    5.39
  -1  11  -5  113.59    5.24
  -1  11  -5  121.39    5.14
  -1 -11  -5  122.65    5.44
  -1 -11  -5  126.90    5.26
  -1  11  -5  122.11    5.16
  -1 -11  -5  128.12    5.34
  -1  11  -5  116.85    5.26
  -1  11  -5  124.45    5.30
  -1  11  -5  120.96    5.23
  -1  11  -5  122.68    5.17
  -1 -11  -5  116.14    5.21
  -1  11  -5  122.52    5.29
  -1  11  -5  127.94    5.47
  -1 -11  -5  120.94    5.18
  -1 -11  -5  128.13    5.47
  -1  11  -5  116.00    5.10
  -1  11  -5  118.58    5.11
  -1 -11  -5  120.28    5.19
  -1 -11  -5  119.06   10.12
  -1  11  -5  117.86    9.91
  -1  11  -5  111.82    9.72
  -1 -11  -5  118.70   10.03
  -1  11  -5  108.69    5.05
  -1  11  -5  127.48    5.26
  -1  11  -5  124.50    5.08
  -1 -11  -6    5.46    0.85
  -1  11  -6    4.07    0.77
  -1  11  -6    4.89    1.00
  -1  11  -6    5.22    1.01
  -1  11  -6    1.06    1.37
  -1 -11  -6    4.21    0.92
  -1  11  -6    3.65    0.86
  -1 -11  -6    4.97    0.98
  -1 -11  -6    5.55    1.04
  -1  11  -6    4.01    0.82
  -1 -11  -6    4.64    0.90
  -1  11  -6    2.81    0.81
  -1 -11  -6    5.44    0.98
  -1  11  -6    3.38    0.92
  -1  11  -6    3.80    0.81
  -1 -11  -6    5.31    0.94
  -1 -11  -6    3.12    0.85
  -1 -11  -6    4.81    0.90
  -1  11  -6    3.92    0.89
  -1  11  -6    4.38    0.92
  -1 -11  -6    2.76    0.75
  -1  11  -6    4.26    0.83
  -1 -11  -6    4.60    0.86
  -1 -11  -6    4.98    0.90
  -1  11  -6    4.28    0.91
  -1 -11  -6    3.89    0.92
  -1  11  -6    4.55    0.90
  -1  11  -6    4.96    0.74
  -1  11  -6    2.96    0.65
  -1  11  -6    4.68    0.89
  -1  11  -6    5.47    1.06
  -1  11  -6    2.78    0.96
  -1 -11  -6    4.16    0.93
  -1  11  -7   72.57    3.40
  -1 -11  -7   77.16    3.30
   1  11   7   70.39    3.31
  -1 -11  -7   70.36    3.31
  -1 -11  -7   81.91    3.69
  -1  11  -7   72.31    3.35
  -1  11  -7   69.58    3.40
  -1  11  -7   71.04    3.45
  -1 -11  -7   83.37    3.61
  -1 -11  -7   79.80    3.48
  -1  11  -7   74.17    3.47
  -1 -11  -7   78.50    3.51
  -1 -11  -7   82.17    3.62
  -1 -11  -7   78.49    3.49
  -1  11  -7  141.06    4.04
  -1 -11  -7   73.49    3.54
  -1 -11  -8   24.26    1.17
  -1 -11  -8   23.56    1.20
  -1 -11  -8   24.67    1.17
  -1 -11  -8   24.74    1.20
  -1 -11  -8   26.84    1.22
   1 -12  -8   11.20    0.91
   1  12  -8    9.53    0.89
   1 -12  -8   10.55    0.77
  -1  12   8   12.04    1.07
   1  12  -8    8.24    0.89
   1 -12  -8   13.22    1.04
   1 -12  -8   11.14    1.01
   1 -12  -8   10.79    0.99
   1 -12  -8   11.69    1.02
   1  12  -8    9.90    0.95
   1  12  -8   11.12    0.90
   1  12  -8   12.28    0.93
   1 -12  -8   12.10    0.93
   1 -12  -8   10.94    0.93
   1 -12  -7    0.61    0.57
   1  12  -7    0.06    0.54
   1  12  -7   14.86    1.85
   1 -12  -7    0.27    0.57
   1  12  -7   12.45    1.85
   1  12  -7    0.43    0.45
   1 -12  -7   -0.05    0.45
   1  12  -7    1.28    0.64
   1  12  -7    1.23    0.65
   1  12  -7    0.07    0.57
   1  12  -7    1.75    1.23
   1 -12  -7    0.29    0.61
   1 -12  -7    0.23    0.67
   1 -12  -7   -0.16    0.72
   1 -12  -7    0.86    0.68
   1 -12  -7   -0.15    0.67
   1  12  -7   -0.07    0.75
   1 -12  -7    0.32    0.56
   1  12  -7    0.39    0.55
   1 -12  -7    0.32    0.54
   1  12  -7    0.52    0.54
   1 -12  -7    0.65    0.58
   1 -12  -7    0.35    0.55
   1 -12  -7    0.38    0.58
   1 -12  -7    0.32    0.62
  -1  12   6    7.13    1.05
   1 -12  -6    9.35    1.28
   1 -12  -6    7.41    1.12
   1 -12  -6    6.44    1.04
   1  12  -6   30.73    2.54
   1  12  -6    7.81    1.01
   1  12  -6   32.63    2.56
   1 -12  -6    8.52    1.27
   1  12  -6    9.52    1.23
   1  12  -6    9.41    1.16
  -1  12   6    5.91    2.75
   1 -12  -6    5.82    0.91
  -1 -12   6    7.12    3.06
  -1  12   6    5.44    2.88
   1  12  -6    7.63    0.96
   1  12  -6    8.21    1.18
   1 -12  -6    6.31    1.04
   1  12  -6    7.89    1.10
   1  12  -6   44.79    2.74
  -1  12   6    9.56    3.38
   1  12  -6    8.17    0.82
   1 -12  -6    8.36    1.19
   1 -12  -6    6.59    1.03
   1 -12  -6    7.71    1.12
   1  12  -6    8.49    1.14
   1 -12  -6    7.87    1.20
   1  12  -6    8.72    1.02
   1 -12  -6    6.74    1.14
   1  12  -6    7.11    1.07
   1  12  -6    8.32    1.11
   1  12  -6    9.79    1.32
   1 -12  -6    5.71    0.94
   1  12  -6    6.73    1.04
   1 -12  -6    6.25    0.99
   1  12  -6    7.59    1.06
   1  12  -6    7.43    1.02
   1 -12  -6    6.48    0.97
   1  12  -6    9.84    2.78
   1  12  -6    6.70    2.45
   1  12  -6   10.33    2.87
   1  12  -6    8.05    0.95
   1 -12  -6    6.22    1.03
   1 -12  -6    6.90    0.99
   1 -12  -6    6.90    1.07
   1  12  -6    7.40    0.98
   1 -12  -5    2.80    1.64
   1  12  -5    0.37    0.57
   1 -12  -5    1.35    1.22
   1  12  -5    2.23    1.57
   1 -12  -5    0.90    1.23
   1  12  -5    0.90    1.22
   1  12  -5    1.06    1.18
   1 -12  -5    1.22    0.48
   1 -12  -5    0.71    0.60
   1 -12  -5    1.95    0.74
   1 -12  -5    1.50    0.74
   1 -12  -5    1.38    0.64
   1  12  -5   -0.84    1.29
  -1  12   5    1.99    1.84
  -1  12   5    1.72    1.80
  -1 -12   5    0.55    1.07
   1  12  -5    0.98    0.56
   1  12  -5    1.05    0.47
  -1  12   5   -0.69    1.71
  -1  12   5    0.56    1.08
  -1 -12   5   -0.71    1.76
   1  12  -5    0.51    0.52
   1  12  -5   -0.43    1.21
   1  12  -5    1.66    0.71
   1  12  -5    1.00    0.66
   1 -12  -5    2.41    0.63
   1 -12  -5    0.59    0.65
   1 -12  -5    0.86    0.62
   1  12  -5   -0.21    0.74
   1 -12  -5    1.16    0.64
   1  12  -5    0.82    0.61
   1 -12  -5    1.23    0.67
   1  12  -5    0.45    0.51
   1  12  -5    1.02    0.52
   1 -12  -5    1.69    0.55
   1 -12  -5    1.78    0.66
   1 -12  -5    0.43    0.97
  -1 -12   5    0.54    1.34
   1  12  -5    1.02    0.42
   1 -12  -5    0.63    0.51
   1  12  -5    0.68    0.56
   1 -12  -5    0.88    0.57
   1  12  -5    0.49    0.52
   1  12  -4   21.74    1.35
  -1 -12   4   23.38    3.96
   1  12  -4   23.66    3.93
   1  12  -4   19.76    3.30
   1  12  -4   18.83    3.20
   1 -12  -4   16.89    3.01
   1 -12  -4   15.14    2.88
   1 -12  -4   27.16    4.11
   1 -12  -4   23.54    1.51
   1  12  -4   18.44    1.28
  -1  12   4   21.46    3.25
  -1 -12   4   30.14    4.59
  -1  12   4   20.07    3.81
   1  12  -4   20.58    1.44
  -1  12   4   18.81    3.53
   1 -12  -4   22.84    1.68
   1 -12  -4   23.30    1.71
   1 -12  -4   23.60    1.60
  -1 -12   4   19.20    4.27
  -1  12   4   24.73    4.24
  -1  12   3    1.57    1.31
   1 -12  -3    1.54    0.85
  -1  12   3    1.60    1.34
   1 -12  -3    3.23    1.62
   1 -12  -3    2.82    0.60
  -1  12   3    1.05    1.17
   1  12  -3    1.77    0.44
   1 -12  -3    1.64    1.21
  -1 -12   3    1.93    1.42
  -1  12   3    1.48    0.99
  -1  12   3    0.33    1.04
   1 -12  -3    2.75    1.14
   1 -12  -3    1.14    0.92
   1  12  -3    1.83    0.95
   1  12  -3    0.92    0.77
   1  12  -3    1.04    1.02
   1 -12  -3    1.51    0.47
  -1 -12   3    1.94    1.25
  -1  12   2    2.90    1.37
  -1 -12   2    4.40    1.78
  -1  12   2    1.88    1.12
   1 -12  -2    2.56    1.31
   1 -12  -2    2.89    0.69
  -1  12   2    2.43    1.21
   1  12  -2    2.50    1.44
   1  12  -2    0.91    0.84
  -1 -12   2    2.11    0.91
   1  12  -2    3.46    0.98
   1 -12  -2    1.47    1.18
   1 -12  -2    1.62    0.66
   1  12  -2    2.48    0.84
   1  12  -2    2.19    1.10
   1 -12  -2    2.16    0.83
   1  12  -2    2.13    1.01
  -1 -12   2    4.54    1.59
   1 -12  -2    0.37    1.32
   1 -12  -2    2.41    1.20
  -1  12   2    5.36    1.76
   1 -12  -2    8.30    2.34
   1  12  -2    1.90    0.67
  -1  12   2    3.46    1.54
  -1  12   1   53.54    4.60
   1 -12  -1   51.20    3.68
  -1 -12   1   66.33    5.10
  -1 -12   1   51.69    4.22
   1  12  -1   55.25    4.44
  -1  12   1   55.07    4.07
   1 -12  -1   44.71    2.40
  -1 -12   1   52.49    4.12
   1 -12  -1   57.49    4.59
   1  12  -1   55.78    4.43
   1 -12  -1   45.42    2.42
  -1  12   1   56.98    3.99
  -1 -12   1   56.27    4.49
   1  12  -1   48.21    3.24
   1 -12  -1   54.47    4.69
   1  12  -1   50.31    3.83
  -1  12   1   56.88    4.73
   1 -12  -1   47.52    4.88
  -1  12   1   54.55    4.15
   1  12   0  691.11   24.44
   1 -12   0  676.94   25.20
  -1 -12   0  408.90   22.33
   1 -12   0  736.52   25.00
  -1 -12   0  685.04   24.67
  -1  12   0  724.16   23.20
  -1  12   0  712.28   25.20
  -1  12   0  727.43   24.62
  -1 -12   0  702.36   24.77
   1 -12   0  715.44   23.36
  -1 -12   0  712.53   24.30
  -1  12   0  590.07   20.16
  -1 -12   0  549.41   20.05
  -1  12   0  606.19   20.19
  -1 -12   0  552.55   20.04
  -1  12   0  727.82   23.61
  -1 -12   0  690.64   24.12
  -1  12   0  713.25   23.93
  -1 -12   0  682.20   25.47
   1  12   0  722.05   24.25
   1 -12   0  660.24   24.72
   1  12   0  836.38   25.17
  -1  12   0  669.72   21.76
  -1 -12  -1  301.16   14.01
  -1 -12  -1  297.97   13.10
   1  12   1  300.10   13.76
  -1 -12  -1  213.09   11.55
   1  12   1  300.64   13.68
   1 -12   1  298.62   13.54
   1 -12   1  302.53   13.99
  -1  12  -1  286.18   11.75
   1 -12   1  303.20   14.04
  -1 -12  -1  302.56   14.65
   1  12   1  304.83   12.29
  -1  12  -1  263.78   10.81
  -1 -12  -1  261.90   10.84
   1 -12   1  291.59   11.30
  -1  12  -1  257.30   10.76
  -1 -12  -1  256.84   10.83
  -1  12  -1  316.51   13.21
  -1  12  -2   35.86    4.22
  -1 -12  -2   40.87    1.96
  -1 -12  -2   46.33    4.60
  -1  12  -2   34.90    3.36
  -1 -12  -2   33.47    3.42
  -1 -12  -2   39.36    3.53
  -1  12  -2   29.56    3.24
  -1 -12  -2   38.26    3.58
  -1  12  -2   31.47    3.29
  -1  12  -2   33.48    3.29
  -1 -12  -2   42.99    3.70
  -1 -12  -2   37.77    3.75
   1 -12   2   32.96    4.07
   1 -12   2   42.66    4.40
   1  12   2   40.05    3.96
   1  12   2   52.86    5.18
   1  12   2   36.76    4.35
  -1  12  -2   34.66    1.86
  -1 -12  -2   43.60    2.13
  -1 -12  -2   41.06    5.20
   1 -12   2   38.96    4.57
   1  12   2   43.79    4.69
  -1  12  -3  408.02   14.01
  -1  12  -3  458.35   20.66
   1  12   3  430.46   20.56
   1 -12   3  445.87   19.26
   1  12   3  453.36   18.58
   1  12   3  435.81   20.11
   1 -12   3  428.06   19.45
   1 -12   3  484.50   21.39
  -1  12  -3  418.06   14.26
   1 -12   3  467.51   21.28
   1  12   3  445.35   20.72
  -1 -12  -3  425.46   14.31
  -1  12  -3  408.02   14.15
  -1 -12  -3  422.17   14.51
  -1  12  -3  426.05   18.57
  -1 -12  -3  400.41   19.35
  -1  12  -3  437.73   18.72
  -1 -12  -3  406.32   18.34
  -1 -12  -3  404.34   18.33
  -1  12  -4    7.06    0.92
  -1 -12  -4    3.90    0.80
  -1 -12  -4    6.06    0.92
  -1 -12  -4    4.85    0.75
   1  12   4    7.60    2.43
   1 -12   4    4.85    2.17
   1  12   4    5.52    2.46
   1  12   4    7.53    2.89
   1  12   4    7.83    2.54
   1 -12   4    4.61    2.49
  -1  12  -4    4.51    0.77
  -1  12  -4    5.00    0.78
  -1  12  -4    5.24    0.87
  -1  12  -4    4.26    0.77
  -1 -12  -4    4.62    0.90
  -1 -12  -4    4.37    0.87
  -1  12  -4    5.24    0.84
  -1  12  -4    4.96    2.13
  -1 -12  -4    4.61    1.93
  -1  12  -4    6.19    2.06
  -1 -12  -4    5.90    2.00
  -1  12  -4    6.65    2.18
  -1  12  -4    6.06    0.86
  -1 -12  -5    8.71    1.21
  -1  12  -5    7.00    1.00
  -1 -12  -5    9.18    1.12
  -1  12  -5    6.05    0.98
  -1 -12  -5    8.35    1.17
  -1 -12  -5    8.73    1.03
   1 -12   5    3.52    1.98
   1  12   5   15.58    3.90
  -1 -12  -5    9.11    1.01
  -1  12  -5    7.49    0.93
   1 -12   5    4.70    2.71
   1  12   5    5.20    2.88
  -1  12  -5    7.05    1.14
  -1 -12  -5    8.13    1.03
  -1  12  -5    5.78    0.98
  -1 -12  -5   11.29    1.24
  -1  12  -5    7.98    0.96
  -1  12  -5    5.75    1.02
  -1  12  -5    9.05    1.12
  -1  12  -5    8.35    1.05
  -1  12  -5    7.45    0.93
  -1 -12  -5   10.33    1.24
  -1  12  -5    6.91    1.05
  -1 -12  -5    8.81    1.28
  -1 -12  -5    9.75    1.20
  -1  12  -5    6.68    1.10
  -1 -12  -5    8.18    1.23
  -1 -12  -5    8.91    1.16
  -1 -12  -5   11.29    1.21
  -1  12  -5    8.21    1.06
  -1 -12  -5    8.39    1.16
  -1  12  -5    7.53    1.05
  -1  12  -5    6.62    1.07
  -1  12  -5    7.82    1.09
  -1  12  -5    8.09    1.12
  -1  12  -5    8.94    1.22
  -1  12  -5    7.29    1.02
  -1  12  -5    7.27    1.02
  -1 -12  -5    8.88    1.24
  -1 -12  -5   10.85    1.20
  -1  12  -5    7.22    1.00
  -1  12  -5   10.05    2.86
  -1 -12  -5    6.62    2.55
  -1 -12  -5   10.25    2.92
  -1  12  -5    9.60    2.71
  -1  12  -5    9.16    1.14
  -1  12  -5    6.85    1.02
  -1 -12  -6   32.52    1.94
  -1  12  -6   31.49    1.89
  -1  12  -6   33.07    2.24
  -1 -12  -6   35.45    2.23
  -1  12  -6   24.30    2.04
  -1  12  -6   31.50    2.06
  -1 -12  -6   34.93    2.16
  -1 -12  -6   33.05    2.22
  -1 -12  -6   34.40    2.31
  -1 -12  -6   31.88    2.16
  -1 -12  -6   33.72    2.12
  -1  12  -6   28.75    1.97
  -1 -12  -6   33.12    2.23
  -1  12  -6   31.40    2.01
  -1 -12  -6   34.68    2.20
  -1  12  -6   31.68    2.06
  -1 -12  -6   31.30    2.00
  -1  12  -6   33.36    2.12
  -1 -12  -6   35.65    2.10
  -1  12  -6   31.83    2.23
  -1  12  -6   21.05    2.03
  -1 -12  -6   34.10    2.30
  -1  12  -6   21.20    2.00
  -1 -12  -6   29.01    1.95
  -1  12  -6   32.93    2.14
  -1  12  -6   34.33    2.12
  -1  12  -6   30.93    2.07
  -1  12  -6   34.43    2.17
  -1 -12  -6   33.05    2.17
  -1  12  -6   34.47    2.13
  -1  12  -7   84.80    3.73
  -1 -12  -7   81.59    3.49
  -1 -12  -7   93.93    3.90
  -1  12  -7   84.33    3.79
  -1 -12  -7   92.52    3.97
  -1 -12  -7   74.73    3.51
  -1 -12  -7   92.14    3.77
  -1 -12  -7   96.37    3.90
  -1  12  -7  144.63    4.21
  -1  12  -7   87.13    3.68
  -1  12  -7  140.74    4.14
  -1 -12  -7   89.64    3.77
  -1 -12  -7   82.97    3.84
   1  12   7   80.84    3.65
  -1 -12  -7   92.86    3.91
  -1  12  -7   81.97    3.74
  -1 -12  -7   89.58    3.82
  -1  12  -7   83.21    3.73
  -1 -12  -8    0.28    0.24
  -1 -12  -8    0.28    0.23
  -1 -12  -8   -0.22    0.25
  -1 -12  -8    0.29    0.23
   1 -13  -8   25.61    1.38
   1  13  -8   27.00    1.49
   1 -13  -8   29.15    1.57
   1 -13  -8   29.48    1.63
   1 -13  -8   28.58    1.57
   1 -13  -8   28.46    1.57
   1  13  -8   31.36    1.59
  -1  13   8   25.99    1.59
   1  13  -8   26.86    1.46
   1 -13  -8   21.79    1.32
   1 -13  -8   24.51    1.47
   1 -13  -7   19.83    1.54
  -1  13   7   22.95    1.66
   1 -13  -7   23.88    1.79
   1  13  -7   26.46    1.72
   1 -13  -7   26.14    1.95
   1  13  -7   23.48    1.72
   1 -13  -7   23.29    1.69
   1  13  -7   41.13    2.44
   1  13  -7   40.27    2.42
   1 -13  -7   20.31    1.45
   1  13  -7   26.76    1.79
   1  13  -7   25.85    1.76
   1 -13  -7   24.00    1.76
   1  13  -7   26.77    2.01
   1 -13  -7   24.70    1.94
   1 -13  -7   23.95    1.80
   1 -13  -7   24.99    1.81
   1 -13  -7   22.50    1.72
   1  13  -7   24.50    1.78
   1  13  -7   19.69    1.59
   1 -13  -7   22.39    1.63
   1  13  -7   26.51    1.74
   1  13  -7   24.98    1.69
   1  13  -7   25.81    1.77
   1 -13  -7   23.52    1.65
   1  13  -7   17.83    1.54
   1 -13  -7   23.46    1.63
   1 -13  -7   21.70    1.65
   1 -13  -7   23.12    1.75
   1  13  -7   23.19    1.73
  -1  13   6    6.59    1.05
   1 -13  -6    7.75    1.21
   1 -13  -6    7.79    1.12
   1  13  -6   36.06    2.63
   1 -13  -6    8.75    1.10
   1 -13  -6    8.55    1.26
   1  13  -6   36.48    2.66
   1  13  -6    9.22    1.05
   1  13  -6    8.57    1.11
  -1  13   6    4.58    2.32
   1  13  -6    6.97    0.92
   1  13  -6    9.03    1.21
   1  13  -6    8.45    1.19
   1 -13  -6    6.97    1.07
   1  13  -6   50.05    2.83
   1  13  -6    8.60    1.16
   1  13  -6    7.14    0.81
   1 -13  -6    8.32    1.15
   1 -13  -6    8.00    1.15
   1 -13  -6    9.58    1.22
   1 -13  -6    8.92    1.20
   1  13  -6    8.19    1.15
   1  13  -6    7.77    0.97
   1 -13  -6    7.60    1.16
   1  13  -6    8.94    1.14
   1  13  -6    8.91    1.11
   1 -13  -6    6.86    1.00
   1 -13  -6    9.48    1.11
   1  13  -6    8.95    1.13
   1  13  -6    8.87    1.17
   1  13  -6    9.47    0.98
   1 -13  -6    8.80    1.23
   1 -13  -6    7.90    1.03
   1 -13  -6    9.31    1.20
   1  13  -6    8.20    1.00
   1 -13  -6    7.98    1.06
   1  13  -6    8.30    1.02
   1 -13  -5   21.20    1.47
   1 -13  -5   22.93    1.83
   1 -13  -5   21.94    1.81
   1  13  -5   14.79    1.62
   1 -13  -5   19.13    1.52
   1 -13  -5   22.94    1.85
   1  13  -5   19.49    1.66
   1  13  -5   15.22    1.60
  -1  13   5   16.89    3.65
  -1  13   5   13.40    3.66
  -1 -13   5   23.16    4.46
   1  13  -5   18.09    1.54
  -1 -13   5   20.21    4.72
  -1  13   5   17.69    3.88
  -1  13   5   21.71    4.72
   1  13  -5   19.50    1.66
   1 -13  -5   22.52    1.81
   1  13  -5   16.50    1.52
   1  13  -5   20.88    1.92
   1 -13  -5   22.06    1.64
   1 -13  -5   18.17    3.56
   1  13  -5   17.87    1.33
  -1 -13   5   21.80    4.15
   1 -13  -5   20.78    1.71
   1  13  -5   16.91    1.55
   1  13  -5   18.04    1.48
   1  13  -5   17.63    1.47
   1 -13  -5   22.81    1.76
   1 -13  -5   19.49    1.48
   1 -13  -5   20.44    1.53
   1 -13  -5   20.27    1.53
   1  13  -5   20.25    1.58
   1  13  -5   19.71    1.59
   1 -13  -5   23.26    4.04
   1  13  -5   23.55    4.31
   1  13  -5   20.52    3.62
   1  13  -5   20.86    3.67
   1 -13  -4   63.83    3.05
   1  13  -4   57.48    2.69
  -1 -13   4   54.17    5.97
   1 -13  -4   58.62    3.09
   1 -13  -4   65.77    3.18
  -1  13   4   58.03    5.60
  -1  13   4   56.63    6.27
  -1  13   4   63.53    6.54
  -1 -13   4   61.36    6.72
   1 -13  -4   57.29    5.47
   1  13  -4   55.21    5.40
   1  13  -4   57.44    5.46
   1 -13  -4   60.14    6.29
   1 -13  -4   59.51    5.56
  -1  13   4   64.40    7.11
  -1 -13   4   64.18    7.45
   1  13  -4   55.99    2.69
   1 -13  -4   64.63    2.92
   1 -13  -3   92.51    3.79
   1  13  -3   91.60    3.57
  -1 -13   3   93.42    7.14
   1  13  -3   88.55    3.59
   1 -13  -3   92.60    3.96
   1 -13  -3   83.62    6.98
  -1 -13   3  110.34    8.28
  -1  13   3  106.99    7.89
  -1  13   3   80.67    6.59
  -1  13   3   99.26    7.29
   1  13  -3   91.87    3.71
   1 -13  -3   90.10    5.92
   1  13  -3   87.55    7.26
   1 -13  -3   94.67    6.03
  -1 -13   3   81.78    5.65
   1  13  -3   91.65    5.96
   1  13  -3   86.39    5.85
   1  13  -3   86.99    3.61
   1 -13  -3   78.98    5.76
  -1  13   3   97.25    7.85
   1 -13  -3   94.00    7.82
  -1  13   3   99.62    7.99
  -1  13   2    1.25    1.16
   1  13  -2    0.67    1.30
   1  13  -2    0.25    0.74
   1 -13  -2    0.31    0.91
  -1 -13   2    1.93    1.01
  -1  13   2    2.35    1.33
  -1  13   2    0.29    0.80
  -1 -13   2    1.69    1.51
   1 -13  -2    0.38    0.52
   1  13  -2    0.89    0.81
  -1 -13   2    2.86    1.20
   1 -13  -2    1.00    0.58
   1  13  -2    0.39    0.46
   1 -13  -2    0.64    1.12
   1  13  -2    0.91    0.62
   1 -13  -2    0.78    0.96
  -1  13   2    0.34    1.00
   1 -13  -2    1.22    1.28
   1  13  -2    0.50    0.52
   1 -13  -2    1.87    1.50
  -1  13   2    0.30    1.01
   1  13  -2    2.44    1.10
  -1 -13   2    1.32    1.14
  -1  13   1   56.36    4.25
  -1 -13   1   52.54    4.46
   1 -13  -1   65.20    4.24
   1  13  -1   56.40    4.71
  -1  13   1   60.16    5.11
  -1 -13   1   55.19    5.11
  -1 -13   1   72.08    5.49
   1  13  -1   42.53    2.19
   1 -13  -1   58.35    4.74
  -1  13   1   48.17    2.30
  -1  13   1   47.13    2.28
  -1 -13   1   62.49    4.70
   1  13  -1   41.50    2.18
  -1  13   1   66.02    4.58
   1  13  -1   60.08    4.26
  -1  13   1   58.10    4.96
   1 -13  -1   56.76    4.93
   1 -13  -1   62.53    5.68
   1  13  -1   55.44    3.49
  -1  13   1   52.91    3.98
  -1 -13   1   51.32    4.42
  -1  13   0  157.61    7.79
   1 -13   0  165.48    8.57
  -1 -13   0  146.48    8.78
  -1 -13   0  144.76    8.71
   1 -13   0  151.04    8.87
   1  13   0  149.77    8.69
  -1  13   0  157.02    9.07
  -1  13   0  161.43    8.84
   1 -13   0  148.12    9.07
  -1 -13   0  148.58    8.42
   1 -13   0  148.20    7.80
   1  13   0  168.47    8.84
   1 -13   0  153.34    9.14
   1  13   0  152.49    8.35
  -1  13   0  162.40    8.38
  -1 -13   0  147.10    9.40
  -1  13   0  141.24    6.59
  -1  13   0  160.69    8.02
  -1 -13   0  136.06    8.06
  -1 -13  -1  121.25    7.57
   1 -13   1  138.30    8.11
   1 -13   1  122.25    8.05
  -1 -13  -1  141.46    8.66
  -1 -13  -1   66.46    5.84
   1  13   1  131.57    8.10
  -1  13  -1  104.62    5.23
  -1  13  -1  101.27    5.19
  -1 -13  -1  107.17    5.32
  -1 -13  -1  103.30    5.26
   1 -13   1  122.68    6.12
   1 -13   1  125.18    8.18
   1  13   1  148.99    7.19
  -1 -13  -1  130.85    8.85
  -1  13  -1  120.07    6.44
  -1  13  -1  133.59    7.55
  -1 -13  -2   14.38    1.19
   1  13   2   13.07    2.78
   1 -13   2   14.81    3.05
   1 -13   2   16.81    2.84
   1  13   2   13.27    2.89
  -1 -13  -2   14.51    1.90
  -1 -13  -2   12.11    2.89
   1  13   2   15.60    2.60
  -1  13  -2   12.47    2.00
  -1  13  -2   13.18    2.01
  -1 -13  -2   11.20    2.57
  -1 -13  -2   13.09    1.17
   1 -13   2   16.88    3.07
  -1 -13  -2   10.13    2.89
   1  13   2   14.47    2.92
  -1 -13  -2   11.32    2.21
   1 -13   2   16.46    3.19
  -1  13  -2   15.84    1.06
  -1  13  -2   14.87    0.99
  -1 -13  -2   12.81    1.05
  -1  13  -2   16.40    2.85
  -1 -13  -2   14.23    1.11
  -1  13  -2   13.45    1.06
   1  13   3  285.08   15.43
   1 -13   3  294.63   15.93
   1 -13   3  273.70   14.03
   1  13   3  256.63   13.19
   1  13   3  272.28   15.00
   1 -13   3  276.46   14.51
  -1 -13  -3  277.43    9.67
  -1 -13  -3  261.05    9.41
  -1  13  -3  251.84    9.26
  -1 -13  -3  246.04   12.90
  -1  13  -3  254.25   13.00
  -1 -13  -3  250.32   14.30
  -1  13  -3  259.68   13.15
  -1 -13  -3  275.54   13.37
  -1  13  -3  279.70   15.13
  -1  13  -3  265.65    9.40
   1  13   3  278.45   15.40
   1 -13   3  290.83   15.81
  -1 -13  -4   13.53    2.96
  -1  13  -4   13.76    2.89
  -1 -13  -4   13.61    2.98
  -1  13  -4   18.32    3.27
  -1  13  -4   12.67    1.24
  -1  13  -4   13.87    1.34
  -1 -13  -4   17.74    1.56
  -1 -13  -4   15.83    1.44
  -1 -13  -4   20.16    1.46
  -1 -13  -4   20.25    1.62
  -1 -13  -4   16.18    1.45
  -1  13  -4   13.35    1.28
  -1  13  -4   14.52    1.33
  -1  13  -4   14.84    1.32
   1 -13   4   18.02    3.94
   1  13   4   20.38    3.78
   1  13   4   19.40    4.19
   1  13   4   22.60    4.63
   1 -13   4   13.07    3.41
   1  13   4   16.45    3.69
  -1  13  -4   14.29    1.28
  -1  13  -4   14.52    1.57
  -1 -13  -4   16.99    1.43
  -1  13  -4   16.69    1.41
  -1 -13  -4   14.32    1.48
  -1  13  -4   15.26    1.41
  -1 -13  -4   16.57    1.40
  -1  13  -4   14.79    1.33
  -1 -13  -4   15.24    1.48
  -1  13  -4   16.46    1.38
  -1  13  -4   13.34    1.27
  -1 -13  -4   16.78    1.41
  -1 -13  -4   14.72    1.41
  -1  13  -4   14.16    1.35
  -1  13  -4   13.36    1.26
  -1  13  -4   14.54    1.35
  -1  13  -4   15.21    3.58
  -1  13  -4   14.07    1.27
  -1 -13  -4   17.61    1.42
  -1  13  -4   12.39    1.25
  -1  13  -4   14.79    1.27
  -1 -13  -4   15.33    1.35
  -1  13  -4   15.75    1.32
  -1  13  -4   15.53    1.31
  -1 -13  -5  738.29   24.24
  -1  13  -5  729.67   24.30
  -1 -13  -5  731.65   24.46
  -1  13  -5  723.38   24.18
  -1 -13  -5  758.88   24.20
  -1 -13  -5  784.24   24.67
   1 -13   5  720.98   33.01
   1  13   5  746.56   34.05
   1 -13   5  692.24   33.73
   1  13   5  695.16   34.68
  -1  13  -5  732.43   23.95
  -1  13  -5  702.34   24.22
  -1 -13  -5  694.29   24.17
  -1  13  -5  733.45   24.52
  -1  13  -5  737.20   24.27
  -1 -13  -5  735.74   24.29
  -1  13  -5  699.01   31.03
  -1  13  -5  698.45   31.03
  -1  13  -5  723.46   24.34
  -1 -13  -5  695.69   24.57
  -1 -13  -5  749.11   24.39
  -1  13  -5  695.49   24.25
  -1 -13  -5  748.85   24.41
  -1 -13  -5  729.29   24.60
  -1  13  -5  720.31   24.14
  -1 -13  -5  737.72   24.36
  -1 -13  -5  725.05   24.19
  -1  13  -5  702.32   24.18
  -1  13  -5  728.03   24.31
  -1 -13  -5  702.97   24.24
  -1  13  -5  715.83   24.21
  -1  13  -5  717.44   23.88
  -1  13  -5  723.38   24.16
  -1  13  -5  723.21   23.88
  -1  13  -5  706.38   24.14
  -1  13  -5  704.78   24.15
  -1  13  -5  697.10   24.17
  -1  13  -5  676.32   24.17
  -1  13  -5  719.08   24.52
  -1 -13  -5  782.24   24.62
  -1  13  -5  693.63   24.15
  -1  13  -5  709.80   24.08
  -1  13  -5  741.41   24.25
  -1 -13  -5  722.12   24.37
  -1 -13  -6   10.55    1.02
  -1  13  -6    7.77    0.91
  -1  13  -6    9.22    1.20
  -1  13  -6    8.07    1.15
  -1  13  -6    4.36    1.19
  -1 -13  -6   11.28    1.24
  -1 -13  -6   10.06    1.09
  -1 -13  -6   10.03    1.21
  -1 -13  -6   10.05    1.24
  -1 -13  -6   10.57    1.14
  -1  13  -6    8.55    1.01
  -1  13  -6    6.27    1.05
  -1 -13  -6    8.24    1.09
  -1 -13  -6    8.34    1.03
  -1  13  -6    7.22    1.03
  -1  13  -6    9.99    1.14
  -1  13  -6    9.84    1.22
  -1  13  -6    8.97    1.09
  -1  13  -6    6.00    1.07
  -1  13  -6    2.10    1.51
  -1  13  -6    1.63    1.51
  -1 -13  -6    8.65    1.22
  -1 -13  -6   10.49    1.35
  -1 -13  -6    8.46    1.23
  -1 -13  -6   10.20    1.14
  -1  13  -6    8.03    1.06
  -1  13  -6    8.25    1.07
   1  13   7    1.53    0.49
  -1  13  -7    0.91    0.63
  -1 -13  -7    1.06    0.56
  -1  13  -7    0.25    0.69
  -1 -13  -7    1.09    0.62
  -1 -13  -7    1.32    0.40
  -1 -13  -7    1.08    0.57
  -1  13  -7    0.09    0.63
  -1  13  -7    0.68    0.60
  -1 -13  -7    1.51    0.55
  -1 -13  -7    1.86    0.56
  -1 -13  -7    2.27    0.66
  -1 -13  -7    1.42    0.59
  -1 -13  -7    2.35    0.56
  -1  13  -7    0.22    0.54
  -1 -13  -8    0.28    0.17
  -1 -13  -8   -0.03    0.17
  -1  14   8    5.95    0.73
   1  14  -8    5.54    0.69
   1  14  -8    5.89    0.74
   1 -14  -8    6.63    0.71
   1 -14  -8    6.23    0.74
   1 -14  -8    5.76    0.69
   1 -14  -8    6.55    0.72
   1  14  -8    7.76    0.79
   1 -14  -8    4.95    0.53
   1 -14  -8    7.05    0.83
   1 -14  -8    6.39    0.71
  -1  14   7   31.70    2.00
   1 -14  -7   33.17    2.11
   1  14  -7   33.75    1.99
   1 -14  -7   37.91    2.34
   1 -14  -7   29.79    1.90
   1  14  -7   51.93    2.71
   1  14  -7   49.31    2.65
   1  14  -7   29.91    1.98
   1  14  -7   32.35    2.02
   1 -14  -7   28.45    1.80
   1  14  -7   31.65    2.00
   1  14  -7   32.04    2.20
   1 -14  -7   35.14    2.08
   1 -14  -7   31.42    2.09
   1 -14  -7   33.39    2.08
   1 -14  -7   31.70    2.04
   1  14  -7   24.84    1.82
   1  14  -7   34.95    2.09
   1  14  -7   33.29    1.98
   1  14  -7   32.72    1.98
   1 -14  -7   33.98    1.99
   1  14  -7   34.67    2.06
   1 -14  -7   31.37    1.95
   1 -14  -7   30.21    1.95
   1 -14  -7   31.71    1.89
   1  14  -7   21.75    1.75
   1 -14  -7   33.31    2.10
   1  14  -7   33.88    2.07
  -1  14   6   27.19    1.99
   1 -14  -6   31.42    2.22
   1 -14  -6   29.53    2.21
   1  14  -6   26.74    2.00
   1  14  -6   52.76    2.89
   1  14  -6   54.92    2.98
   1 -14  -6   26.46    1.89
   1 -14  -6   30.73    2.22
   1  14  -6   25.94    2.02
   1  14  -6   29.08    1.77
   1  14  -6   26.93    2.04
   1 -14  -6   25.71    2.13
   1  14  -6   29.37    2.05
   1 -14  -6   27.74    1.99
   1  14  -6   25.63    1.63
   1 -14  -6   25.55    1.95
   1 -14  -6   26.50    2.04
   1 -14  -6   29.17    2.07
   1 -14  -6   23.49    2.01
   1  14  -6   28.18    1.89
   1 -14  -6   25.35    2.08
   1  14  -6   31.89    2.08
   1 -14  -6   28.71    1.93
   1  14  -6   30.62    2.01
   1 -14  -6   30.91    1.98
   1  14  -6   27.22    1.93
   1  14  -6   32.74    2.05
   1 -14  -6   27.84    2.09
   1 -14  -6   26.57    1.84
   1  14  -6   26.38    1.84
   1 -14  -6   27.29    2.02
   1  14  -6   28.05    1.83
   1 -14  -5  103.28    4.61
   1 -14  -5  111.08    4.75
   1  14  -5   88.56    4.29
   1  14  -5   95.08    4.41
   1  14  -5   86.92    4.28
   1 -14  -5  101.81    4.57
  -1 -14   5   89.32    9.40
  -1  14   5   90.07    9.20
  -1 -14   5  101.54    9.60
  -1  14   5   99.38    8.97
   1  14  -5   91.78    4.23
  -1 -14   5   99.95   10.59
  -1  14   5   87.99    9.03
  -1  14   5   88.45    9.83
   1  14  -5   98.03    4.42
   1  14  -5   96.58    4.35
   1  14  -5   92.86    4.42
   1 -14  -5   98.42    4.55
   1 -14  -5   90.12    4.20
   1 -14  -5  102.38    8.61
   1  14  -5   95.37    3.98
   1  14  -5   88.91    4.22
   1 -14  -5   92.18    4.41
   1  14  -5   97.50    4.19
   1  14  -5   90.53    4.11
   1 -14  -5   98.94    4.44
   1 -14  -5   92.23    4.13
   1 -14  -5   94.42    4.15
   1  14  -5   97.14    4.21
   1  14  -5   97.16    4.24
   1  14  -5   88.00    8.76
   1  14  -5   81.31    7.54
   1 -14  -5   92.63    8.35
   1  14  -5   79.22    7.38
   1 -14  -4  138.76    5.53
   1  14  -4  126.99    5.02
   1  14  -4  129.40    5.15
  -1 -14   4  119.06    9.31
   1 -14  -4  144.26    5.76
   1 -14  -4  147.01    5.76
  -1  14   4  126.83    9.86
  -1  14   4  131.44    9.20
  -1 -14   4  147.66   11.02
  -1  14   4  145.34   10.40
   1  14  -4  137.06    8.78
   1  14  -4  116.27    8.29
   1 -14  -4  148.12   10.33
   1 -14  -4  145.16   10.83
  -1  14   4  135.67   10.70
  -1 -14   4  137.39   11.42
  -1  14   4  131.30   10.96
   1  14  -4  129.19    5.17
   1 -14  -4  140.65    5.35
   1 -14  -3   79.29    3.37
   1  14  -3   73.80    3.11
  -1 -14   3   73.38    6.33
   1  14  -3   77.08    3.16
   1 -14  -3   78.85    3.55
  -1  14   3   72.35    3.09
   1 -14  -3   76.35    3.50
   1 -14  -3   80.26    6.94
  -1  14   3   75.13    6.57
  -1  14   3   73.89    6.32
  -1  14   3   74.60    6.86
   1  14  -3   74.70    3.24
  -1 -14   3   76.43    7.10
   1  14  -3   77.08    5.31
  -1 -14   3   76.62    5.42
   1  14  -3   62.43    4.92
   1  14  -3   75.83    6.82
   1 -14  -3   80.09    3.34
   1  14  -3   71.29    3.15
   1 -14  -3   73.25    7.08
   1 -14  -3   74.28    5.45
  -1  14   3   80.31    7.34
  -1 -14   3   65.78    7.19
  -1  14   3   76.44    7.14
   1 -14  -2   32.50    4.01
  -1  14   2   27.82    3.47
  -1  14   2   35.12    4.03
   1  14  -2   20.50    3.11
   1 -14  -2   34.90    4.66
  -1 -14   2   26.47    3.18
   1  14  -2   31.09    4.17
  -1  14   2   38.23    4.43
   1  14  -2   26.08    2.31
  -1 -14   2   38.39    3.66
   1 -14  -2   32.23    4.04
   1  14  -2   26.07    2.33
   1  14  -2   31.87    3.89
  -1  14   2   29.59    3.84
   1 -14  -2   31.05    3.61
   1 -14  -2   36.03    4.84
   1  14  -2   27.73    2.52
  -1 -14   2   34.32    3.76
   1  14  -2   32.20    1.58
   1  14  -2   32.13    3.33
  -1 -14   1  338.34   15.51
  -1  14   1  362.63   15.17
   1 -14  -1  353.07   14.60
  -1  14   1  362.80   16.53
   1  14  -1  336.37   16.31
  -1 -14   1  408.95   17.05
  -1 -14   1  370.85   16.98
   1  14  -1  344.10   15.74
  -1 -14   1  357.80   15.41
   1 -14  -1  343.28   15.73
   1 -14  -1  356.50   17.14
   1  14  -1  346.74   14.74
  -1  14   1  355.07   15.01
  -1  14   1  349.83   16.13
   1 -14  -1  353.87   16.24
  -1  14   1  341.86   14.44
  -1 -14   1  334.74   15.14
  -1  14   0   18.88    3.16
   1 -14   0   19.49    2.73
   1  14   0   24.43    3.30
   1 -14   0   19.60    3.10
  -1  14   0   21.09    3.15
  -1  14   0   19.01    2.51
  -1 -14   0   13.15    2.36
  -1 -14   0   20.26    3.08
  -1 -14   0   25.83    3.18
   1 -14   0   16.52    2.38
   1 -14   0   19.71    3.43
   1  14   0   24.83    3.11
   1 -14   0   19.74    3.13
  -1 -14   0   21.47    3.56
  -1 -14   0   18.85    3.14
  -1  14   0   21.10    2.87
  -1  14   0   17.06    1.87
  -1  14   0   16.54    2.42
   1 -14   1 1709.86   55.58
   1 -14   1 1856.36   56.17
   1  14   1 1710.30   55.83
   1 -14   1 1625.94   55.92
  -1 -14  -1 1631.18   55.01
  -1 -14  -1 1751.21   56.42
   1 -14   1 1602.88   52.39
   1 -14   1 1645.71   56.02
  -1  14  -1 1653.35   53.04
  -1 -14  -1 1615.74   52.00
  -1 -14  -1 1659.89   57.41
  -1  14  -1 1761.05   54.77
  -1 -14  -2   70.33    3.33
  -1  14  -2   76.72    3.18
  -1 -14  -2   68.62    3.18
  -1  14  -2   74.42    3.07
  -1  14  -2   87.43    6.75
  -1 -14  -2   73.67    3.36
  -1  14  -2   78.93    3.23
   1  14   2   86.23    7.13
   1  14   2   69.90    6.61
  -1 -14  -2   70.09    5.84
   1 -14   2   90.36    7.38
   1  14   2   78.24    6.16
   1 -14   2   78.74    6.45
   1 -14   2   73.29    6.63
  -1 -14  -2   58.73    5.83
   1 -14   2   74.91    6.94
  -1 -14  -2   77.36    7.55
   1  14   2   74.74    6.80
  -1  14  -2   77.07    3.26
  -1 -14  -2   73.88    3.24
  -1 -14  -3  506.97   17.23
   1  14   3  496.11   23.83
   1 -14   3  516.34   22.40
   1 -14   3  529.50   24.31
   1  14   3  509.75   21.60
   1 -14   3  489.25   22.86
   1  14   3  511.58   23.67
  -1  14  -3  491.31   16.82
  -1 -14  -3  522.14   17.25
  -1 -14  -3  506.52   16.99
  -1  14  -3  481.03   20.82
  -1  14  -3  495.06   20.95
  -1 -14  -3  489.38   22.89
  -1  14  -3  528.52   23.57
  -1  14  -3  483.28   16.94
   1 -14   3  487.01   24.07
   1  14   3  545.67   24.35
  -1  14  -4    8.65    2.42
  -1  14  -4    7.12    2.22
  -1  14  -4    8.81    1.11
  -1 -14  -4    9.16    1.12
  -1 -14  -4    9.23    1.24
  -1 -14  -4   10.27    1.06
   1  14   4   10.29    1.04
  -1 -14  -4    9.25    1.05
  -1 -14  -4   10.19    1.23
  -1  14  -4   11.23    1.15
  -1 -14  -4    9.72    1.17
  -1  14  -4    9.08    1.05
  -1  14  -4    8.62    1.04
  -1 -14  -4    8.71    1.09
  -1  14  -4    9.31    1.06
   1  14   4   10.61    3.23
   1 -14   4    7.62    2.63
   1  14   4   10.90    2.90
   1  14   4    9.28    3.14
   1 -14   4    9.80    3.14
   1  14   4    8.61    2.87
  -1 -14  -4   10.81    1.23
  -1  14  -4   10.17    1.06
  -1  14  -4    9.70    1.12
  -1 -14  -4    9.75    1.11
  -1 -14  -4    8.37    1.17
  -1 -14  -4    9.21    1.08
  -1  14  -4    8.21    1.08
  -1  14  -4    9.14    1.03
  -1  14  -4    9.67    1.03
  -1 -14  -4   10.60    1.13
  -1  14  -4    8.69    1.05
  -1  14  -4   11.33    1.17
  -1 -14  -4    8.96    1.13
  -1  14  -4    8.29    1.06
  -1  14  -4    8.90    1.03
  -1  14  -4   10.20    1.12
  -1  14  -4   12.64    3.27
  -1  14  -4    8.13    0.96
  -1  14  -4    7.79    1.02
  -1 -14  -4    9.34    1.10
  -1 -14  -4    9.23    1.06
  -1  14  -4    9.36    1.03
  -1  14  -4    8.95    1.01
  -1  14  -4    8.84    1.04
  -1  14  -4   10.20    1.07
  -1 -14  -4    8.61    1.04
  -1 -14  -5   92.70    4.41
  -1 -14  -5   86.86    4.03
   1  14   5   94.42    9.70
   1 -14   5   99.98    9.70
   1 -14   5   92.96    9.81
   1  14   5   96.31   10.39
  -1  14  -5   88.72    3.84
  -1 -14  -5   94.95    4.27
  -1 -14  -5   88.09    4.43
  -1  14  -5   96.55    4.31
  -1  14  -5   92.96    4.24
  -1  14  -5   92.80    4.20
  -1 -14  -5   97.40    4.27
  -1  14  -5   88.96    4.11
  -1 -14  -5   83.34    4.09
  -1  14  -5   82.89    4.28
  -1 -14  -5   89.54    4.21
  -1  14  -5   92.68    4.06
  -1 -14  -5   86.58    4.39
  -1 -14  -5   88.86    4.20
  -1 -14  -5   88.16    4.06
  -1  14  -5   87.37    4.16
  -1 -14  -5   85.72    4.16
  -1  14  -5   95.26    4.29
  -1  14  -5   91.21    4.15
  -1 -14  -5   92.93    4.16
  -1  14  -5  104.56    4.22
  -1 -14  -5   90.26    4.15
  -1  14  -5   91.53    4.12
  -1  14  -5   88.48    4.07
  -1  14  -5   92.93    4.24
  -1 -14  -5   89.52    4.33
  -1 -14  -5   88.93    4.08
  -1  14  -5   82.43    4.06
  -1  14  -5   88.47    4.38
  -1 -14  -5   89.56    4.33
  -1  14  -5   90.49    4.15
  -1  14  -5   90.33    4.14
  -1  14  -5   94.75    4.14
  -1 -14  -5   89.12    4.22
  -1 -14  -6   45.01    2.55
  -1  14  -6   42.84    2.59
  -1 -14  -6   45.36    2.45
  -1  14  -6   43.64    2.61
  -1 -14  -6   44.72    2.56
  -1 -14  -6   45.90    2.44
  -1 -14  -6   40.52    2.57
  -1  14  -6   43.33    2.33
  -1  14  -6   40.72    2.40
  -1 -14  -6   43.22    2.51
  -1  14  -6   45.76    2.47
  -1  14  -6   48.58    2.59
  -1  14  -6   47.14    2.50
  -1  14  -6   45.77    2.45
  -1  14  -6   40.37    2.41
  -1 -14  -6   44.55    2.61
  -1  14  -6   44.85    2.52
  -1 -14  -6   44.24    2.68
  -1 -14  -6   43.21    2.41
  -1  14  -6   49.92    2.76
  -1  14  -6   35.89    2.49
  -1  14  -6   36.59    2.54
  -1 -14  -6   41.53    2.57
  -1  14  -6   46.83    2.50
  -1 -14  -7   28.24    1.80
   1  14   7   23.15    1.60
  -1  14  -7   29.24    1.73
  -1 -14  -7   30.16    1.78
  -1 -14  -7   30.46    1.65
  -1 -14  -7   31.52    1.80
  -1  14  -7   28.18    1.62
  -1 -14  -7   31.74    1.84
  -1 -14  -7   31.68    1.87
  -1 -14  -7   29.05    1.64
  -1 -14  -7   32.40    1.83
  -1  14  -7   29.15    1.79
  -1  14  -7   28.89    1.71
  -1 -14  -7   31.91    1.80
  -1  14  -7   26.48    1.66
   1  15  -8  149.21    5.51
   1 -15  -8  163.47    5.59
   1  15  -8  151.04    5.48
   1 -15  -8  161.12    5.66
   1 -15  -8  163.56    5.61
   1 -15  -8  163.52    5.64
   1 -15  -8  168.92    5.79
  -1  15   8  153.43    5.35
  -1  15   8  145.67    5.34
   1  15  -8  158.14    5.58
  -1  15   8  143.25    5.67
   1 -15  -8  153.66    5.58
   1  15  -8  165.20    5.62
   1 -15  -7   57.76    3.05
   1 -15  -7   48.16    2.56
   1  15  -7   73.91    3.26
   1  15  -7   53.47    2.82
   1  15  -7   68.22    3.21
  -1  15   7   52.32    2.76
   1  15  -7   52.96    2.79
   1  15  -7   55.63    2.76
   1 -15  -7   58.26    2.92
   1  15  -7   57.36    2.97
   1 -15  -7   56.29    2.81
   1  15  -7   54.87    2.80
   1 -15  -7   54.59    2.86
   1 -15  -7   56.69    2.82
   1 -15  -7   53.42    2.80
   1  15  -7   47.60    2.59
   1  15  -7   58.01    2.76
   1  15  -7   57.44    2.74
   1  15  -7   56.26    2.78
   1 -15  -7   52.62    2.58
   1  15  -7   46.25    2.56
   1 -15  -7   55.92    2.89
   1  15  -7   54.68    2.79
  -1  15   6    0.08    0.60
   1 -15  -6    0.54    0.56
   1 -15  -6    0.39    0.64
   1 -15  -6    1.19    0.74
   1  15  -6   38.76    2.63
   1 -15  -6    0.60    0.54
   1  15  -6   29.13    2.47
   1  15  -6    1.34    0.74
   1  15  -6    1.48    0.70
   1  15  -6    0.38    0.57
   1  15  -6   43.46    2.71
   1  15  -6    0.97    0.70
   1 -15  -6    0.52    0.62
   1 -15  -6    0.09    0.79
   1 -15  -6    0.72    0.61
   1  15  -6    0.46    0.83
   1 -15  -6    0.52    0.66
   1 -15  -6    0.94    0.63
   1 -15  -6    0.53    0.60
   1  15  -6    0.27    0.57
   1  15  -6    1.98    0.75
   1  15  -6    0.86    0.64
   1  15  -6    1.39    0.66
   1  15  -6    1.26    0.69
   1 -15  -6    0.89    0.58
   1 -15  -6    0.95    0.60
   1  15  -6    0.94    0.57
   1 -15  -6    1.10    0.72
   1 -15  -6    0.31    0.50
   1 -15  -6    0.24    0.66
   1  15  -6    0.56    0.40
   1 -15  -5    1.31    0.66
   1  15  -5    2.23    0.66
   1 -15  -5    2.96    0.85
   1 -15  -5    1.83    0.72
   1 -15  -5    3.10    0.90
  -1  15   5    4.32    2.09
  -1  15   5    2.40    1.89
  -1 -15   5    1.88    1.56
   1  15  -5    1.36    0.63
  -1 -15   5    3.02    2.23
  -1 -15   5    0.62    1.39
  -1  15   5    1.28    1.59
   1  15  -5    1.34    0.70
   1  15  -5    1.23    0.66
   1 -15  -5    3.14    0.74
   1  15  -5    1.59    0.66
   1 -15  -5    1.68    0.80
   1 -15  -5    1.99    0.78
   1 -15  -5    2.07    0.66
   1  15  -5    0.96    0.74
   1  15  -5    1.19    0.50
   1 -15  -5    0.49    1.35
   1 -15  -5    2.16    0.63
   1  15  -5    1.13    0.62
   1  15  -5    1.92    0.65
   1 -15  -5    1.56    0.59
   1  15  -5    0.58    1.29
   1  15  -5    2.41    0.65
   1 -15  -5    1.23    0.73
   1 -15  -5    1.84    0.76
   1 -15  -4   85.00    3.85
   1  15  -4   78.63    3.42
   1  15  -4   80.68    3.52
  -1 -15   4   75.33    7.28
   1 -15  -4   84.81    4.01
   1 -15  -4   89.64    4.11
   1 -15  -4   69.07    7.15
  -1  15   4   75.31    7.52
  -1 -15   4   87.84    8.66
  -1  15   4   83.94    7.97
  -1  15   4   81.18    7.16
   1 -15  -4   84.23    7.84
  -1 -15   4   95.09    9.55
  -1  15   4   92.24    8.80
  -1  15   4   82.71    8.54
   1 -15  -4   79.45    8.11
   1 -15  -4   85.79    3.68
   1  15  -4   80.45    3.56
   1 -15  -3  101.61    4.17
   1  15  -3   95.92    3.94
   1  15  -3   94.50    3.91
  -1 -15   3   93.48    7.33
   1 -15  -3  103.77    4.39
  -1  15   3   96.95    3.93
   1 -15  -3   98.90    4.33
  -1  15   3  104.22    7.92
  -1 -15   3  110.88    8.82
  -1  15   3   86.56    7.41
   1 -15  -3  103.08    8.16
  -1  15   3  105.95    8.37
   1  15  -3  100.73    4.09
  -1 -15   3   99.66    6.47
   1  15  -3   84.31    7.53
  -1 -15   3  112.47    9.46
   1 -15  -3   85.59    8.19
  -1  15   3   98.99    8.41
  -1  15   3  108.81    8.78
   1  15  -3   97.10    4.00
   1 -15  -3  106.39    4.16
  -1 -15   2    2.00    0.55
   1  15  -2    1.41    0.41
   1  15  -2    1.58    0.40
  -1 -15   2    0.29    1.01
   1 -15  -2    2.21    0.60
  -1  15   2    1.15    0.38
  -1  15   2    3.29    1.68
   1 -15  -2    0.74    1.16
   1  15  -2    1.13    0.36
   1  15  -2    2.32    1.67
   1  15  -2    2.43    1.22
  -1  15   2    1.82    1.22
  -1  15   2    0.70    1.24
  -1 -15   2   -0.26    0.72
  -1 -15   2    0.51    0.70
   1 -15  -2   -0.37    0.91
   1  15  -2    2.75    1.33
   1  15  -2    1.79    0.44
   1  15  -2    1.68    0.76
  -1 -15   2    1.65    1.53
   1 -15  -2    3.91    1.54
   1 -15  -2    0.88    1.47
   1 -15  -2    4.76    2.18
  -1  15   2    1.00    1.05
   1  15  -1  468.20   20.38
   1  15  -1  446.90   20.06
  -1  15   1  490.92   19.30
  -1 -15   1  458.75   19.71
  -1  15   1  476.85   20.73
  -1 -15   1  477.67   21.21
  -1 -15   1  516.09   21.09
   1 -15  -1  490.39   18.72
  -1 -15   1  488.30   19.59
   1 -15  -1  456.56   19.82
   1 -15  -1  444.14   21.15
   1 -15  -1  474.06   20.47
   1  15  -1  448.20   18.63
  -1  15   1  435.64   20.21
  -1  15   1  457.89   18.79
  -1 -15   1  456.49   19.23
  -1  15   1  445.43   18.25
  -1  15   0   19.72    2.77
   1  15   0   25.97    3.65
   1 -15   0   23.54    3.41
  -1 -15   0   17.83    3.12
   1 -15   0   25.48    3.18
  -1 -15   0   14.51    2.65
  -1 -15   0   24.32    3.55
   1 -15   0   26.80    3.14
  -1 -15   0   24.78    3.32
   1 -15   0   22.34    3.76
  -1  15   0   21.59    2.07
   1 -15   0   24.54    3.85
  -1  15   0   21.44    3.01
   1  15   0   23.70    3.19
  -1 -15   0   25.84    4.12
  -1  15   0   22.68    2.82
  -1 -15  -1  220.35    7.85
  -1  15  -1  238.61   11.63
   1  15   1  216.31    7.67
  -1  15  -1  230.02    7.75
  -1 -15  -1  221.04    7.90
  -1 -15  -1  217.95   12.55
   1  15   1  215.46   12.28
  -1 -15  -1  205.48   11.64
   1 -15   1  259.60   12.90
   1 -15   1  229.84   12.86
   1 -15   1  254.80   12.73
   1 -15   1  227.99   10.19
  -1 -15  -1  196.58   11.50
   1 -15   1  223.19   12.62
  -1 -15  -1  217.57   13.21
  -1  15  -1  230.18   10.57
   1  15   1  222.25   12.13
  -1 -15  -1  196.42    9.53
  -1  15  -1  227.48    7.75
  -1 -15  -2  102.97    4.39
  -1  15  -2   98.91    7.62
  -1  15  -2  101.95    4.15
  -1  15  -2  105.97    4.20
  -1 -15  -2  107.01    4.29
   1  15   2   99.88    4.15
  -1 -15  -2  105.63    4.42
  -1 -15  -2   96.29    7.33
   1  15   2  105.42    8.37
   1 -15   2  110.32    8.02
   1 -15   2  106.56    8.34
   1  15   2  104.61    7.60
  -1 -15  -2  112.67    8.32
  -1 -15  -2  119.98    9.80
   1  15   2  114.79    8.59
   1 -15   2  105.10    8.84
  -1 -15  -2  109.85    4.27
  -1  15  -2  102.58    4.22
   1  15   2   99.55    3.96
  -1 -15  -3  173.78    6.72
   1  15   3  154.21   11.22
   1 -15   3  168.38   10.81
   1  15   3  157.60   10.11
   1 -15   3  205.64   12.97
   1  15   3  178.93   12.08
   1 -15   3  167.31   11.38
  -1 -15  -3  170.91    6.72
  -1  15  -3  166.88    6.34
  -1 -15  -3  160.95    6.43
   1  15   3  165.18    6.34
  -1 -15  -3  148.82   10.97
  -1  15  -3  170.86   11.59
  -1  15  -3  173.52    6.49
   1  15   3  168.21   11.90
   1 -15   3  187.62   12.72
  -1  15  -4    3.51    1.96
  -1  15  -4    4.82    0.85
  -1 -15  -4    6.01    1.00
   1  15   4    4.47    0.75
  -1 -15  -4    7.23    0.93
  -1 -15  -4    5.56    0.95
  -1 -15  -4    4.62    0.90
  -1  15  -4    5.85    0.91
   1  15   4    3.04    2.04
   1 -15   4    7.92    2.72
   1  15   4    7.01    2.55
   1 -15   4    6.98    2.83
   1  15   4    2.99    1.89
  -1 -15  -4    4.61    0.92
  -1  15  -4    5.46    1.01
  -1  15  -4    5.92    1.00
  -1  15  -4    6.25    0.85
  -1  15  -4    4.70    0.89
  -1 -15  -4    5.78    0.89
  -1 -15  -4    7.06    1.10
  -1 -15  -4    6.32    0.90
  -1  15  -4    4.08    0.89
  -1  15  -4    5.11    0.86
  -1  15  -4    5.26    0.88
  -1  15  -4    5.23    0.85
  -1  15  -4    5.40    0.79
  -1 -15  -4    6.08    0.96
  -1  15  -4    5.30    0.90
  -1 -15  -4    6.91    1.03
  -1  15  -4    6.04    0.92
  -1  15  -4    5.72    0.84
  -1  15  -4    6.13    0.88
  -1 -15  -4    5.18    0.88
  -1 -15  -4    5.16    0.87
  -1  15  -4    5.14    0.81
  -1  15  -4    5.81    0.83
  -1  15  -4    4.43    0.79
  -1  15  -4    5.91    0.84
  -1 -15  -4    6.06    1.07
  -1  15  -4    4.09    0.84
  -1 -15  -4    4.89    0.90
  -1 -15  -4    6.14    0.91
  -1  15  -4    4.77    0.83
  -1 -15  -5  281.51   10.03
  -1 -15  -5  264.50    9.53
   1  15   5  249.08   17.02
   1 -15   5  262.99   17.01
   1 -15   5  252.27   17.33
   1  15   5  272.47   18.53
  -1 -15  -5  253.13    9.89
  -1  15  -5  263.86    9.73
  -1 -15  -5  273.78    9.72
  -1  15  -5  261.85    9.69
  -1 -15  -5  264.74    9.68
  -1  15  -5  262.58    9.64
  -1  15  -5  265.47    9.59
  -1 -15  -5  257.10    9.64
  -1 -15  -5  268.25    9.70
  -1 -15  -5  257.28    9.46
  -1 -15  -5  257.76    9.95
  -1  15  -5  262.45    9.45
  -1 -15  -5  261.85    9.67
  -1  15  -5  246.37    9.60
  -1  15  -5  270.12    9.77
  -1 -15  -5  247.66    9.61
  -1  15  -5  264.55    9.58
  -1  15  -5  253.60    9.53
  -1  15  -5  250.79    9.46
  -1  15  -5  263.34    9.49
  -1 -15  -5  261.32    9.83
  -1  15  -5  261.47    9.70
  -1 -15  -5  265.58    9.53
  -1 -15  -5  235.91    9.44
  -1 -15  -5  242.28    9.46
  -1  15  -5  250.69    9.56
  -1 -15  -5  268.75    9.84
  -1  15  -5  251.91    9.56
  -1 -15  -5  262.19    9.72
  -1  15  -5  270.53    9.56
  -1 -15  -6  100.32    4.36
  -1  15  -6   97.47    4.38
  -1 -15  -6   99.64    4.26
  -1 -15  -6  102.51    4.39
  -1 -15  -6   96.54    4.50
  -1 -15  -6  101.94    4.38
  -1  15  -6   94.24    4.23
  -1 -15  -6  100.70    4.20
  -1  15  -6   96.91    4.33
  -1  15  -6   97.12    4.23
  -1  15  -6  102.12    4.25
  -1  15  -6   93.29    4.20
  -1  15  -6  103.48    4.26
  -1 -15  -6  103.66    4.50
  -1  15  -6  101.55    4.35
  -1 -15  -6  103.06    4.25
  -1 -15  -6   97.42    4.51
  -1  15  -6   98.53    4.48
  -1 -15  -6  103.75    4.50
  -1  15  -6   88.88    4.33
  -1  15  -6   90.45    4.33
  -1  15  -6   99.28    4.50
  -1 -15  -6  100.49    4.42
  -1  15  -6   98.77    4.25
  -1 -15  -7   10.58    1.04
  -1 -15  -7   14.04    1.11
  -1 -15  -7   13.06    1.08
  -1 -15  -7   10.91    0.91
  -1  15  -7   11.22    0.99
  -1 -15  -7   12.61    1.11
  -1 -15  -7   12.58    0.95
  -1 -15  -7   12.55    1.13
  -1 -15  -7   12.24    1.05
   1  15   7   11.10    0.97
  -1  15  -7   10.96    1.00
   1  16  -8   16.21    1.04
   1 -16  -8   19.76    1.05
   1  16  -8   16.52    1.01
   1 -16  -8   19.96    1.12
   1 -16  -8   18.72    1.04
   1 -16  -8   19.68    1.09
   1 -16  -8   18.28    1.17
   1  16  -8   15.77    1.02
  -1  16   8   15.23    0.83
  -1  16   8   14.38    0.82
   1  16  -8   16.48    1.03
   1 -16  -8   18.47    1.08
   1 -16  -7  102.66    4.46
   1  16  -7  115.15    4.48
   1  16  -7  113.31    4.45
   1  16  -7   97.89    4.23
  -1  16   7   91.02    4.14
   1  16  -7   98.62    4.23
   1  16  -7  100.39    4.18
   1 -16  -7  101.78    4.33
   1 -16  -7  102.32    4.19
   1  16  -7  104.94    4.28
   1  16  -7   99.70    4.30
   1 -16  -7   98.34    4.24
   1 -16  -7   96.98    4.16
   1 -16  -7  103.96    4.25
   1  16  -7   86.73    3.97
   1  16  -7  105.55    4.13
   1  16  -7   97.30    4.14
   1  16  -7  105.39    4.13
   1 -16  -7  104.27    4.34
   1 -16  -7   91.85    3.87
   1  16  -7   86.21    3.94
   1  16  -7  102.93    4.22
  -1  16   6   19.34    1.70
   1 -16  -6   18.32    1.76
   1 -16  -6   22.82    1.82
   1  16  -6   53.08    3.01
   1  16  -6   53.43    2.98
   1  16  -6   16.31    1.60
   1 -16  -6   18.06    1.75
   1  16  -6   18.78    1.68
   1  16  -6   19.15    1.59
   1 -16  -6   18.10    1.54
   1  16  -6   18.51    1.63
   1 -16  -6   20.78    1.85
   1  16  -6   56.53    2.92
   1 -16  -6   22.16    1.74
   1 -16  -6   20.80    1.64
   1 -16  -6   19.20    1.74
   1 -16  -6   20.17    1.66
   1  16  -6   18.03    1.65
   1  16  -6   20.02    1.54
   1  16  -6   18.16    1.57
   1  16  -6   18.85    1.56
   1 -16  -6   20.62    1.58
   1  16  -6   17.15    1.54
   1  16  -6   18.98    1.57
   1 -16  -6   18.71    1.52
   1 -16  -6   16.44    1.65
   1 -16  -6   20.68    1.71
   1  16  -6   16.40    1.44
   1  16  -6   16.57    1.28
  -1  16   5   10.51    1.26
   1  16  -5   11.74    1.07
   1 -16  -5   12.59    1.42
   1 -16  -5   14.52    1.57
   1 -16  -5   13.21    1.45
   1  16  -5   12.65    1.38
   1  16  -5   12.53    1.31
   1  16  -5   10.53    1.15
  -1  16   5   12.20    3.23
  -1  16   5   15.18    3.72
  -1 -16   5    9.10    3.09
  -1 -16   5   12.39    4.06
  -1 -16   5    7.65    3.03
  -1  16   5   11.18    3.37
   1  16  -5   10.89    1.29
   1  16  -5   11.53    1.30
   1 -16  -5    9.82    1.14
   1 -16  -5   12.30    1.43
   1 -16  -5   16.84    3.47
   1  16  -5    9.93    1.01
   1  16  -5   10.83    1.29
   1 -16  -5   10.32    1.17
   1 -16  -5   11.78    1.40
   1  16  -5    9.00    1.11
   1 -16  -5   11.32    1.36
   1 -16  -5   12.51    1.41
   1  16  -5   12.21    1.20
   1 -16  -5   11.29    1.18
   1 -16  -5    9.50    1.10
   1  16  -5   10.60    1.16
   1  16  -5   13.14    1.27
   1 -16  -5   12.33    1.36
   1  16  -5   14.87    3.70
   1  16  -4   30.63    1.87
   1 -16  -4   34.80    1.97
   1 -16  -4   36.82    2.33
   1 -16  -4   39.03    2.40
   1  16  -4   26.74    1.95
   1  16  -4   27.75    1.99
   1  16  -4   30.20    2.07
   1 -16  -4   34.55    2.19
  -1  16   4   37.19    5.35
   1 -16  -4   31.13    4.85
  -1  16   4   28.58    4.29
  -1 -16   4   30.12    5.11
  -1  16   4   33.95    5.13
   1 -16  -4   34.72    2.16
  -1 -16   4   39.17    5.88
  -1 -16   4   35.68    6.03
  -1  16   4   37.37    5.62
   1 -16  -4   30.95    5.11
  -1  16   4   30.97    5.25
   1  16  -4   31.58    2.08
   1  16  -4   25.36    2.00
   1 -16  -4   34.76    2.19
   1 -16  -4   37.18    2.17
   1  16  -4   31.47    2.14
   1 -16  -4   34.29    2.21
   1  16  -4   30.53    1.96
   1  16  -4   31.32    1.81
   1  16  -4   30.28    1.82
   1  16  -4   29.17    2.11
   1  16  -4   30.58    2.13
   1 -16  -4   33.95    4.94
   1 -16  -4   34.81    2.21
   1 -16  -4   33.19    2.16
   1 -16  -3  851.60   27.20
   1  16  -3  799.07   26.91
  -1 -16   3  775.59   32.11
  -1  16   3  782.98   26.91
   1 -16  -3  839.98   27.49
   1 -16  -3  853.93   27.48
  -1 -16   3  916.91   35.55
  -1  16   3  819.77   33.22
   1 -16  -3  809.22   33.94
  -1  16   3  846.79   33.62
  -1 -16   3  910.57   36.01
  -1  16   3  852.58   34.22
   1  16  -3  760.73   33.47
   1 -16  -3  844.17   35.23
  -1  16   3  801.03   34.35
  -1  16   3  871.60   35.31
  -1 -16   3  829.65   35.70
   1 -16  -3  864.53   27.18
   1  16  -3  802.67   27.01
  -1 -16   2  170.38    5.94
   1  16  -2  161.27    5.69
  -1  16   2  154.09    8.08
  -1 -16   2  153.59    9.20
   1  16  -2  167.42    5.66
   1 -16  -2  160.40    6.01
  -1  16   2  160.97    5.71
  -1  16   2  176.48   10.65
  -1 -16   2  167.18    9.39
   1 -16  -2  179.81   10.79
  -1 -16   2  181.26   11.39
   1  16  -2  163.41    9.81
  -1  16   2  168.56    9.74
   1  16  -2  177.68   10.90
   1 -16  -2  171.80   11.53
  -1  16   2  166.39   10.72
   1 -16  -2  161.56   10.35
  -1 -16   2  161.69    9.00
  -1  16   2  165.18   10.04
   1 -16  -2  182.61   12.06
   1 -16  -2  166.33    9.70
  -1  16   2  162.68    5.81
   1  16  -2  157.09    5.70
  -1 -16   1   24.76    1.52
   1  16  -1   25.26    1.34
   1  16  -1   25.30    1.42
  -1 -16   1   20.18    2.94
  -1  16   1   22.20    2.69
   1 -16  -1   17.17    1.47
   1 -16  -1   22.79    1.53
  -1  16   1   24.96    1.43
   1  16  -1   29.47    3.81
  -1  16   1   26.65    3.31
  -1 -16   1   26.77    3.53
  -1 -16   1   23.09    3.58
   1  16  -1   23.80    3.51
  -1  16   1   19.47    3.28
   1 -16  -1   23.67    2.90
  -1 -16   1   23.18    3.13
   1 -16  -1   28.91    3.69
  -1 -16   1   21.18    3.60
   1 -16  -1   22.52    3.87
  -1  16   1   26.35    3.74
   1 -16  -1   23.71    3.65
  -1  16   1   23.80    2.99
   1  16  -1   24.99    3.06
   1  16  -1   23.20    1.38
  -1 -16   0  163.61    6.18
  -1  16   0  186.66    9.26
  -1  16   0  170.01    6.06
   1  16   0  167.15    6.00
   1  16   0  168.84    6.06
  -1 -16   0  168.58    6.29
   1  16   0  179.97   10.63
   1 -16   0  179.81   10.60
   1  16   0  179.75   10.60
  -1  16   0  188.07    9.50
   1 -16   0  174.69   11.15
   1 -16   0  189.58   10.06
  -1 -16   0  183.32   10.66
  -1 -16   0  185.18   10.84
  -1 -16   0  172.74   10.06
   1 -16   0  166.66    9.22
   1  16   0  163.58    9.66
  -1  16   0  176.95    9.75
   1 -16   0  163.75   10.79
  -1 -16   0  178.74   11.43
   1  16   0  163.58    6.01
  -1 -16  -1  133.67    5.13
  -1 -16  -1  123.41    4.85
  -1  16  -1  147.23    8.64
  -1  16  -1  130.82    4.97
   1  16   1  131.73    4.94
  -1 -16  -1  126.87    5.14
   1 -16   1  131.81    9.56
  -1 -16  -1  134.54    9.42
  -1 -16  -1  123.73    8.78
   1  16   1  146.12    9.58
   1 -16   1  143.62    9.27
   1 -16   1  131.90    8.96
  -1 -16  -1  130.96    8.86
   1 -16   1  122.41    7.11
  -1 -16  -1  130.79    7.02
   1 -16   1  138.58    9.65
  -1 -16  -1  124.68    9.98
  -1  16  -1  120.50    7.34
   1  16   1  143.20    9.49
  -1  16  -1  134.73    4.97
   1  16   1  132.06    4.83
  -1 -16  -2   30.70    1.85
  -1  16  -2   24.71    3.75
  -1  16  -2   24.86    1.55
   1  16   2   27.28    1.62
  -1 -16  -2   25.39    1.66
  -1  16  -2   24.75    1.58
  -1 -16  -2   27.49    1.84
   1 -16   2   25.34    3.96
   1  16   2   26.61    4.06
  -1 -16  -2   22.19    3.81
   1 -16   2   21.39    3.89
   1  16   2   26.92    4.23
   1 -16   2   24.77    4.38
  -1 -16  -2   21.82    3.48
  -1 -16  -2   24.63    4.71
   1  16   2   23.57    1.40
  -1 -16  -3   90.54    4.03
   1  16   3   86.69    8.28
   1 -16   3   75.98    7.09
   1 -16   3   63.73    7.11
   1 -16   3   98.34    8.82
  -1  16  -3   76.07    3.54
   1  16   3   83.14    3.66
  -1 -16  -3   84.93    3.94
  -1 -16  -3   88.81    3.81
  -1 -16  -3   75.32    7.56
  -1  16  -3   80.97    7.67
  -1  16  -3   76.32    3.65
   1 -16   3   83.02    8.43
   1  16   3   90.41    8.53
  -1  16  -4    3.55    2.19
  -1  16  -4    2.96    0.78
  -1 -16  -4    4.56    0.82
  -1 -16  -4    4.86    0.96
   1  16   4    4.22    0.73
  -1 -16  -4    2.44    0.87
  -1 -16  -4    4.66    0.91
  -1  16  -4    4.55    0.85
  -1 -16  -4    5.64    1.03
   1  16   4    2.50    2.20
   1 -16   4    6.98    2.74
   1  16   4    6.12    2.40
   1  16   4    3.73    2.08
   1 -16   4    5.87    2.72
  -1  16  -4    3.99    0.92
  -1 -16  -4    3.64    0.83
  -1  16  -4    3.10    0.69
  -1  16  -4    4.07    0.92
  -1 -16  -4    4.38    0.81
  -1  16  -4    3.90    0.84
[truncated: 3,199,602 more chars]
