# Supplementary material for: Syntheses, crystal structures and Hirshfeld surface analyses of (E)-1-[2,2-di­chloro-1-(2,3-di­meth­oxyphen­yl)ethen-1-yl]-2-phenyl­diazene and (E)-1-(4-chloro­phen­yl)-2-[2,2-di­chloro-1-(2,3-di­meth­oxy­phen­yl)ethen-1-yl]diazene
Source: Acta Crystallogr E Crystallogr Commun. 2026 Jan 13;82(Pt 2):156–62. doi: 10.1107/S2056989026000137 (PMC12874258; doi:10.1107/S2056989026000137)
Supplement: Supplementary file 2 [file e-82-00156-Isup2.hkl]

data_I                                                                          
_shelx_title ' Ph-5 in P2(1)/c'                                                 
_shelx_refln_list_code          4                                               
_shelx_F_calc_maximum      220.48                                               
_exptl_crystal_F_000       696.00                                               
_reflns_d_resolution_high  0.7829                                               
                                                                                
loop_                                                                           
 _space_group_symop_operation_xyz                                               
 'x, y, z'                                                                      
 '-x, y+1/2, -z+1/2'                                                            
 '-x, -y, -z'                                                                   
 'x, -y-1/2, z-1/2'                                                             
                                                                                
_cell_length_a     7.3039                                                       
_cell_length_b    30.6815                                                       
_cell_length_c     7.4266                                                       
_cell_angle_alpha  90.000                                                       
_cell_angle_beta  109.756                                                       
_cell_angle_gamma  90.000                                                       
                                                                                
_shelx_F_squared_multiplier     1.000                                           
                                                                                
loop_                                                                           
 _refln_index_h                                                                 
 _refln_index_k                                                                 
 _refln_index_l                                                                 
 _refln_F_squared_calc                                                          
 _refln_F_squared_meas                                                          
 _refln_F_squared_sigma                                                         
 _refln_observed_status                                                         
   1   0   0      19202.38      18454.76       243.06 o                         
   2   0   0       2414.12       2360.33        44.44 o                         
   3   0   0        855.44        812.80        22.53 o                         
   4   0   0       3112.17       3319.02        47.80 o                         
   5   0   0       3773.42       3800.96        46.25 o                         
   6   0   0         12.70         12.89         0.89 o                         
   7   0   0        269.32        292.81         3.76 o                         
   8   0   0        328.25        333.59         4.69 o                         
   1   1   0        200.96        212.03         3.71 o                         
   2   1   0         89.54        101.90         2.25 o                         
   3   1   0        767.42        743.31        14.36 o                         
   4   1   0        646.55        603.20         8.48 o                         
   5   1   0         35.77         48.49         1.80 o                         
   6   1   0        195.72        192.31         2.02 o                         
   7   1   0          1.40          5.17         0.58 o                         
   8   1   0        918.76        911.53         7.78 o                         
   0   2   0       1313.31       1273.35        19.21 o                         
   1   2   0       1318.55       1288.45        14.07 o                         
   2   2   0       2902.65       2975.41        55.53 o                         
   3   2   0         11.27          9.02         1.15 o                         
   4   2   0        414.24        354.53         5.21 o                         
   5   2   0        802.91        747.16        10.57 o                         
   6   2   0        242.33        239.14         2.79 o                         
   7   2   0        609.79        637.77         4.83 o                         
   8   2   0         65.14         67.96         1.14 o                         
   1   3   0          0.90          1.01         0.46 o                         
   2   3   0       1174.52       1182.51        18.27 o                         
   3   3   0          9.81          4.83         0.93 o                         
   4   3   0       1307.73       1384.15        15.04 o                         
   5   3   0        113.85         99.47         2.32 o                         
   6   3   0        144.40        131.82         1.66 o                         
   7   3   0        273.30        279.01         2.52 o                         
   8   3   0         58.64         59.00         1.05 o                         
   0   4   0       1075.14       1078.75        16.08 o                         
   1   4   0        719.78        683.82         9.26 o                         
   2   4   0      12321.96      11998.29       178.04 o                         
   3   4   0       1929.58       1766.94        24.67 o                         
   4   4   0          8.68          7.63         0.80 o                         
   5   4   0         18.09         19.95         1.31 o                         
   6   4   0         71.35         66.37         1.61 o                         
   7   4   0        178.89        179.50         1.83 o                         
   8   4   0        151.84        163.10         1.75 o                         
   1   5   0        458.13        497.78         5.16 o                         
   2   5   0       1398.85       1365.64        20.11 o                         
   3   5   0         87.48         68.98         2.65 o                         
   4   5   0        231.10        249.10         3.96 o                         
   5   5   0        950.25        954.55        14.75 o                         
   6   5   0       3378.51       3459.19        19.04 o                         
   7   5   0          5.99          5.15         0.53 o                         
   8   5   0         91.96         84.42         1.13 o                         
   0   6   0       9457.22       9323.44       106.59 o                         
   1   6   0        100.48         93.90         2.88 o                         
   2   6   0       2378.63       2247.53        37.27 o                         
   3   6   0       5147.68       5044.61        64.68 o                         
   4   6   0       1003.76       1108.99        11.56 o                         
   5   6   0          1.35          1.28         0.54 o                         
   6   6   0        124.84        125.86         1.60 o                         
   7   6   0         39.46         36.59         0.88 o                         
   8   6   0        391.25        384.84         3.68 o                         
   1   7   0        107.40        103.47         2.33 o                         
   2   7   0       1625.87       1655.79        28.35 o                         
   3   7   0        269.45        293.68         5.89 o                         
   4   7   0         19.33         25.63         1.20 o                         
   5   7   0        356.59        364.87         3.94 o                         
   6   7   0       1693.98       1672.11         9.83 o                         
   7   7   0        774.98        782.99         5.77 o                         
   8   7   0         23.19         24.79         0.61 o                         
   0   8   0       4636.38       4636.61        55.72 o                         
   1   8   0       5582.79       5627.88        42.91 o                         
   2   8   0        104.19        116.43         3.19 o                         
   3   8   0          2.24          2.56         1.12 o                         
   4   8   0         44.51         28.32         1.16 o                         
   5   8   0         20.26         18.65         0.72 o                         
   6   8   0        364.19        363.45         3.54 o                         
   7   8   0          1.09          3.04         0.50 o                         
   8   8   0        174.81        170.40         2.19 o                         
   1   9   0        463.61        457.10         5.17 o                         
   2   9   0        257.23        283.45         5.11 o                         
   3   9   0        290.93        273.61         6.34 o                         
   4   9   0        472.04        464.44         5.38 o                         
   5   9   0          5.96          6.57         0.53 o                         
   6   9   0        576.13        575.03         4.18 o                         
   7   9   0         77.00         81.61         1.14 o                         
   8   9   0        162.72        167.89         2.54 o                         
   0  10   0       6437.77       6187.93        74.57 o                         
   1  10   0       2510.15       2442.58        18.72 o                         
   2  10   0        595.89        566.11         7.74 o                         
   3  10   0        748.50        912.59        12.16 o                         
   4  10   0        398.01        377.35         4.48 o                         
   5  10   0       1021.36       1004.45         6.20 o                         
   6  10   0       1994.31       2016.11        12.25 o                         
   7  10   0         33.34         31.40         0.78 o                         
   8  10   0         23.20         23.39         0.67 o                         
   1  11   0       2472.86       2597.46        21.89 o                         
   2  11   0         45.19         39.16         2.00 o                         
   3  11   0       1897.84       1978.19        22.10 o                         
   4  11   0        455.06        485.05         6.39 o                         
   5  11   0        383.79        403.85         4.04 o                         
   6  11   0        251.81        242.06         2.54 o                         
   7  11   0          2.99          3.06         0.51 o                         
   8  11   0        305.15        315.30         3.33 o                         
   0  12   0       8768.65       8732.45       111.11 o                         
   1  12   0       3352.94       3265.87        60.08 o                         
   2  12   0       3815.32       3923.26        37.69 o                         
   3  12   0       1022.93        966.86        10.46 o                         
   4  12   0         28.80         26.52         1.61 o                         
   5  12   0         22.91         21.09         0.68 o                         
   6  12   0         59.27         59.65         1.13 o                         
   7  12   0        208.01        218.17         2.88 o                         
   8  12   0          5.37          5.94         0.43 o                         
   1  13   0        686.08        738.34         9.33 o                         
   2  13   0       1612.38       1796.59        22.05 o                         
   3  13   0         21.64          6.38         0.70 o                         
   4  13   0          0.66          1.93         0.66 o                         
   5  13   0        210.33        196.00         1.84 o                         
   6  13   0       1222.63       1262.48         8.54 o                         
   7  13   0          0.14          0.27         0.48 o                         
   8  13   0          8.08          6.09         0.49 o                         
   0  14   0       3689.08       3683.97        48.37 o                         
   1  14   0        106.35         95.01         3.19 o                         
   2  14   0         77.47         68.75         2.69 o                         
   3  14   0        209.45        196.18         4.51 o                         
   4  14   0          0.99          2.46         0.76 o                         
   5  14   0        204.56        189.02         1.86 o                         
   6  14   0          8.48         12.21         0.65 o                         
   7  14   0         24.21         21.75         0.75 o                         
   8  14   0          2.80          3.18         0.44 o                         
   1  15   0         90.32        109.96         3.74 o                         
   2  15   0        109.53        112.54         2.42 o                         
   3  15   0        111.87         98.17         2.68 o                         
   4  15   0       1903.97       1906.86        12.92 o                         
   5  15   0        117.99        113.93         1.47 o                         
   6  15   0          9.56          9.60         0.61 o                         
   7  15   0        128.78        132.68         1.66 o                         
   8  15   0        248.31        200.91         4.69 o                         
   0  16   0       5525.77       5666.18        67.61 o                         
   1  16   0        862.82        834.16         8.75 o                         
   2  16   0        614.27        576.69         6.03 o                         
   3  16   0         28.65         26.38         1.10 o                         
   4  16   0       2220.88       2253.19        13.62 o                         
   5  16   0       1460.66       1466.93         7.73 o                         
   6  16   0        302.56        313.54         2.93 o                         
   7  16   0         28.34         32.43         0.83 o                         
   8  16   0          2.74          1.06         0.36 o                         
   1  17   0       1260.77       1129.04        10.34 o                         
   2  17   0        108.85        113.96         2.11 o                         
   3  17   0        547.32        550.33         7.70 o                         
   4  17   0        285.11        298.50         3.01 o                         
   5  17   0        262.74        250.31         2.43 o                         
   6  17   0        676.65        672.31         5.03 o                         
   7  17   0          1.90          0.44         0.40 o                         
   0  18   0       3769.12       3739.66        45.46 o                         
   1  18   0       1461.76       1533.25        12.59 o                         
   2  18   0        379.21        348.64         4.59 o                         
   3  18   0        262.50        270.27         4.71 o                         
   4  18   0         57.34         73.52         1.21 o                         
   5  18   0         31.64         34.75         0.87 o                         
   6  18   0         23.03         24.63         0.76 o                         
   7  18   0          0.17          0.54         0.37 o                         
   1  19   0          0.33          2.52         0.56 o                         
   2  19   0         37.49         39.74         1.55 o                         
   3  19   0        231.23        216.33         3.97 o                         
   4  19   0        185.64        173.29         1.89 o                         
   5  19   0        319.07        317.34         2.84 o                         
   6  19   0         36.83         36.24         0.88 o                         
   7  19   0          4.23          7.15         0.45 o                         
   0  20   0        173.44        197.40         4.10 o                         
   1  20   0        856.29        845.76         8.43 o                         
   2  20   0        742.04        661.68        10.23 o                         
   3  20   0        548.11        516.23         4.97 o                         
   4  20   0        294.62        276.08         2.53 o                         
   5  20   0        165.18        157.22         1.84 o                         
   6  20   0         50.88         50.78         1.00 o                         
   7  20   0          6.09          5.21         0.40 o                         
   1  21   0       1612.69       1452.95        19.66 o                         
   2  21   0       1289.47       1284.94        12.20 o                         
   3  21   0        235.61        198.30         2.24 o                         
   4  21   0         62.11         74.86         1.20 o                         
   5  21   0        119.67        111.91         1.52 o                         
   6  21   0        422.44        425.18         3.82 o                         
   7  21   0         96.45         78.22         2.08 o                         
   0  22   0        359.78        394.41         6.70 o                         
   1  22   0       1663.75       1579.44        21.55 o                         
   2  22   0       1238.66       1179.11         7.41 o                         
   3  22   0       1327.94       1276.58         8.44 o                         
   4  22   0         75.07         74.51         1.20 o                         
   5  22   0        368.55        370.80         3.29 o                         
   6  22   0        112.19        114.20         1.47 o                         
   7  22   0        125.14        111.92         3.16 o                         
   1  23   0         68.99         73.33         1.61 o                         
   2  23   0        160.72        150.41         2.08 o                         
   3  23   0         20.40         19.13         0.69 o                         
   4  23   0        223.72        215.66         2.29 o                         
   5  23   0         13.18         11.19         0.63 o                         
   6  23   0        422.01        446.28         3.99 o                         
   7  23   0        296.64        261.16         7.51 o                         
   0  24   0        404.95        359.68         4.00 o                         
   1  24   0       1158.78       1135.41         7.83 o                         
   2  24   0        939.82        860.15         6.16 o                         
   3  24   0       1340.55       1295.72         8.42 o                         
   4  24   0        459.98        431.95         3.88 o                         
   5  24   0        405.75        395.64         3.96 o                         
   6  24   0        433.52        442.80         4.34 o                         
   1  25   0        122.80        135.56         2.21 o                         
   2  25   0          3.33          6.08         0.61 o                         
   3  25   0        227.24        232.17         2.43 o                         
   4  25   0        407.58        402.01         3.55 o                         
   5  25   0        222.52        224.28         2.50 o                         
   6  25   0        131.47        127.28         1.79 o                         
   0  26   0       1616.37       1569.63        13.48 o                         
   1  26   0       1235.49       1171.17         7.84 o                         
   2  26   0        286.06        256.85         2.64 o                         
   3  26   0         88.24         92.59         1.40 o                         
   4  26   0        640.38        659.89         5.36 o                         
   5  26   0        640.02        646.45         5.90 o                         
   6  26   0        111.59        111.59         2.06 o                         
   1  27   0        133.03        107.56         1.47 o                         
   2  27   0         77.75         53.49         1.15 o                         
   3  27   0        133.34        147.45         1.83 o                         
   4  27   0        531.29        578.51         6.15 o                         
   5  27   0        692.87        750.19         9.27 o                         
   6  27   0          8.28          5.10         0.50 o                         
   0  28   0       1080.22       1155.09        10.24 o                         
   1  28   0          4.93          4.72         0.53 o                         
   2  28   0         55.32         41.59         1.04 o                         
   3  28   0         21.97         27.78         0.89 o                         
   4  28   0        621.40        659.71         6.09 o                         
   5  28   0        904.90        998.60        10.57 o                         
   6  28   0        145.66        138.32         2.41 o                         
   1  29   0        205.15        216.47         2.32 o                         
   2  29   0         53.00         63.82         1.22 o                         
   3  29   0       1616.78       1621.01        11.67 o                         
   4  29   0        230.81        243.42         3.34 o                         
   5  29   0         81.96         91.45         2.05 o                         
   0  30   0        591.32        646.16         6.56 o                         
   1  30   0         83.28         86.46         1.30 o                         
   2  30   0        680.31        681.02         5.25 o                         
   3  30   0        119.18        114.79         2.17 o                         
   4  30   0         16.30         19.10         0.75 o                         
   5  30   0          0.78          1.32         0.38 o                         
   1  31   0        451.55        459.39         3.66 o                         
   2  31   0          2.83          4.29         0.55 o                         
   3  31   0          1.18          0.85         0.50 o                         
   4  31   0         51.42         45.31         0.94 o                         
   5  31   0         58.93         49.61         1.04 o                         
   0  32   0         88.68         85.59         1.72 o                         
   1  32   0        210.46        214.87         2.29 o                         
   2  32   0        327.38        346.72         2.87 o                         
   3  32   0        194.00        208.50         2.60 o                         
   4  32   0         17.56         18.34         0.65 o                         
   5  32   0         10.36          9.82         0.54 o                         
   1  33   0        544.81        547.15         4.26 o                         
   2  33   0        325.16        340.45         2.84 o                         
   3  33   0        140.20        165.37         2.27 o                         
   4  33   0        283.72        310.06         3.93 o                         
   0  34   0          0.59          0.66         0.61 o                         
   1  34   0        124.98        123.31         1.50 o                         
   2  34   0        204.74        233.90         2.28 o                         
   3  34   0        277.80        290.88         6.59 o                         
   4  34   0          9.89          9.10         0.47 o                         
   1  35   0          4.03          5.93         0.44 o                         
   2  35   0          4.57          4.17         0.42 o                         
   3  35   0          4.59          5.79         0.60 o                         
   0  36   0          8.43          8.26         0.65 o                         
   1  36   0        121.74        126.37         1.34 o                         
   2  36   0          1.23          1.37         0.41 o                         
   3  36   0         14.85         13.29         0.75 o                         
   1  37   0        493.45        480.18        11.18 o                         
   2  37   0         24.35         23.62         0.84 o                         
   0  38   0         43.84         49.89         1.43 o                         
   1  38   0         92.71         88.63         1.58 o                         
   2  38   0         79.31         67.00         1.72 o                         
  -9   1   1         24.47         20.75         1.09 o                         
  -8   1   1          8.17          8.61         0.64 o                         
  -7   1   1          6.20          9.48         0.58 o                         
  -6   1   1         73.18         77.23         1.23 o                         
  -5   1   1        433.50        434.02         7.99 o                         
  -4   1   1          6.15         10.49         1.03 o                         
  -3   1   1       3480.25       3664.89        35.74 o                         
  -2   1   1         96.25         99.55         2.71 o                         
  -1   1   1         84.53         88.15         2.14 o                         
   0   1   1        211.12        199.92         2.73 o                         
   1   1   1        382.63        343.75         5.36 o                         
   2   1   1        522.85        559.58        10.54 o                         
   3   1   1        410.70        388.05         9.15 o                         
   4   1   1         39.30         28.68         1.88 o                         
   5   1   1        346.44        360.51         3.11 o                         
   6   1   1        101.72         90.67         1.35 o                         
   7   1   1        506.08        519.45         4.17 o                         
   8   1   1         15.11         14.42         0.48 o                         
  -9   2   1         73.56         58.18         1.33 o                         
  -8   2   1         83.16         94.49         1.60 o                         
  -7   2   1       1174.79       1162.99         7.60 o                         
  -6   2   1         37.06         32.78         0.81 o                         
  -5   2   1       2892.29       3136.95        27.87 o                         
  -4   2   1       2402.55       2491.98        23.59 o                         
  -3   2   1        119.24        123.78         3.81 o                         
  -2   2   1       1625.21       1617.04        16.84 o                         
  -1   2   1       6346.67       6517.26        59.53 o                         
   0   2   1       6127.73       5871.17        51.03 o                         
   1   2   1      16202.62      15563.14       193.53 o                         
   2   2   1       5171.86       5231.38        75.00 o                         
   3   2   1         11.34          3.40         1.53 o                         
   4   2   1        183.91        142.54         3.93 o                         
   5   2   1         10.01         16.10         0.79 o                         
   6   2   1         24.58         30.90         0.83 o                         
   7   2   1          4.42         10.40         0.65 o                         
   8   2   1         72.77         57.06         1.57 o                         
  -9   3   1         67.95         46.67         1.95 o                         
  -8   3   1        217.72        199.87         2.35 o                         
  -7   3   1        999.74        990.70         6.99 o                         
  -6   3   1        174.81        178.22         1.84 o                         
  -5   3   1       2293.85       2327.93        20.97 o                         
  -4   3   1       3725.01       3990.53        41.57 o                         
  -3   3   1          4.87          5.08         1.03 o                         
  -2   3   1        675.56        705.10         8.25 o                         
  -1   3   1       5437.38       5275.00        50.80 o                         
   0   3   1          9.69         10.15         0.66 o                         
   1   3   1       1221.30       1212.97        13.52 o                         
   2   3   1       1236.65       1118.83        22.62 o                         
   3   3   1          8.76         12.26         1.77 o                         
   4   3   1        257.35        221.68         3.74 o                         
   5   3   1        753.69        734.96         4.86 o                         
   6   3   1         16.69         16.46         0.68 o                         
   7   3   1        438.52        466.44         4.03 o                         
   8   3   1         48.48         43.89         1.31 o                         
  -9   4   1        236.79        174.13         3.52 o                         
  -8   4   1        360.94        359.21         3.63 o                         
  -7   4   1          5.07          8.70         0.58 o                         
  -6   4   1        221.41        221.89         2.69 o                         
  -5   4   1        102.34         86.67         2.92 o                         
  -4   4   1        944.39        854.17         9.58 o                         
  -3   4   1       1781.68       1789.62        23.35 o                         
  -2   4   1          0.98          3.97         0.71 o                         
  -1   4   1       1060.52       1107.56        10.98 o                         
   0   4   1       1496.09       1461.68        12.49 o                         
   1   4   1      48610.00      45903.15       335.79 o                         
   2   4   1       1408.01       1352.05        21.67 o                         
   3   4   1        959.36       1090.50        18.75 o                         
   4   4   1        166.73        186.49         4.02 o                         
   5   4   1         11.82         13.85         0.92 o                         
   6   4   1        887.90        857.82         6.08 o                         
   7   4   1          0.32          3.00         0.52 o                         
   8   4   1         20.79         13.80         0.52 o                         
  -8   5   1         42.56         37.27         0.85 o                         
  -7   5   1         45.51         42.96         0.94 o                         
  -6   5   1        700.09        711.93         5.67 o                         
  -5   5   1         11.30         12.77         1.03 o                         
  -4   5   1         21.79         20.12         0.99 o                         
  -3   5   1        200.77        210.88         4.44 o                         
  -2   5   1          5.13          2.46         0.74 o                         
  -1   5   1       5152.85       5070.47        58.63 o                         
   0   5   1         15.17         17.16         0.74 o                         
   1   5   1       4474.03       4681.10        36.28 o                         
   2   5   1        666.15        689.70        10.08 o                         
   3   5   1       3608.75       3807.88        53.65 o                         
   4   5   1        250.78        221.43         3.69 o                         
   5   5   1          2.69          2.41         0.46 o                         
   6   5   1        102.06         97.56         1.46 o                         
   7   5   1         41.15         37.22         0.86 o                         
   8   5   1         11.18         12.06         0.58 o                         
  -8   6   1         57.49         59.54         1.02 o                         
  -7   6   1        522.75        534.80         4.03 o                         
  -6   6   1        529.18        513.21         4.33 o                         
  -5   6   1         21.81         26.40         1.49 o                         
  -4   6   1          4.55         11.91         0.91 o                         
  -3   6   1        384.71        386.46         6.88 o                         
  -2   6   1         33.01         38.70         1.70 o                         
  -1   6   1       4289.32       4389.30        41.59 o                         
   0   6   1        335.85        317.60         4.40 o                         
   1   6   1        286.86        279.03         5.88 o                         
   2   6   1        180.25        168.43         5.52 o                         
   3   6   1       1132.10       1187.99        15.23 o                         
   4   6   1        321.88        309.61         5.27 o                         
   5   6   1        164.59        154.30         2.26 o                         
   6   6   1          2.31          3.03         0.54 o                         
   7   6   1        152.22        147.99         1.76 o                         
   8   6   1         10.46         14.90         0.67 o                         
  -8   7   1         52.24         49.30         0.93 o                         
  -7   7   1         88.06         93.58         1.26 o                         
  -6   7   1         18.03         13.79         0.63 o                         
  -5   7   1        955.86        965.15        11.49 o                         
  -4   7   1        602.16        591.74         6.51 o                         
  -3   7   1        556.32        511.69        10.97 o                         
  -2   7   1       2460.85       2314.94        24.91 o                         
  -1   7   1         94.14         99.43         2.72 o                         
   0   7   1         15.11         15.18         0.91 o                         
   1   7   1      17366.88      17294.67       128.55 o                         
   2   7   1        285.26        347.72         9.24 o                         
   3   7   1        724.08        703.36        11.14 o                         
   4   7   1         19.24         19.63         1.14 o                         
   5   7   1       1324.34       1331.46        12.23 o                         
   6   7   1       1282.31       1314.31         8.25 o                         
   7   7   1        715.48        732.11         5.31 o                         
   8   7   1        610.35        551.23        10.95 o                         
  -8   8   1          0.27          0.81         0.37 o                         
  -7   8   1        375.06        385.96         3.11 o                         
  -6   8   1        206.72        193.37         2.08 o                         
  -5   8   1          9.98         10.48         1.19 o                         
  -4   8   1          0.74          1.06         0.63 o                         
  -3   8   1        181.26        151.79         4.36 o                         
  -2   8   1       5607.94       5539.75        55.33 o                         
  -1   8   1      11524.15      11342.76        99.33 o                         
   0   8   1        902.74        898.78         8.45 o                         
   1   8   1       7719.88       7879.47        54.21 o                         
   2   8   1       2370.38       2628.69        25.64 o                         
   3   8   1       3200.12       3189.42        49.45 o                         
   4   8   1        416.43        401.62         5.46 o                         
   5   8   1        774.30        774.12         5.51 o                         
   6   8   1        715.16        685.32         4.83 o                         
   7   8   1         41.02         47.66         0.93 o                         
   8   8   1         19.99         20.69         0.85 o                         
  -8   9   1        209.59        217.85         2.41 o                         
  -7   9   1        204.49        216.02         2.10 o                         
  -6   9   1        959.55       1002.29         6.69 o                         
  -5   9   1       2122.80       2148.96        16.18 o                         
  -4   9   1         96.86         97.04         2.02 o                         
  -3   9   1       2147.21       2369.39        42.66 o                         
  -2   9   1       1314.12       1264.31        18.20 o                         
  -1   9   1        559.16        515.93         7.42 o                         
   0   9   1        624.62        591.57         6.23 o                         
   1   9   1       3997.41       3872.08        33.55 o                         
   2   9   1        590.29        493.03         9.68 o                         
   3   9   1       2173.37       2122.76        23.23 o                         
   4   9   1         57.02         50.90         1.51 o                         
   5   9   1        299.34        312.21         2.77 o                         
   6   9   1        479.79        461.99         3.68 o                         
   7   9   1       1051.00       1097.72         7.45 o                         
   8   9   1        147.22        132.79         2.24 o                         
  -8  10   1         71.80         73.85         1.19 o                         
  -7  10   1       1618.13       1645.34        10.59 o                         
  -6  10   1       1074.07       1090.48         7.96 o                         
  -5  10   1        510.60        502.29         4.85 o                         
  -4  10   1        743.00        753.52         8.31 o                         
  -3  10   1       2241.68       2379.57        37.17 o                         
  -2  10   1       4634.53       4607.60        47.50 o                         
  -1  10   1       1939.70       1877.24        20.00 o                         
   0  10   1        154.09        137.36         2.76 o                         
   1  10   1        389.53        366.75         5.91 o                         
   2  10   1         58.61         34.14         2.12 o                         
   3  10   1        359.53        333.20         4.50 o                         
   4  10   1        293.19        278.61         4.09 o                         
   5  10   1         24.34         25.54         0.78 o                         
   6  10   1         49.08         50.81         1.05 o                         
   7  10   1         10.93         13.29         0.60 o                         
   8  10   1          1.23          1.28         0.36 o                         
  -8  11   1         17.68         16.63         0.69 o                         
  -7  11   1         99.99         97.21         1.40 o                         
  -6  11   1        529.16        547.82         3.96 o                         
  -5  11   1         65.16         65.28         1.11 o                         
  -4  11   1         48.56         33.59         1.41 o                         
  -3  11   1         86.55         68.59         2.16 o                         
  -2  11   1       1039.20       1056.09        12.68 o                         
  -1  11   1       2342.42       2371.23        22.56 o                         
   0  11   1        205.84        190.42         3.20 o                         
   1  11   1        213.05        204.19         4.04 o                         
   2  11   1        252.82        251.38         5.82 o                         
   3  11   1       1633.51       1623.59        16.59 o                         
   4  11   1       1143.74       1097.97        11.66 o                         
   5  11   1        938.67        942.89         6.43 o                         
   6  11   1        563.92        579.97         4.54 o                         
   7  11   1        455.39        488.79         3.92 o                         
   8  11   1        416.06        332.23         8.15 o                         
  -8  12   1        466.12        469.84         6.53 o                         
  -7  12   1         64.46         66.04         1.15 o                         
  -6  12   1          4.57          7.07         0.53 o                         
  -5  12   1       1699.24       1680.89        12.20 o                         
  -4  12   1       1883.16       1901.85        20.50 o                         
  -3  12   1       2773.01       2783.18        32.56 o                         
  -2  12   1        152.07        181.19         3.94 o                         
  -1  12   1        254.38        251.42         4.56 o                         
   0  12   1        585.69        506.85         6.80 o                         
   1  12   1       1475.78       1374.34        25.84 o                         
   2  12   1       4629.52       4700.44        43.88 o                         
   3  12   1        768.00        700.79         9.63 o                         
   4  12   1        211.54        215.09         2.31 o                         
   5  12   1        244.48        254.17         2.37 o                         
   6  12   1        182.51        192.53         2.00 o                         
   7  12   1         10.11          9.76         0.59 o                         
  -8  13   1        125.52        122.41         1.80 o                         
  -7  13   1         78.08         82.55         1.26 o                         
  -6  13   1        686.77        699.12         4.89 o                         
  -5  13   1        484.47        456.60         3.26 o                         
  -4  13   1         21.71         34.39         1.50 o                         
  -3  13   1       1112.37       1182.13        12.43 o                         
  -2  13   1       1919.82       2092.98        18.61 o                         
  -1  13   1        294.95        255.66         7.16 o                         
   0  13   1       7529.08       7638.16        62.71 o                         
   1  13   1        604.74        570.67        19.14 o                         
   2  13   1       1853.85       2086.26        18.66 o                         
   3  13   1        631.36        613.95         8.36 o                         
   4  13   1       2757.86       2685.68        15.32 o                         
   5  13   1       1875.01       1873.36         8.18 o                         
   6  13   1        133.04        147.43         1.77 o                         
   7  13   1        117.48        106.53         1.53 o                         
  -8  14   1        358.30        358.67         7.23 o                         
  -7  14   1         11.55         11.91         0.64 o                         
  -6  14   1        518.76        538.62         4.00 o                         
  -5  14   1       4788.75       4672.88        39.96 o                         
  -4  14   1       2565.50       2472.37        29.68 o                         
  -3  14   1       1303.84       1187.90        13.95 o                         
  -2  14   1        272.12        357.53         5.34 o                         
  -1  14   1       1519.22       1710.73        18.40 o                         
   0  14   1       6434.29       6632.41        52.25 o                         
   1  14   1       8175.12       8154.02        88.29 o                         
   2  14   1       1626.91       1567.85        17.50 o                         
   3  14   1         99.75        122.01         2.63 o                         
   4  14   1        865.50        867.66         5.88 o                         
   5  14   1         24.08         26.24         0.75 o                         
   6  14   1        120.61        128.82         1.88 o                         
   7  14   1         28.80         32.98         0.79 o                         
  -8  15   1        397.71        372.39         8.26 o                         
  -7  15   1          7.90          9.59         0.61 o                         
  -6  15   1        356.75        357.91         3.16 o                         
  -5  15   1       3587.58       3562.28        26.63 o                         
  -4  15   1        128.35        133.13         4.37 o                         
  -3  15   1        711.79        747.83         8.84 o                         
  -2  15   1        565.39        654.11         7.03 o                         
  -1  15   1       2260.49       2258.57        23.20 o                         
   0  15   1        654.65        572.16         8.26 o                         
   1  15   1        873.26       1081.14        13.00 o                         
   2  15   1        711.24        721.41         8.93 o                         
   3  15   1        347.41        356.02         5.37 o                         
   4  15   1        581.60        561.04         5.01 o                         
   5  15   1        318.44        328.12         2.86 o                         
   6  15   1        111.49        121.95         1.79 o                         
   7  15   1         23.23         21.79         0.68 o                         
  -8  16   1         85.59         85.36         1.96 o                         
  -7  16   1        214.67        229.14         2.22 o                         
  -6  16   1         10.51         10.88         0.60 o                         
  -5  16   1         47.10         52.55         1.33 o                         
  -4  16   1         26.10         20.49         0.86 o                         
  -3  16   1       1039.87        996.03         8.60 o                         
  -2  16   1         84.20         75.57         1.84 o                         
  -1  16   1        122.26        115.37         2.18 o                         
   0  16   1        431.45        422.55         5.27 o                         
   1  16   1        664.58        636.16         7.05 o                         
   2  16   1        783.16        789.53         9.91 o                         
   3  16   1        379.88        393.46         5.90 o                         
   4  16   1        198.28        218.67         2.33 o                         
   5  16   1        120.25        119.78         1.59 o                         
   6  16   1         14.32         13.43         0.72 o                         
   7  16   1          5.04          6.66         0.54 o                         
  -8  17   1         22.11         17.34         0.69 o                         
  -7  17   1        144.80        153.93         1.72 o                         
  -6  17   1         32.90         33.08         0.91 o                         
  -5  17   1        496.89        526.90         4.28 o                         
  -4  17   1         64.95         62.60         1.35 o                         
  -3  17   1          1.91          7.66         0.72 o                         
  -2  17   1        630.22        548.51         5.45 o                         
  -1  17   1          8.49          6.28         0.59 o                         
   0  17   1       1193.26       1277.77        10.86 o                         
   1  17   1       1746.03       1815.66        15.30 o                         
   2  17   1       3712.48       3644.82        32.49 o                         
   3  17   1        296.34        261.47         3.62 o                         
   4  17   1        481.47        499.58         3.85 o                         
   5  17   1        174.60        166.05         1.87 o                         
   6  17   1         15.06         19.04         0.76 o                         
   7  17   1        228.64        240.98         2.77 o                         
  -8  18   1         14.08         10.00         0.48 o                         
  -7  18   1        589.35        618.00         4.77 o                         
  -6  18   1        875.94        900.31         6.79 o                         
  -5  18   1         11.17         11.01         0.60 o                         
  -4  18   1        138.16        137.27         1.85 o                         
  -3  18   1        164.39        165.76         2.77 o                         
  -2  18   1       2031.87       1871.02        14.61 o                         
  -1  18   1       1521.26       1360.31        10.78 o                         
   0  18   1       1785.95       1685.93        12.82 o                         
   1  18   1        360.49        362.29         4.74 o                         
   2  18   1         74.46         72.65         2.92 o                         
   3  18   1       1248.01       1228.17         7.91 o                         
   4  18   1        808.88        758.79         6.01 o                         
   5  18   1         64.88         57.31         1.16 o                         
   6  18   1        511.77        548.80         4.75 o                         
   7  18   1         36.06         43.07         0.90 o                         
  -7  19   1        170.61        173.92         1.83 o                         
  -6  19   1        119.85        120.97         1.72 o                         
  -5  19   1        802.58        803.84         5.85 o                         
  -4  19   1        250.82        261.58         2.61 o                         
  -3  19   1       2835.48       2793.17        23.14 o                         
  -2  19   1        692.65        703.71         7.14 o                         
  -1  19   1        384.42        405.93         4.62 o                         
   0  19   1        156.38        146.55         2.20 o                         
   1  19   1        253.42        209.65         3.95 o                         
   2  19   1        400.77        348.23         5.76 o                         
   3  19   1        346.04        292.16         2.80 o                         
   4  19   1         76.11         91.27         1.82 o                         
   5  19   1         21.59         23.77         0.81 o                         
   6  19   1         66.21         74.05         1.25 o                         
   7  19   1        334.02        325.46         6.11 o                         
  -7  20   1        175.91        186.03         2.48 o                         
  -6  20   1        209.64        221.17         2.36 o                         
  -5  20   1          7.68         12.59         0.68 o                         
  -4  20   1        158.80        163.96         2.15 o                         
  -3  20   1        133.01        135.93         2.53 o                         
  -2  20   1       1509.23       1484.88        12.74 o                         
  -1  20   1        824.63        786.65         7.70 o                         
   0  20   1         19.05         26.50         1.23 o                         
   1  20   1        478.39        505.98         7.21 o                         
   2  20   1         84.16         97.60         2.05 o                         
   3  20   1       1429.25       1411.88         9.00 o                         
   4  20   1         76.93         96.66         1.47 o                         
   5  20   1         23.54         27.56         0.83 o                         
   6  20   1         73.87         75.10         1.24 o                         
   7  20   1         86.37         82.18         1.87 o                         
  -7  21   1          0.13          0.63         0.34 o                         
  -6  21   1          3.40          5.98         0.57 o                         
  -5  21   1        421.82        444.32         3.54 o                         
  -4  21   1          1.31          2.95         0.52 o                         
  -3  21   1         41.83         37.42         1.30 o                         
  -2  21   1        365.37        351.01         5.36 o                         
  -1  21   1        106.59        103.53         2.54 o                         
   0  21   1         34.70         31.81         1.23 o                         
   1  21   1        252.95        252.86         3.98 o                         
   2  21   1        992.34        996.69         6.71 o                         
   3  21   1        447.02        438.26         4.68 o                         
   4  21   1         18.35         14.12         0.71 o                         
   5  21   1          2.98          4.78         0.54 o                         
   6  21   1        111.19        112.60         1.64 o                         
   7  21   1        184.22        140.09         2.58 o                         
  -7  22   1          4.36          3.53         0.42 o                         
  -6  22   1          8.72         10.54         0.60 o                         
  -5  22   1         74.98         76.47         1.23 o                         
  -4  22   1       1141.56       1129.73         7.50 o                         
  -3  22   1         48.03         45.52         1.22 o                         
  -2  22   1        111.64        103.42         1.49 o                         
  -1  22   1          5.76         11.11         0.86 o                         
   0  22   1         92.20        116.92         2.54 o                         
   1  22   1          4.28          5.11         0.52 o                         
   2  22   1        149.97        131.54         1.53 o                         
   3  22   1         99.66         82.47         1.33 o                         
   4  22   1        476.90        461.32         3.93 o                         
   5  22   1        256.77        254.14         2.46 o                         
   6  22   1         14.28         12.73         0.58 o                         
  -7  23   1          2.45          2.35         0.33 o                         
  -6  23   1          0.21          0.80         0.47 o                         
  -5  23   1          3.87          6.02         0.53 o                         
  -4  23   1          4.16          4.98         0.58 o                         
  -3  23   1        254.69        243.56         2.82 o                         
  -2  23   1        106.85         98.09         1.38 o                         
  -1  23   1         84.01         73.53         1.21 o                         
   0  23   1          3.43          3.11         0.46 o                         
   1  23   1        714.18        680.34         5.26 o                         
   2  23   1        766.59        699.00         4.86 o                         
   3  23   1         26.80         36.65         1.02 o                         
   4  23   1          3.58          5.88         0.57 o                         
   5  23   1         62.39         73.11         1.22 o                         
   6  23   1         40.78         45.92         0.97 o                         
  -7  24   1        153.17        144.59         3.07 o                         
  -6  24   1          2.92          2.66         0.45 o                         
  -5  24   1         90.58         94.85         1.40 o                         
  -4  24   1       1148.71       1156.43         9.21 o                         
  -3  24   1        529.32        509.34         3.94 o                         
  -2  24   1        144.26        141.08         1.89 o                         
  -1  24   1          2.69          2.93         0.46 o                         
   0  24   1        539.70        535.71         3.92 o                         
   1  24   1       2469.14       2426.90        13.76 o                         
   2  24   1          4.91          8.70         0.56 o                         
   3  24   1         55.14         59.82         1.35 o                         
   4  24   1         70.71         77.78         1.36 o                         
   5  24   1        261.98        248.33         2.38 o                         
   6  24   1         57.39         53.86         1.41 o                         
  -7  25   1        270.68        209.30         7.34 o                         
  -6  25   1          1.65          1.81         0.46 o                         
  -5  25   1         39.29         40.91         0.96 o                         
  -4  25   1          1.56          3.87         0.60 o                         
  -3  25   1       1227.47       1250.20         9.51 o                         
  -2  25   1       2044.61       2027.46        11.23 o                         
  -1  25   1         69.58         63.56         1.50 o                         
   0  25   1       1703.18       1619.29         9.58 o                         
   1  25   1        438.38        452.42         4.00 o                         
   2  25   1        263.92        229.00         2.32 o                         
   3  25   1        268.81        248.04         2.66 o                         
   4  25   1        579.12        571.83         4.93 o                         
   5  25   1        568.58        598.87         4.93 o                         
   6  25   1          2.53          2.07         0.44 o                         
  -6  26   1          2.25          1.49         0.47 o                         
  -5  26   1        274.57        263.16         2.92 o                         
  -4  26   1          4.73          2.94         0.58 o                         
  -3  26   1        602.05        575.58         4.61 o                         
  -2  26   1       1718.14       1653.95        10.52 o                         
  -1  26   1       1154.83       1122.00         8.06 o                         
   0  26   1       1057.22       1020.57         7.77 o                         
   1  26   1         12.87          6.13         0.61 o                         
   2  26   1       1051.87        938.65         6.91 o                         
   3  26   1        269.05        261.41         2.79 o                         
   4  26   1         42.16         36.22         0.98 o                         
   5  26   1          7.09         11.21         0.66 o                         
   6  26   1         85.09         77.65         3.75 o                         
  -6  27   1        125.64        133.02         1.89 o                         
  -5  27   1        254.33        258.82         3.51 o                         
  -4  27   1         59.24         55.87         1.41 o                         
  -3  27   1         56.91         46.15         1.20 o                         
  -2  27   1        209.08        219.31         2.31 o                         
  -1  27   1         31.33         37.76         0.87 o                         
   0  27   1        519.29        517.17         4.29 o                         
   1  27   1         74.24         81.78         1.34 o                         
   2  27   1          2.90          2.03         0.53 o                         
   3  27   1        132.68        128.99         1.84 o                         
   4  27   1         16.51         15.32         0.76 o                         
   5  27   1          2.12          1.98         0.42 o                         
  -6  28   1         11.40         11.09         0.50 o                         
  -5  28   1        123.25        137.02         2.23 o                         
  -4  28   1        490.19        526.72         4.88 o                         
  -3  28   1          8.99         10.79         0.64 o                         
  -2  28   1         50.97         46.57         0.99 o                         
  -1  28   1        149.64        151.78         1.74 o                         
   0  28   1         53.45         56.60         1.48 o                         
   1  28   1          1.93          3.03         0.55 o                         
   2  28   1          1.61          1.47         0.48 o                         
   3  28   1         13.54         14.64         0.67 o                         
   4  28   1          6.57          9.30         0.61 o                         
   5  28   1         86.41         78.92         1.58 o                         
  -6  29   1         12.48         18.10         0.68 o                         
  -5  29   1          8.73          9.58         0.53 o                         
  -4  29   1          1.21          2.22         0.56 o                         
  -3  29   1        107.58        113.74         1.63 o                         
  -2  29   1          2.93          2.13         0.50 o                         
  -1  29   1        637.72        639.17         4.58 o                         
   0  29   1        582.66        580.78         4.55 o                         
   1  29   1         16.04         16.72         0.76 o                         
   2  29   1         49.34         40.70         0.93 o                         
   3  29   1          8.70         11.57         0.74 o                         
   4  29   1        458.13        490.28         4.43 o                         
   5  29   1        525.21        485.10        18.13 o                         
  -5  30   1        112.72        125.73         1.51 o                         
  -4  30   1        769.78        836.64         6.38 o                         
  -3  30   1        455.82        482.58         4.00 o                         
  -2  30   1          1.22          1.13         0.49 o                         
  -1  30   1         33.69         30.84         0.87 o                         
   0  30   1        192.57        190.14         2.03 o                         
   1  30   1        280.30        311.57         2.86 o                         
   2  30   1          4.67          7.06         0.53 o                         
   3  30   1         40.22         50.06         1.22 o                         
   4  30   1         51.46         45.59         0.98 o                         
   5  30   1        197.22        189.31         3.94 o                         
  -5  31   1        334.72        352.50         5.03 o                         
  -4  31   1        195.01        221.17         2.46 o                         
  -3  31   1        672.10        711.69         5.68 o                         
  -2  31   1          2.13          1.10         0.54 o                         
  -1  31   1        173.18        165.17         1.93 o                         
   0  31   1        705.27        735.78         5.28 o                         
   1  31   1        145.76        147.58         1.77 o                         
   2  31   1         33.91         35.32         0.79 o                         
   3  31   1         20.84         27.25         0.85 o                         
   4  31   1         84.91         71.95         1.33 o                         
  -5  32   1         12.68         11.72         0.51 o                         
  -4  32   1        144.63        145.63         1.82 o                         
  -3  32   1        277.25        281.47         3.39 o                         
  -2  32   1         93.79         96.11         1.50 o                         
  -1  32   1          4.41          2.42         0.54 o                         
   0  32   1         24.25         32.76         0.83 o                         
   1  32   1        474.20        485.54         3.93 o                         
   2  32   1         45.58         42.73         0.85 o                         
   3  32   1          0.00          0.97         0.45 o                         
   4  32   1         16.96         19.71         0.63 o                         
  -4  33   1         74.95         67.94         1.17 o                         
  -3  33   1        149.22        151.22         2.13 o                         
  -2  33   1         69.61         75.39         1.27 o                         
  -1  33   1         40.92         44.12         1.00 o                         
   0  33   1         35.34         35.50         1.01 o                         
   1  33   1        138.77        144.90         1.62 o                         
   2  33   1        356.16        370.57         2.96 o                         
   3  33   1        110.57        128.46         1.80 o                         
   4  33   1        429.98        385.51         7.89 o                         
  -4  34   1         34.12         38.08         1.00 o                         
  -3  34   1         42.76         40.54         0.83 o                         
  -2  34   1        367.87        388.23         3.47 o                         
  -1  34   1        639.61        717.12         5.76 o                         
   0  34   1         79.72         80.04         1.40 o                         
   1  34   1         79.54         79.11         1.16 o                         
   2  34   1         83.45         78.69         1.12 o                         
   3  34   1        119.87        106.29         2.03 o                         
  -4  35   1        308.76        276.17         4.07 o                         
  -3  35   1        300.62        327.82         4.66 o                         
  -2  35   1        158.18        171.97         1.95 o                         
  -1  35   1          3.21          2.88         0.49 o                         
   0  35   1         15.69         13.54         0.68 o                         
   1  35   1        281.08        304.04         2.74 o                         
   2  35   1        841.90        827.88         8.95 o                         
   3  35   1        314.13        284.34         7.42 o                         
  -3  36   1         71.17         68.07         2.02 o                         
  -2  36   1        712.10        721.95         5.81 o                         
  -1  36   1         90.76         78.96         1.23 o                         
   0  36   1         40.92         35.71         0.92 o                         
   1  36   1        105.49        102.19         1.28 o                         
   2  36   1        460.11        444.79         9.19 o                         
   3  36   1        588.87        489.50        16.92 o                         
  -3  37   1        216.85        174.72         2.49 o                         
  -2  37   1        365.19        356.72         4.62 o                         
  -1  37   1         29.12         26.42         0.70 o                         
   0  37   1          0.56          1.19         0.46 o                         
   1  37   1         40.16         41.66         0.75 o                         
   2  37   1        505.26        488.95         8.70 o                         
  -2  38   1        600.18        519.06         6.82 o                         
  -1  38   1        507.51        511.72         7.73 o                         
   0  38   1        508.69        515.85        13.13 o                         
   1  38   1         68.67         65.33         1.69 o                         
  -9   0   2         75.12         70.04         1.91 o                         
  -8   0   2        677.16        686.94         7.03 o                         
  -7   0   2        116.37        119.40         2.02 o                         
  -6   0   2        173.79        182.03         2.55 o                         
  -5   0   2         91.03        115.29         7.10 o                         
  -4   0   2       4628.85       4854.59        52.99 o                         
  -3   0   2       6268.56       6593.17        73.49 o                         
  -2   0   2      24122.18      25802.80       340.43 o                         
  -1   0   2      10305.33      10774.23       142.73 o                         
   0   0   2          3.19          4.39         1.09 o                         
   1   0   2       1211.85       1171.79        22.00 o                         
   2   0   2       7459.02       7648.24        97.32 o                         
   3   0   2       3180.48       3524.50        45.03 o                         
   4   0   2       1592.25       1578.42        27.31 o                         
   5   0   2        826.23        777.67         6.53 o                         
   6   0   2        366.06        370.28         4.03 o                         
   7   0   2         70.37         69.21         1.85 o                         
  -9   1   2        115.58        110.39         3.03 o                         
  -8   1   2         17.18         20.98         0.70 o                         
  -7   1   2         30.27         26.74         0.74 o                         
  -6   1   2          1.53          3.16         0.45 o                         
  -5   1   2       1505.98       1447.12        13.34 o                         
  -4   1   2       2953.12       2926.44        23.44 o                         
  -3   1   2       5434.65       5720.24        44.58 o                         
  -2   1   2         57.36         60.57         3.52 o                         
  -1   1   2         28.20         18.57         1.16 o                         
   0   1   2       5608.33       5327.57        46.18 o                         
   1   1   2       3458.79       3044.12        32.67 o                         
   2   1   2         15.30         13.63         1.55 o                         
   3   1   2         48.35         56.61         2.02 o                         
   4   1   2       1413.09       1430.08        17.29 o                         
   5   1   2        729.03        700.03         4.60 o                         
   6   1   2        400.05        412.28         3.39 o                         
   7   1   2         13.83         12.18         0.73 o                         
  -9   2   2        194.10        185.04         4.84 o                         
  -8   2   2        320.88        331.90         3.00 o                         
  -7   2   2        323.39        319.16         2.73 o                         
  -6   2   2         22.31         21.84         0.68 o                         
  -5   2   2        328.05        400.23         7.34 o                         
  -4   2   2       2321.11       2545.29        19.03 o                         
  -3   2   2         74.63        112.22         3.46 o                         
  -2   2   2       3694.17       3936.45        51.71 o                         
  -1   2   2      13598.98      14045.60       140.87 o                         
   0   2   2       2030.94       1899.67        17.94 o                         
   1   2   2       1062.79       1054.03        15.38 o                         
   2   2   2         16.04         18.23         1.98 o                         
   3   2   2        185.78        190.90         4.43 o                         
   4   2   2        514.50        500.95         7.83 o                         
   5   2   2         87.57         91.27         1.64 o                         
   6   2   2          2.99          3.58         0.55 o                         
   7   2   2        115.45        134.49         1.88 o                         
  -9   3   2          4.47          3.99         0.47 o                         
  -8   3   2          1.17          1.97         0.43 o                         
  -7   3   2        211.46        215.26         2.08 o                         
  -6   3   2        270.99        267.48         2.33 o                         
  -5   3   2        349.21        350.11         4.15 o                         
  -4   3   2       1034.88       1042.21         9.43 o                         
  -3   3   2       2032.49       2065.58        24.02 o                         
  -2   3   2       2674.78       2673.10        29.31 o                         
  -1   3   2      16945.26      16808.79       168.11 o                         
   0   3   2       2824.99       2720.23        26.00 o                         
   1   3   2       1198.30       1160.45        12.36 o                         
   2   3   2       7622.76       7694.30        74.78 o                         
   3   3   2       1383.19       1368.94        14.44 o                         
   4   3   2        347.26        334.35         5.98 o                         
   5   3   2          1.11          1.17         0.45 o                         
   6   3   2        217.66        227.58         2.28 o                         
   7   3   2        107.26        120.38         1.66 o                         
  -9   4   2         27.21         25.33         0.67 o                         
  -8   4   2        104.46        103.91         1.35 o                         
  -7   4   2        100.19         88.36         1.31 o                         
  -6   4   2        957.11        934.87         5.85 o                         
  -5   4   2        366.69        344.44         4.13 o                         
  -4   4   2         26.66         47.02         1.45 o                         
  -3   4   2        200.85        254.73         5.74 o                         
  -2   4   2        550.79        550.98         8.57 o                         
  -1   4   2       5568.75       5704.38        67.65 o                         
   0   4   2       1255.76       1150.88        10.50 o                         
   1   4   2         49.70         43.03         1.75 o                         
   2   4   2       3591.23       3645.23        37.13 o                         
   3   4   2       1712.95       1739.86        17.13 o                         
   4   4   2         11.47         10.30         1.12 o                         
   5   4   2         53.17         46.09         0.89 o                         
   6   4   2        179.44        180.97         1.90 o                         
   7   4   2        219.60        218.31         2.40 o                         
  -9   5   2          2.10          1.03         0.35 o                         
  -8   5   2        186.32        188.59         2.05 o                         
  -7   5   2        842.60        868.47         5.95 o                         
  -6   5   2        220.15        204.91         2.40 o                         
  -5   5   2        492.22        508.86         7.11 o                         
  -4   5   2        196.62        203.02         3.27 o                         
  -3   5   2          3.75          8.74         1.34 o                         
  -2   5   2       7120.69       7363.31        93.21 o                         
  -1   5   2         16.39         21.52         1.18 o                         
   0   5   2       1457.72       1337.22        12.00 o                         
   1   5   2          0.17          1.56         0.79 o                         
   2   5   2       2200.73       2238.33        25.13 o                         
   3   5   2       2328.16       2098.51        18.60 o                         
   4   5   2        218.68        203.84         2.75 o                         
   5   5   2          4.31          6.14         0.50 o                         
   6   5   2         91.05         88.69         1.32 o                         
   7   5   2        415.07        436.35         3.87 o                         
  -9   6   2          0.40          0.22         0.40 o                         
  -8   6   2         76.15         69.90         1.15 o                         
  -7   6   2        125.16        129.36         1.57 o                         
  -6   6   2       2059.97       2002.18        12.86 o                         
  -5   6   2       3666.58       3734.76        34.78 o                         
  -4   6   2        766.25        924.49        10.00 o                         
  -3   6   2       1088.13       1082.23        14.60 o                         
  -2   6   2          1.06          4.03         1.11 o                         
  -1   6   2       5769.38       5797.52        59.49 o                         
   0   6   2         62.41         46.23         1.71 o                         
   1   6   2       1796.17       1754.39        19.99 o                         
   2   6   2       2086.59       1957.84        21.02 o                         
   3   6   2       1266.39       1250.21        12.37 o                         
   4   6   2         65.75         69.21         1.24 o                         
   5   6   2         15.08          8.40         0.52 o                         
   6   6   2        508.37        514.87         4.05 o                         
   7   6   2        300.12        329.01         3.20 o                         
  -9   7   2          0.70          0.53         0.34 o                         
  -8   7   2         30.84         31.40         0.77 o                         
  -7   7   2        689.01        695.85         4.98 o                         
  -6   7   2        652.47        646.96         4.69 o                         
  -5   7   2          2.21          5.95         0.90 o                         
  -4   7   2         31.47         34.28         1.57 o                         
  -3   7   2        155.93        208.39         4.98 o                         
  -2   7   2       3011.41       2985.64        27.55 o                         
  -1   7   2       1481.20       1411.13        16.25 o                         
   0   7   2        828.65        826.02        10.35 o                         
   1   7   2        591.97        582.65         7.50 o                         
   2   7   2        771.40        726.34        10.60 o                         
   3   7   2        614.84        569.48         6.56 o                         
   4   7   2        219.14        202.24         1.85 o                         
   5   7   2        649.17        613.63         5.07 o                         
   6   7   2         23.42         17.45         0.70 o                         
   7   7   2        213.17        208.96         2.21 o                         
  -9   8   2        188.42        141.59         1.89 o                         
  -8   8   2         11.20         11.78         0.56 o                         
  -7   8   2        252.56        257.22         2.38 o                         
  -6   8   2         12.51         15.18         0.63 o                         
  -5   8   2         57.24         59.35         2.18 o                         
  -4   8   2         80.43         86.73         2.17 o                         
  -3   8   2       1937.83       2117.47        23.55 o                         
  -2   8   2        697.24        698.75         9.90 o                         
  -1   8   2          7.60          8.09         1.00 o                         
   0   8   2          6.33          7.61         0.95 o                         
   1   8   2        483.23        533.53         6.66 o                         
   2   8   2       2938.27       3100.53        34.27 o                         
   3   8   2        616.38        674.24        11.69 o                         
   4   8   2         97.43         92.28         1.17 o                         
   5   8   2        287.92        307.16         3.50 o                         
   6   8   2          6.61          4.73         0.54 o                         
   7   8   2          9.59         10.90         0.57 o                         
  -9   9   2        142.02         96.51        14.55 o                         
  -8   9   2         84.19         84.23         1.22 o                         
  -7   9   2          1.56          1.89         0.50 o                         
  -6   9   2        197.22        193.43         1.88 o                         
  -5   9   2        104.66        104.51         1.69 o                         
  -4   9   2        158.42        123.48         2.27 o                         
  -3   9   2        112.43         91.75         3.79 o                         
  -2   9   2       1354.07       1356.89        15.97 o                         
  -1   9   2        126.90        139.30         3.54 o                         
   0   9   2        285.90        320.18         5.26 o                         
   1   9   2        438.74        383.38         6.27 o                         
   2   9   2        241.55        299.02         8.46 o                         
   3   9   2          0.41          2.13         0.68 o                         
   4   9   2        213.16        207.67         2.15 o                         
   5   9   2         13.98         16.35         0.71 o                         
   6   9   2         13.91         18.79         0.69 o                         
   7   9   2         26.39         29.39         0.75 o                         
  -8  10   2       1192.42       1216.38         8.70 o                         
  -7  10   2        703.07        728.29         5.05 o                         
  -6  10   2        330.76        343.12         2.92 o                         
  -5  10   2          1.85          3.31         0.49 o                         
  -4  10   2       1793.09       1745.59        21.27 o                         
  -3  10   2       3518.47       3472.05        80.84 o                         
  -2  10   2         66.13         78.48         2.76 o                         
  -1  10   2       2983.82       2937.04        28.84 o                         
   0  10   2        223.04        190.97         3.93 o                         
   1  10   2       1218.60       1303.68        13.78 o                         
   2  10   2       4105.36       4255.97        39.66 o                         
   3  10   2        679.02        731.75         9.19 o                         
   4  10   2         19.81         19.81         0.62 o                         
   5  10   2          9.72          8.64         0.61 o                         
   6  10   2         17.51         17.31         0.66 o                         
   7  10   2         64.46         65.43         1.19 o                         
  -8  11   2         48.33         51.56         0.96 o                         
  -7  11   2       1565.75       1607.04        10.38 o                         
  -6  11   2        309.56        313.84         2.52 o                         
  -5  11   2         30.09         25.88         0.67 o                         
  -4  11   2       1153.00       1037.14         9.63 o                         
  -3  11   2        606.47        636.27        11.35 o                         
  -2  11   2       1373.24       1477.47        19.38 o                         
  -1  11   2         96.24         77.30         2.22 o                         
   0  11   2       4403.11       4386.06        44.25 o                         
   1  11   2       3413.59       3496.51        36.20 o                         
   2  11   2       1606.11       1605.87        16.62 o                         
   3  11   2        186.09        208.43         3.39 o                         
   4  11   2        211.91        224.41         2.29 o                         
   5  11   2        948.68        936.43         6.40 o                         
   6  11   2         76.95         86.29         1.37 o                         
   7  11   2         89.13         86.57         1.27 o                         
  -8  12   2         34.07         31.38         0.81 o                         
  -7  12   2          2.62          3.65         0.52 o                         
  -6  12   2        635.63        626.82         4.42 o                         
  -5  12   2        120.12        121.89         1.42 o                         
  -4  12   2         70.24         78.18         1.93 o                         
  -3  12   2         17.89          9.01         0.76 o                         
  -2  12   2        386.92        390.21        11.58 o                         
  -1  12   2         24.01         12.31         1.08 o                         
   0  12   2         82.36         56.19         2.36 o                         
   1  12   2        168.78        187.25         4.48 o                         
   2  12   2       1777.30       1772.01        20.60 o                         
   3  12   2        459.00        461.11         5.82 o                         
   4  12   2        672.47        642.64         5.02 o                         
   5  12   2        332.13        359.07         3.25 o                         
   6  12   2         28.25         29.86         0.92 o                         
   7  12   2        180.52        181.85         2.28 o                         
  -8  13   2          1.20          1.86         0.45 o                         
  -7  13   2          5.23          6.60         0.53 o                         
  -6  13   2         10.09         12.56         0.58 o                         
  -5  13   2          4.52          5.46         0.48 o                         
  -4  13   2       3388.12       3482.25        32.46 o                         
  -3  13   2       1173.49       1275.49        14.75 o                         
  -2  13   2        786.10        775.95        10.02 o                         
  -1  13   2          5.75          4.45         0.83 o                         
   0  13   2        863.67        944.00        11.24 o                         
   1  13   2         88.03         68.34         1.67 o                         
   2  13   2         44.85         51.86         1.79 o                         
   3  13   2          3.29          3.39         0.80 o                         
   4  13   2        276.31        280.44         2.95 o                         
   5  13   2         12.57         10.23         0.60 o                         
   6  13   2        116.65        119.29         1.67 o                         
   7  13   2        145.71        138.36         2.71 o                         
  -8  14   2        104.50         98.15         1.39 o                         
  -7  14   2         84.39         83.02         1.26 o                         
  -6  14   2         36.39         39.50         0.90 o                         
  -5  14   2        594.44        586.51         5.58 o                         
  -4  14   2         10.47         12.70         1.38 o                         
  -3  14   2       1127.16       1188.59        13.34 o                         
  -2  14   2        148.44        137.44         3.03 o                         
  -1  14   2        155.65        148.82         3.95 o                         
   0  14   2         25.78         22.84         1.33 o                         
   1  14   2        355.66        362.62         5.46 o                         
   2  14   2        595.32        579.58         7.79 o                         
   3  14   2         59.92         58.68         1.32 o                         
   4  14   2          2.85          4.67         0.51 o                         
   5  14   2         85.49         82.06         1.45 o                         
   6  14   2         37.57         39.19         1.02 o                         
   7  14   2         93.02         91.55         2.60 o                         
  -8  15   2          2.00          2.65         0.39 o                         
  -7  15   2        107.07        103.47         1.37 o                         
  -6  15   2        184.82        180.24         1.95 o                         
  -5  15   2         98.38        111.03         1.46 o                         
  -4  15   2        697.61        686.27         8.97 o                         
  -3  15   2         66.53         78.78         1.85 o                         
  -2  15   2        214.09        178.42         2.70 o                         
  -1  15   2          7.93          7.12         0.93 o                         
   0  15   2       1105.99       1101.11        14.55 o                         
   1  15   2        569.46        505.96         5.98 o                         
   2  15   2         47.94         47.95         2.06 o                         
   3  15   2         77.46         76.68         1.23 o                         
   4  15   2         92.00        102.79         1.94 o                         
   5  15   2        746.11        746.72         6.24 o                         
   6  15   2         52.60         62.60         1.38 o                         
   7  15   2          1.66          1.46         0.43 o                         
  -8  16   2        407.14        388.92         5.52 o                         
  -7  16   2        615.98        637.65         4.94 o                         
  -6  16   2        223.08        234.63         2.34 o                         
  -5  16   2         26.01         25.60         0.76 o                         
  -4  16   2       1368.21       1310.04        10.20 o                         
  -3  16   2        934.90        955.12        10.05 o                         
  -2  16   2        506.39        504.43         5.13 o                         
  -1  16   2        866.68        797.68         7.98 o                         
   0  16   2       1307.28       1218.11        12.90 o                         
   1  16   2        150.20        124.82         2.69 o                         
   2  16   2        570.32        560.53         8.58 o                         
   3  16   2       1707.75       1762.46        12.54 o                         
   4  16   2        711.64        693.08         5.85 o                         
   5  16   2        245.02        270.33         3.03 o                         
   6  16   2         67.00         83.94         1.40 o                         
   7  16   2         29.23         27.11         0.67 o                         
  -8  17   2          0.44          1.65         0.36 o                         
  -7  17   2          9.14          9.89         0.55 o                         
  -6  17   2        535.47        549.49         4.44 o                         
  -5  17   2        128.54        124.34         1.65 o                         
  -4  17   2       2956.57       2976.30        17.39 o                         
  -3  17   2         93.22         77.42         1.74 o                         
  -2  17   2          3.86          2.80         0.52 o                         
  -1  17   2        289.96        297.54         4.03 o                         
   0  17   2        302.34        273.01         4.19 o                         
   1  17   2       1462.65       1429.87        15.43 o                         
   2  17   2        131.48        125.16         3.35 o                         
   3  17   2        120.86        120.16         1.57 o                         
   4  17   2        228.68        213.45         2.29 o                         
   5  17   2        268.29        272.57         2.93 o                         
   6  17   2        130.18        138.83         1.92 o                         
   7  17   2          0.97          1.95         0.44 o                         
  -8  18   2        362.84        315.09         4.48 o                         
  -7  18   2         10.10          8.61         0.49 o                         
  -6  18   2        200.77        216.83         2.14 o                         
  -5  18   2          2.57          3.70         0.52 o                         
  -4  18   2        705.13        685.27         4.95 o                         
  -3  18   2         80.30         76.92         2.19 o                         
  -2  18   2        109.62        111.40         2.44 o                         
  -1  18   2        110.76         91.83         2.06 o                         
   0  18   2        150.88        144.38         2.76 o                         
   1  18   2        728.73        712.89         9.92 o                         
   2  18   2        174.96        167.19         2.99 o                         
   3  18   2        864.92        832.54         5.56 o                         
   4  18   2       2201.52       2165.81        13.76 o                         
   5  18   2          1.45          3.05         0.56 o                         
   6  18   2         97.55         98.45         1.51 o                         
  -8  19   2          0.50          0.50         0.39 o                         
  -7  19   2          6.11          5.68         0.43 o                         
  -6  19   2         10.50         12.65         0.64 o                         
  -5  19   2        176.06        176.53         2.00 o                         
  -4  19   2       3488.20       3449.56        19.03 o                         
  -3  19   2        337.97        333.66         3.84 o                         
  -2  19   2       1103.54       1045.76         9.41 o                         
  -1  19   2        142.91        166.70         2.64 o                         
   0  19   2        858.31        857.11         9.22 o                         
   1  19   2        485.71        501.06         7.07 o                         
   2  19   2        610.52        569.32         5.42 o                         
   3  19   2       3600.56       3450.85        18.69 o                         
   4  19   2          9.09         19.22         1.07 o                         
   5  19   2        240.73        248.08         2.42 o                         
   6  19   2        129.75        144.83         1.87 o                         
  -7  20   2         49.14         51.13         0.90 o                         
  -6  20   2        526.13        545.98         4.24 o                         
  -5  20   2        670.58        684.50         5.14 o                         
  -4  20   2        116.23        115.66         1.80 o                         
  -3  20   2       1160.71       1113.73        10.78 o                         
  -2  20   2        366.57        348.11         5.47 o                         
  -1  20   2        198.28        193.75         2.93 o                         
   0  20   2        276.56        256.37         4.07 o                         
   1  20   2         46.03         45.74         1.89 o                         
   2  20   2          7.74          5.76         0.50 o                         
   3  20   2        187.85        148.96         1.76 o                         
   4  20   2         98.08         95.18         1.54 o                         
   5  20   2         11.10          6.83         0.57 o                         
   6  20   2        253.88        253.31         2.82 o                         
  -7  21   2        212.78        222.12         2.10 o                         
  -6  21   2        379.16        397.67         3.56 o                         
  -5  21   2          9.65          8.94         0.60 o                         
  -4  21   2        675.48        650.87         5.86 o                         
  -3  21   2         99.57         93.35         1.64 o                         
  -2  21   2       2155.55       2103.77        13.10 o                         
  -1  21   2       3193.25       3072.77        25.25 o                         
   0  21   2       1050.22       1064.18        11.64 o                         
   1  21   2        266.96        274.44         2.96 o                         
   2  21   2        745.47        711.15         5.49 o                         
   3  21   2       2019.66       1835.53        13.80 o                         
   4  21   2        279.11        258.89         2.97 o                         
   5  21   2         18.91         17.02         0.68 o                         
   6  21   2        108.10        122.87         1.75 o                         
  -7  22   2          0.39          1.04         0.34 o                         
  -6  22   2        218.91        220.14         2.54 o                         
  -5  22   2        587.08        599.23         4.59 o                         
  -4  22   2         37.62         37.45         1.24 o                         
  -3  22   2        199.20        194.11         2.09 o                         
  -2  22   2          6.54          6.98         0.59 o                         
  -1  22   2        492.68        455.18         3.93 o                         
   0  22   2        164.38        155.16         1.93 o                         
   1  22   2        133.50        123.29         1.68 o                         
   2  22   2        946.31        919.07         6.14 o                         
   3  22   2        460.44        474.23         6.13 o                         
   4  22   2         14.16         18.50         0.87 o                         
   5  22   2         13.70         10.83         0.62 o                         
   6  22   2         65.74         57.41         2.20 o                         
  -7  23   2        607.67        608.43        14.22 o                         
  -6  23   2        920.83        928.90         9.26 o                         
  -5  23   2         93.13         89.42         1.45 o                         
  -4  23   2        221.14        224.08         2.59 o                         
  -3  23   2       1539.26       1521.76        10.31 o                         
  -2  23   2       5611.78       5433.56        29.44 o                         
  -1  23   2        441.58        406.65         3.60 o                         
   0  23   2          2.55          5.13         0.54 o                         
   1  23   2        133.28        128.69         1.54 o                         
   2  23   2        410.24        409.58         3.31 o                         
   3  23   2        223.83        262.82         2.71 o                         
   4  23   2        261.99        266.35         2.97 o                         
   5  23   2         64.05         70.93         1.23 o                         
   6  23   2          3.11          2.07         0.38 o                         
  -7  24   2        223.04        201.17         4.70 o                         
  -6  24   2        290.81        291.71         4.23 o                         
  -5  24   2        197.56        197.84         2.19 o                         
  -4  24   2         13.39         14.56         0.81 o                         
  -3  24   2       1684.08       1707.31        11.30 o                         
  -2  24   2        182.32        202.17         2.22 o                         
  -1  24   2         90.88         94.11         1.73 o                         
   0  24   2         93.13         89.81         1.34 o                         
   1  24   2        132.76        153.40         1.65 o                         
   2  24   2          4.02          8.05         0.56 o                         
   3  24   2         50.01         63.93         1.27 o                         
   4  24   2        257.20        233.32         2.72 o                         
   5  24   2         78.43         62.06         1.30 o                         
   6  24   2        173.21        156.71         6.04 o                         
  -7  25   2         55.91         55.65         1.37 o                         
  -6  25   2          4.05          7.29         0.63 o                         
  -5  25   2        229.74        239.37         2.47 o                         
  -4  25   2         88.84         96.16         1.71 o                         
  -3  25   2         68.80         76.81         1.33 o                         
  -2  25   2        101.49         94.02         1.44 o                         
  -1  25   2        647.83        638.35         5.77 o                         
   0  25   2       1046.50       1018.94         7.03 o                         
   1  25   2        836.04        831.00         6.36 o                         
   2  25   2        426.89        415.77         3.28 o                         
   3  25   2         20.47         27.48         0.85 o                         
   4  25   2        295.08        292.84         3.85 o                         
   5  25   2        250.04        274.73         2.82 o                         
  -6  26   2         20.20         21.55         0.89 o                         
  -5  26   2          0.09          0.89         0.50 o                         
  -4  26   2        521.78        519.34         5.24 o                         
  -3  26   2       1710.38       1685.88        10.63 o                         
  -2  26   2        338.49        330.31         3.00 o                         
  -1  26   2          5.86          8.15         0.65 o                         
   0  26   2         87.47         82.42         1.53 o                         
   1  26   2          4.07          6.87         0.58 o                         
   2  26   2         14.05         11.16         0.57 o                         
   3  26   2         76.86         74.74         1.33 o                         
   4  26   2        114.14        147.05         2.13 o                         
   5  26   2        427.96        399.94         7.09 o                         
  -6  27   2         12.18         11.75         0.69 o                         
  -5  27   2        778.89        780.05         6.33 o                         
  -4  27   2        804.87        809.12         7.10 o                         
  -3  27   2        375.30        350.46         3.20 o                         
  -2  27   2        706.09        733.21         5.41 o                         
  -1  27   2        576.82        577.98         4.81 o                         
   0  27   2        941.79        937.15         6.62 o                         
   1  27   2       1255.30       1287.74         8.42 o                         
   2  27   2         58.91         58.46         1.03 o                         
   3  27   2         78.17         67.58         1.16 o                         
   4  27   2        465.40        474.88         4.99 o                         
   5  27   2         54.16         59.36         1.18 o                         
  -6  28   2         19.17         20.36         0.88 o                         
  -5  28   2        118.76        137.80         1.71 o                         
  -4  28   2        116.44        143.41         2.13 o                         
  -3  28   2          7.41          8.22         0.62 o                         
  -2  28   2         69.87         77.92         1.33 o                         
  -1  28   2        349.34        351.58         3.17 o                         
   0  28   2        728.72        714.77         6.44 o                         
   1  28   2         24.16         18.83         0.70 o                         
   2  28   2        274.76        280.07         2.55 o                         
   3  28   2        122.22        103.37         1.67 o                         
   4  28   2        267.39        269.15         5.19 o                         
   5  28   2         41.52         33.56         1.09 o                         
  -6  29   2          4.93          3.24         0.42 o                         
  -5  29   2        259.30        289.49         2.71 o                         
  -4  29   2        214.44        249.68         2.71 o                         
  -3  29   2       1093.30       1173.12         8.03 o                         
  -2  29   2         30.52         33.69         0.89 o                         
  -1  29   2        212.47        222.59         2.43 o                         
   0  29   2        323.09        303.45         3.00 o                         
   1  29   2       1217.68       1237.39         8.12 o                         
   2  29   2        976.24        972.85         7.36 o                         
   3  29   2        125.92        123.28         1.84 o                         
   4  29   2         12.86         13.57         0.58 o                         
  -6  30   2          4.87          3.97         0.97 o                         
  -5  30   2        156.35        157.32         1.76 o                         
  -4  30   2         83.36         80.56         1.36 o                         
  -3  30   2          4.59          6.06         0.59 o                         
  -2  30   2          8.65          9.65         0.61 o                         
  -1  30   2          7.07          7.76         0.63 o                         
   0  30   2         38.61         38.00         0.98 o                         
   1  30   2          0.00          1.86         0.51 o                         
   2  30   2         55.18         49.29         1.15 o                         
   3  30   2        438.04        455.81         4.64 o                         
   4  30   2        534.33        567.54        15.79 o                         
  -5  31   2        131.46        129.13         2.01 o                         
  -4  31   2        171.62        171.69         2.07 o                         
  -3  31   2        508.04        546.75         4.31 o                         
  -2  31   2         31.90         33.02         0.86 o                         
  -1  31   2        761.31        813.84         6.40 o                         
   0  31   2          1.06          0.98         0.57 o                         
   1  31   2         61.28         45.84         0.96 o                         
   2  31   2        163.84        197.25         2.20 o                         
   3  31   2        522.74        526.64         7.24 o                         
   4  31   2        509.62        510.27        24.35 o                         
  -5  32   2        341.42        313.98         7.44 o                         
  -4  32   2         10.28          9.72         0.53 o                         
  -3  32   2        268.54        299.41         2.83 o                         
  -2  32   2          1.48          2.22         0.49 o                         
  -1  32   2        246.42        267.15         2.81 o                         
   0  32   2         60.70         64.65         1.24 o                         
   1  32   2         77.34         70.86         1.11 o                         
   2  32   2        131.04        145.56         1.84 o                         
   3  32   2         53.08         47.18         1.87 o                         
   4  32   2        140.60        123.65         2.93 o                         
  -5  33   2          9.04         11.29         1.27 o                         
  -4  33   2         88.19         88.26         1.54 o                         
  -3  33   2        249.88        262.81         2.70 o                         
  -2  33   2        823.22        878.45         6.66 o                         
  -1  33   2        452.94        495.84         4.17 o                         
   0  33   2          0.07          0.40         0.54 o                         
   1  33   2         10.85         12.36         0.57 o                         
   2  33   2         15.45         12.60         0.58 o                         
   3  33   2        146.79        150.32         1.95 o                         
  -4  34   2          2.86          2.61         0.42 o                         
  -3  34   2         27.45         24.96         0.65 o                         
  -2  34   2         40.44         45.43         1.00 o                         
  -1  34   2         75.06         76.34         1.23 o                         
   0  34   2        117.34        127.26         1.80 o                         
   1  34   2          5.79          6.43         0.48 o                         
   2  34   2         34.57         34.69         0.77 o                         
   3  34   2          3.33          1.52         0.34 o                         
  -4  35   2        108.70         90.07         1.65 o                         
  -3  35   2         12.57         12.65         0.54 o                         
  -2  35   2        677.98        698.68         5.90 o                         
  -1  35   2          8.50         11.84         0.58 o                         
   0  35   2         42.50         45.97         0.98 o                         
   1  35   2         30.56         29.20         0.76 o                         
   2  35   2         67.67         69.99         1.39 o                         
  -3  36   2        294.56        279.43         4.34 o                         
  -2  36   2          1.54          4.93         0.51 o                         
  -1  36   2          4.02          3.55         0.42 o                         
   0  36   2          2.81          3.54         0.46 o                         
   1  36   2         64.44         56.02         1.17 o                         
   2  36   2         22.10         25.37         0.90 o                         
  -2  37   2         65.62         66.40         1.89 o                         
  -1  37   2        202.20        216.31         2.34 o                         
   0  37   2         23.26         20.21         0.65 o                         
   1  37   2        207.33        178.98         2.48 o                         
  -1  38   2         36.95         34.49         0.75 o                         
   0  38   2         24.54         25.65         1.06 o                         
  -9   1   3        119.12         98.13         2.98 o                         
  -8   1   3         82.22         77.86         1.11 o                         
  -7   1   3          2.58          2.86         0.50 o                         
  -6   1   3        908.28        960.73         6.83 o                         
  -5   1   3        194.85        210.68         3.88 o                         
  -4   1   3          5.15          5.43         0.73 o                         
  -3   1   3        288.87        256.68         6.29 o                         
  -2   1   3        682.40        786.18         9.91 o                         
  -1   1   3       1076.61       1143.25        13.18 o                         
   0   1   3       4348.03       4330.37        42.16 o                         
   1   1   3        144.92        125.84         4.72 o                         
   2   1   3         24.40         13.53         1.51 o                         
   3   1   3          0.29         -0.09         1.29 o                         
   4   1   3        247.56        225.74         1.77 o                         
   5   1   3          0.34          1.22         0.47 o                         
   6   1   3          4.84          6.07         0.59 o                         
   7   1   3         91.06         99.81         1.98 o                         
  -9   2   3        591.40        497.55        20.08 o                         
  -8   2   3         11.68         12.27         0.53 o                         
  -7   2   3        427.00        428.69         3.50 o                         
  -6   2   3        427.50        452.41         3.81 o                         
  -5   2   3        330.15        301.08         4.18 o                         
  -4   2   3       3477.04       3687.79        28.43 o                         
  -3   2   3       3149.06       3625.48        42.47 o                         
  -2   2   3       5080.19       5780.46        45.02 o                         
  -1   2   3        645.97        716.49         8.98 o                         
   0   2   3       3177.81       3077.05        31.46 o                         
   1   2   3       1016.34        889.68        13.15 o                         
   2   2   3       1537.57       1596.46        19.01 o                         
   3   2   3        480.64        462.75        11.78 o                         
   4   2   3        221.32        248.06         2.03 o                         
   5   2   3        349.25        330.60         2.61 o                         
   6   2   3         53.70         60.06         1.24 o                         
   7   2   3         29.35         28.23         0.94 o                         
  -9   3   3         14.10         14.47         0.65 o                         
  -8   3   3         15.11         16.42         0.55 o                         
  -7   3   3         76.45         86.06         1.24 o                         
  -6   3   3        295.59        272.30         2.69 o                         
  -5   3   3        100.37        112.91         3.25 o                         
  -4   3   3       1944.67       2010.42        18.72 o                         
  -3   3   3       1449.24       1513.62        21.67 o                         
  -2   3   3        749.03        822.83        11.37 o                         
  -1   3   3       2233.48       2344.02        25.33 o                         
   0   3   3         40.19         32.52         1.79 o                         
   1   3   3         43.33         59.15         2.45 o                         
   2   3   3        167.45        141.56         3.80 o                         
   3   3   3        141.27        145.47         3.57 o                         
   4   3   3         88.08        101.88         1.94 o                         
   5   3   3        182.91        173.39         1.68 o                         
   6   3   3         54.93         56.43         1.21 o                         
   7   3   3        110.77        125.54         1.98 o                         
  -9   4   3         86.93         72.53         1.89 o                         
  -8   4   3        129.99        113.30         1.30 o                         
  -7   4   3        437.95        431.98         3.44 o                         
  -6   4   3        246.21        252.57         2.42 o                         
  -5   4   3        188.24        178.96         2.83 o                         
  -4   4   3         91.71         90.73         2.04 o                         
  -3   4   3         11.12          9.99         1.68 o                         
  -2   4   3       1131.85       1341.55        14.97 o                         
  -1   4   3        227.67        243.11         5.37 o                         
   0   4   3       1296.41       1225.83        15.24 o                         
   1   4   3       1725.45       1730.65        17.80 o                         
   2   4   3         37.99         43.73         1.84 o                         
   3   4   3        145.39        132.37         3.36 o                         
   4   4   3        118.10        125.13         1.72 o                         
   5   4   3        125.56        143.37         1.54 o                         
   6   4   3         19.42         24.18         0.86 o                         
   7   4   3         77.60         77.38         1.44 o                         
  -9   5   3        269.33        238.94         5.13 o                         
  -8   5   3         30.17         30.55         0.73 o                         
  -7   5   3         73.50         70.30         1.14 o                         
  -6   5   3         59.08         60.32         1.12 o                         
  -5   5   3          6.69          6.85         0.90 o                         
  -4   5   3        318.31        322.66         4.94 o                         
  -3   5   3       3497.29       3977.36        50.29 o                         
  -2   5   3       5666.25       6231.91        54.05 o                         
  -1   5   3         20.38         19.53         1.51 o                         
   0   5   3       1284.75       1288.16        14.81 o                         
   1   5   3       1928.49       1934.94        20.13 o                         
   2   5   3       2038.54       2007.99        18.79 o                         
   3   5   3        103.48        100.89         3.33 o                         
   4   5   3        475.47        453.00         3.15 o                         
   5   5   3         68.29         56.02         0.99 o                         
   6   5   3         18.22         15.20         0.75 o                         
   7   5   3          0.04          0.45         0.39 o                         
  -9   6   3         21.01         14.58         0.64 o                         
  -8   6   3          0.37          0.28         0.39 o                         
  -7   6   3        290.35        308.59         2.62 o                         
  -6   6   3         11.49         17.03         0.65 o                         
  -5   6   3          8.44         10.79         1.22 o                         
  -4   6   3        202.99        220.26         3.09 o                         
  -3   6   3          8.54          8.51         0.95 o                         
  -2   6   3       2535.07       2728.07        31.66 o                         
  -1   6   3        828.82        886.84        10.98 o                         
   0   6   3         11.14          8.83         1.17 o                         
   1   6   3          6.49          8.52         1.16 o                         
   2   6   3          2.77          5.29         0.74 o                         
   3   6   3        144.76        133.53         5.30 o                         
   4   6   3          6.77         17.53         1.97 o                         
   5   6   3        329.66        310.17         2.60 o                         
   6   6   3         69.60         65.00         1.21 o                         
   7   6   3          6.97          7.35         0.48 o                         
  -9   7   3         18.39         16.68         0.58 o                         
  -8   7   3         13.75         15.32         0.55 o                         
  -7   7   3        159.37        167.47         1.77 o                         
  -6   7   3       1409.82       1391.65         8.34 o                         
  -5   7   3       2703.89       2665.66        27.32 o                         
  -4   7   3          2.88          1.10         0.60 o                         
  -3   7   3        308.20        334.32         5.13 o                         
  -2   7   3        971.08        989.98        13.59 o                         
  -1   7   3       2883.71       2789.77        28.77 o                         
   0   7   3       2705.42       2660.22        29.47 o                         
   1   7   3        812.25        803.93        10.05 o                         
   2   7   3          6.80          8.17         0.94 o                         
   3   7   3       2052.27       2069.21        19.20 o                         
   4   7   3       2687.67       2635.64        15.27 o                         
   5   7   3        280.06        271.99         2.49 o                         
   6   7   3        107.39        114.63         1.56 o                         
   7   7   3          0.94          1.80         0.39 o                         
  -9   8   3        129.77        103.43         5.34 o                         
  -8   8   3        269.97        283.49         2.82 o                         
  -7   8   3        453.10        445.59         3.49 o                         
  -6   8   3          4.08          4.95         0.54 o                         
  -5   8   3        517.79        508.10         6.13 o                         
  -4   8   3        298.76        300.90         4.31 o                         
  -3   8   3        936.39       1009.01        13.39 o                         
  -2   8   3       1524.57       1534.80        20.88 o                         
  -1   8   3       1006.35       1040.76        14.12 o                         
   0   8   3          1.18          2.73         0.99 o                         
   1   8   3          5.43         10.48         1.06 o                         
   2   8   3       2231.77       2091.18        18.36 o                         
   3   8   3       4180.95       4048.21        26.39 o                         
   4   8   3       2318.44       2289.34        13.56 o                         
   5   8   3        107.59        106.12         1.42 o                         
   6   8   3         43.42         49.16         1.05 o                         
   7   8   3        280.52        288.41         4.75 o                         
  -9   9   3         93.00         71.94         1.41 o                         
  -8   9   3        525.07        542.56         4.24 o                         
  -7   9   3       1213.20       1231.58         7.62 o                         
  -6   9   3       1839.44       1842.85        10.54 o                         
  -5   9   3       1322.81       1326.25         9.37 o                         
  -4   9   3        107.72        118.20         2.37 o                         
  -3   9   3         91.67         93.41         2.40 o                         
  -2   9   3          7.46          7.73         1.41 o                         
  -1   9   3       4055.44       3933.96        45.66 o                         
   0   9   3        331.20        281.96         5.83 o                         
   1   9   3        239.87        259.63         5.35 o                         
   2   9   3          4.85          6.59         0.77 o                         
   3   9   3         65.54         71.49         0.94 o                         
   4   9   3        283.20        286.81         3.27 o                         
   5   9   3         48.64         54.68         1.04 o                         
   6   9   3         51.97         59.09         1.10 o                         
   7   9   3         96.60         76.40         2.39 o                         
  -9  10   3        647.78        471.45         9.41 o                         
  -8  10   3        353.90        357.15         3.33 o                         
  -7  10   3        170.59        178.35         1.88 o                         
  -6  10   3         10.45         13.27         0.63 o                         
  -5  10   3        176.05        174.46         1.92 o                         
  -4  10   3        618.15        636.75         8.51 o                         
  -3  10   3        945.09        949.46         9.76 o                         
  -2  10   3          6.32          9.88         0.99 o                         
  -1  10   3        773.00        731.01        11.74 o                         
   0  10   3          3.40          4.52         1.03 o                         
   1  10   3        314.67        308.60         5.25 o                         
   2  10   3       2226.12       2155.82        25.53 o                         
   3  10   3       1794.15       1748.72         8.21 o                         
   4  10   3        776.74        782.43         5.44 o                         
   5  10   3          0.42          1.09         0.52 o                         
   6  10   3        131.00        134.75         2.00 o                         
   7  10   3        207.57        157.13         2.61 o                         
  -8  11   3         89.89        103.39         1.47 o                         
  -7  11   3        645.51        671.25         4.66 o                         
  -6  11   3        937.55        909.50         5.83 o                         
  -5  11   3       1072.51       1048.05         6.61 o                         
  -4  11   3        339.90        290.15         4.79 o                         
  -3  11   3       1342.01       1256.77        12.18 o                         
  -2  11   3          4.43          7.07         1.03 o                         
  -1  11   3       1179.34       1240.58        14.18 o                         
   0  11   3        363.66        320.50         5.10 o                         
   1  11   3        108.54         98.43         2.37 o                         
   2  11   3        727.80        657.05        13.54 o                         
   3  11   3         94.78         88.76         1.13 o                         
   4  11   3         30.76         30.67         1.02 o                         
   5  11   3         10.92          6.86         0.57 o                         
   6  11   3        460.32        469.99         4.44 o                         
  -8  12   3         76.03         77.90         1.26 o                         
  -7  12   3         11.84         11.28         0.58 o                         
  -6  12   3          8.44         11.86         0.61 o                         
  -5  12   3        215.41        209.85         2.03 o                         
  -4  12   3       1287.81       1296.65        12.82 o                         
  -3  12   3        600.92        644.61         7.29 o                         
  -2  12   3        678.56        742.82         8.40 o                         
  -1  12   3          9.97          8.28         0.96 o                         
   0  12   3        415.44        329.99         4.55 o                         
   1  12   3       2259.51       2073.82        20.45 o                         
   2  12   3        288.76        265.50         4.95 o                         
   3  12   3        286.66        284.09         2.25 o                         
   4  12   3         55.23         54.85         1.29 o                         
   5  12   3        168.25        178.39         2.00 o                         
   6  12   3        425.98        473.87         4.42 o                         
  -8  13   3        386.61        418.38         3.71 o                         
  -7  13   3         17.30         23.67         0.72 o                         
  -6  13   3        288.65        293.71         2.51 o                         
  -5  13   3         74.58         67.55         1.09 o                         
  -4  13   3        297.54        281.76         3.96 o                         
  -3  13   3        649.43        601.27         6.69 o                         
  -2  13   3         26.04         15.67         0.98 o                         
  -1  13   3        424.04        440.00         6.10 o                         
   0  13   3        910.11        933.84         9.32 o                         
   1  13   3       1361.27       1294.20        14.55 o                         
   2  13   3        843.74        761.03        16.61 o                         
   3  13   3          0.23          0.87         0.39 o                         
   4  13   3        123.13        128.32         1.79 o                         
   5  13   3         58.78         56.39         1.17 o                         
   6  13   3         64.71         69.13         1.26 o                         
  -8  14   3         12.94         13.03         0.55 o                         
  -7  14   3       2433.48       2552.74        15.99 o                         
  -6  14   3        251.09        244.68         2.44 o                         
  -5  14   3        424.27        415.75         3.41 o                         
  -4  14   3        211.24        191.47         2.51 o                         
  -3  14   3        240.30        254.88         3.70 o                         
  -2  14   3       2012.73       2009.06        16.71 o                         
  -1  14   3        388.73        364.52         4.38 o                         
   0  14   3       2250.02       2225.47        19.54 o                         
   1  14   3       2483.56       2439.61        24.12 o                         
   2  14   3        372.33        356.26         4.40 o                         
   3  14   3        465.81        471.98         3.27 o                         
   4  14   3        366.39        348.65         2.85 o                         
   5  14   3        725.02        771.09         6.55 o                         
   6  14   3        288.55        307.12         3.14 o                         
  -8  15   3        590.92        587.18         6.97 o                         
  -7  15   3        359.46        376.57         3.31 o                         
  -6  15   3         78.40         86.50         1.36 o                         
  -5  15   3        371.27        372.41         2.94 o                         
  -4  15   3       3668.88       3741.15        24.19 o                         
  -3  15   3       6570.78       6657.52        61.61 o                         
  -2  15   3       1089.33       1077.54        13.37 o                         
  -1  15   3        433.40        480.83         6.48 o                         
   0  15   3        350.15        365.45         6.46 o                         
   1  15   3        850.67        817.81        11.08 o                         
   2  15   3         84.53         80.47         1.53 o                         
   3  15   3         97.88        101.11         1.23 o                         
   4  15   3         88.68         79.61         1.27 o                         
   5  15   3          7.02          8.21         0.65 o                         
   6  15   3         26.60         24.85         0.72 o                         
  -8  16   3        189.75        190.71         2.96 o                         
  -7  16   3         35.97         39.15         0.82 o                         
  -6  16   3         42.35         40.91         0.91 o                         
  -5  16   3         39.67         34.06         0.82 o                         
  -4  16   3         30.30         31.78         0.97 o                         
  -3  16   3         11.58         12.19         1.24 o                         
  -2  16   3       1768.22       1823.09        16.96 o                         
  -1  16   3       4074.65       4026.97        38.34 o                         
   0  16   3        121.51        111.14         2.46 o                         
   1  16   3        411.70        400.72         8.79 o                         
   2  16   3       1176.83       1121.42         6.80 o                         
   3  16   3        440.10        410.98         3.22 o                         
   4  16   3        118.10        118.64         1.61 o                         
   5  16   3        318.08        329.67         3.33 o                         
   6  16   3        166.80        193.23         2.33 o                         
  -8  17   3          6.76          7.32         0.47 o                         
  -7  17   3         20.66         24.07         0.69 o                         
  -6  17   3        647.73        665.37         4.57 o                         
  -5  17   3        140.60        131.24         1.93 o                         
  -4  17   3         13.86          9.48         0.59 o                         
  -3  17   3       2213.41       2175.47        15.80 o                         
  -2  17   3       3262.13       3327.81        26.64 o                         
  -1  17   3       1602.13       1630.70        17.06 o                         
   0  17   3       1420.68       1446.77        14.94 o                         
   1  17   3        640.27        614.71         7.02 o                         
   2  17   3        314.27        295.92         2.44 o                         
   3  17   3        770.40        772.27         5.18 o                         
   4  17   3        398.98        370.29         3.36 o                         
   5  17   3         83.27         86.77         1.39 o                         
   6  17   3          2.59          0.97         0.41 o                         
  -8  18   3         17.68         15.47         0.63 o                         
  -7  18   3        423.92        421.35         4.33 o                         
  -6  18   3          6.40          8.63         0.55 o                         
  -5  18   3         55.51         53.30         0.99 o                         
  -4  18   3        115.27        116.01         1.50 o                         
  -3  18   3        334.03        318.34         3.29 o                         
  -2  18   3       2321.63       2321.59        20.08 o                         
  -1  18   3        175.67        162.69         3.03 o                         
   0  18   3         32.55         31.43         1.75 o                         
   1  18   3         24.74         23.36         0.77 o                         
   2  18   3         92.48         91.20         1.46 o                         
   3  18   3         12.63         13.89         0.63 o                         
   4  18   3         89.28        101.90         1.49 o                         
   5  18   3        148.72        156.92         2.06 o                         
   6  18   3         86.53         90.70         1.65 o                         
  -8  19   3          8.51          9.74         0.56 o                         
  -7  19   3         11.08         11.61         0.54 o                         
  -6  19   3       1065.65       1105.86         7.21 o                         
  -5  19   3       1074.64       1080.81         7.12 o                         
  -4  19   3        300.32        292.58         2.38 o                         
  -3  19   3        402.80        428.43         3.08 o                         
  -2  19   3        633.52        603.42         4.76 o                         
  -1  19   3       3126.41       2981.11        27.40 o                         
   0  19   3        133.97        126.31         1.83 o                         
   1  19   3         32.12         32.23         0.84 o                         
   2  19   3        131.40        127.05         1.53 o                         
   3  19   3        374.00        359.71         3.06 o                         
   4  19   3        374.19        389.20         3.70 o                         
   5  19   3         37.74         31.10         0.92 o                         
   6  19   3        132.37        116.33         2.15 o                         
  -8  20   3          3.19          2.78         0.54 o                         
  -7  20   3        221.83        219.86         2.93 o                         
  -6  20   3          8.62         11.71         0.65 o                         
  -5  20   3         73.99         74.18         1.20 o                         
  -4  20   3         10.68         10.69         0.54 o                         
  -3  20   3        881.37        844.89         5.28 o                         
  -2  20   3        202.97        195.91         2.06 o                         
  -1  20   3         39.96         45.32         1.04 o                         
   0  20   3         40.99         40.86         0.95 o                         
   1  20   3        104.65        102.07         1.57 o                         
   2  20   3        801.68        793.52         5.35 o                         
   3  20   3        527.01        536.31         4.24 o                         
   4  20   3        307.95        327.47         3.40 o                         
   5  20   3        219.68        226.17         2.59 o                         
   6  20   3         87.17         69.08         4.96 o                         
  -7  21   3        371.01        361.05         5.48 o                         
  -6  21   3        757.75        788.81         6.65 o                         
  -5  21   3          3.05          2.65         0.52 o                         
  -4  21   3        220.40        224.51         2.28 o                         
  -3  21   3        291.62        291.76         2.35 o                         
  -2  21   3          5.76          7.16         0.51 o                         
  -1  21   3       1701.18       1644.85        10.17 o                         
   0  21   3       1329.82       1306.31         8.46 o                         
   1  21   3        251.92        259.00         2.48 o                         
   2  21   3         15.14         15.73         0.63 o                         
   3  21   3        107.53         99.90         1.49 o                         
   4  21   3         31.49         23.77         0.83 o                         
   5  21   3          0.31          0.63         0.45 o                         
  -7  22   3          0.21          1.93         0.44 o                         
  -6  22   3         56.73         63.39         1.27 o                         
  -5  22   3          3.01          3.99         0.55 o                         
  -4  22   3        170.65        176.73         2.05 o                         
  -3  22   3         32.70         34.22         0.78 o                         
  -2  22   3         16.71         20.71         0.66 o                         
  -1  22   3        140.09        141.52         1.70 o                         
   0  22   3        525.64        513.96         4.13 o                         
   1  22   3         38.15         37.14         0.89 o                         
   2  22   3        377.39        375.45         2.98 o                         
   3  22   3        569.07        566.96         4.64 o                         
   4  22   3         14.82         18.49         0.84 o                         
   5  22   3          7.80          3.30         0.50 o                         
  -7  23   3         72.10         75.42         4.12 o                         
  -6  23   3         47.62         48.46         0.93 o                         
  -5  23   3         50.24         46.70         1.07 o                         
  -4  23   3        231.27        231.41         2.45 o                         
  -3  23   3         58.69         58.99         1.04 o                         
  -2  23   3        357.00        360.71         2.95 o                         
  -1  23   3       2252.07       2225.34        12.94 o                         
   0  23   3        256.47        255.92         2.43 o                         
   1  23   3         24.18         24.36         0.75 o                         
   2  23   3         68.02         69.69         1.09 o                         
   3  23   3          8.61          7.12         0.62 o                         
   4  23   3       1001.59        981.27        10.39 o                         
   5  23   3         75.36         64.97         1.44 o                         
  -7  24   3        232.58        220.04         3.85 o                         
  -6  24   3        151.28        151.70         1.89 o                         
  -5  24   3          1.90          1.48         0.56 o                         
  -4  24   3         19.39         21.47         0.75 o                         
  -3  24   3       1188.35       1204.08         7.84 o                         
  -2  24   3        732.62        715.30         4.93 o                         
  -1  24   3       2071.73       2053.46        11.79 o                         
   0  24   3        185.31        191.72         1.98 o                         
   1  24   3        102.36        107.10         1.47 o                         
   2  24   3        110.20        100.73         1.53 o                         
   3  24   3        153.42        144.16         2.25 o                         
   4  24   3          7.91         10.50         0.71 o                         
   5  24   3        307.58        306.83         6.45 o                         
  -7  25   3         78.67         59.60         1.10 o                         
  -6  25   3        186.72        188.40         2.16 o                         
  -5  25   3        118.60        125.21         1.77 o                         
  -4  25   3         23.90         22.46         0.75 o                         
  -3  25   3         16.79         19.85         0.73 o                         
  -2  25   3        310.73        321.64         3.24 o                         
  -1  25   3        196.03        194.26         2.97 o                         
   0  25   3          2.62          5.37         0.56 o                         
   1  25   3        136.65        135.15         1.64 o                         
   2  25   3        165.11        160.21         2.04 o                         
   3  25   3         33.11         29.68         1.02 o                         
   4  25   3         42.68         45.00         1.22 o                         
   5  25   3          0.58          1.71         0.53 o                         
  -6  26   3          0.19          0.63         0.38 o                         
  -5  26   3        150.07        145.87         1.83 o                         
  -4  26   3        577.36        577.34         4.25 o                         
  -3  26   3         24.99         28.52         0.80 o                         
  -2  26   3        379.71        388.04         3.33 o                         
  -1  26   3        344.95        342.35         3.03 o                         
   0  26   3        425.94        410.88         3.16 o                         
   1  26   3         63.45         62.38         1.10 o                         
   2  26   3         26.12         25.93         0.95 o                         
   3  26   3        374.95        420.27         4.69 o                         
   4  26   3         92.71         85.89         1.58 o                         
  -6  27   3         45.31         47.34         0.99 o                         
  -5  27   3         37.68         37.16         0.85 o                         
  -4  27   3         76.74         82.49         1.29 o                         
  -3  27   3        910.37        938.97         6.37 o                         
  -2  27   3        153.80        160.03         1.92 o                         
  -1  27   3       1216.69       1233.49         8.84 o                         
   0  27   3          1.48          5.03         0.53 o                         
   1  27   3          0.58          1.29         0.56 o                         
   2  27   3          6.63          4.98         0.61 o                         
   3  27   3          4.36          5.18         0.60 o                         
   4  27   3         16.62          7.73         0.91 o                         
  -6  28   3         11.02         12.13         0.60 o                         
  -5  28   3        112.00        114.17         1.46 o                         
  -4  28   3        361.81        379.39         3.42 o                         
  -3  28   3        838.37        844.90         5.98 o                         
  -2  28   3        149.64        159.99         2.04 o                         
  -1  28   3          0.15          0.80         0.57 o                         
   0  28   3        421.51        421.71         3.47 o                         
   1  28   3        244.07        247.34         3.08 o                         
   2  28   3         38.94         37.16         1.05 o                         
   3  28   3         29.04         28.20         0.91 o                         
   4  28   3         76.78         72.19         4.15 o                         
  -6  29   3          1.14          1.02         0.38 o                         
  -5  29   3          1.89          0.70         0.39 o                         
  -4  29   3        874.36        907.04         6.87 o                         
  -3  29   3        456.05        479.66         3.77 o                         
  -2  29   3          0.32          3.28         0.56 o                         
  -1  29   3         51.66         54.39         1.18 o                         
   0  29   3          0.62          3.50         1.15 o                         
   1  29   3        295.75        281.97         4.45 o                         
   2  29   3        196.39        191.30         3.33 o                         
   3  29   3         19.56         16.72         0.78 o                         
   4  29   3        182.93        159.73         3.48 o                         
  -5  30   3        170.02        167.08         1.99 o                         
  -4  30   3        164.56        166.41         1.91 o                         
  -3  30   3        426.66        446.11         3.54 o                         
  -2  30   3         63.36         65.63         1.18 o                         
  -1  30   3          3.29          4.30         0.58 o                         
   0  30   3        490.77        506.63         4.50 o                         
   1  30   3        134.02        146.61         1.87 o                         
   2  30   3         39.77         39.67         1.97 o                         
   3  30   3         15.68          8.92         1.07 o                         
  -5  31   3         21.83         21.09         0.71 o                         
  -4  31   3        133.74        143.10         1.73 o                         
  -3  31   3        513.12        542.18         3.96 o                         
  -2  31   3        369.58        386.54         3.18 o                         
  -1  31   3        718.92        764.52         7.18 o                         
   0  31   3         19.67         16.73         0.78 o                         
   1  31   3        268.18        283.53         3.51 o                         
   2  31   3         89.27         86.53         2.52 o                         
   3  31   3         12.89         19.61         3.15 o                         
  -5  32   3         16.97         17.44         0.69 o                         
  -4  32   3          3.88          3.59         0.42 o                         
  -3  32   3        194.01        210.67         1.93 o                         
  -2  32   3        875.88        884.73         6.27 o                         
  -1  32   3         54.36         60.36         1.44 o                         
   0  32   3        233.79        264.17         2.93 o                         
   1  32   3        135.78        146.86         3.02 o                         
   2  32   3        108.95        107.64         3.70 o                         
   3  32   3        109.97        101.39         3.44 o                         
  -4  33   3        486.27        488.35         8.26 o                         
  -3  33   3        132.26        131.99         1.58 o                         
  -2  33   3        912.41        932.54         7.17 o                         
  -1  33   3          4.85          5.81         0.62 o                         
   0  33   3         94.00        101.04         1.54 o                         
   1  33   3         69.22         76.50         1.36 o                         
   2  33   3         15.85         17.05         0.65 o                         
  -4  34   3         10.70          7.87         0.51 o                         
  -3  34   3          2.29          1.79         0.41 o                         
  -2  34   3        435.64        432.92         4.04 o                         
  -1  34   3         46.32         53.04         1.29 o                         
   0  34   3        288.74        298.70         3.52 o                         
   1  34   3        135.48        128.54         3.12 o                         
   2  34   3        490.41        484.99         9.94 o                         
  -3  35   3          3.93          3.93         0.59 o                         
  -2  35   3        632.17        624.23        13.13 o                         
  -1  35   3        851.36        934.40         8.88 o                         
   0  35   3        598.26        613.91         5.91 o                         
   1  35   3         46.34         47.84         1.01 o                         
  -3  36   3        182.80        157.74        14.70 o                         
  -2  36   3        995.25        970.99        26.77 o                         
  -1  36   3          6.68          7.14         0.50 o                         
   0  36   3         15.03         14.89         0.59 o                         
   1  36   3         18.34         19.34         1.08 o                         
  -1  37   3        489.37        401.46         4.76 o                         
  -9   0   4        306.56        276.89         9.11 o                         
  -8   0   4       1227.42       1229.39        10.97 o                         
  -7   0   4        149.77        139.70         2.09 o                         
  -6   0   4        836.43        863.73         7.96 o                         
  -5   0   4        288.35        279.89         4.59 o                         
  -4   0   4       1185.76       1137.09        16.73 o                         
  -3   0   4        734.91        850.50        14.67 o                         
  -2   0   4         18.69         43.87         4.21 o                         
  -1   0   4        387.11        428.73        11.39 o                         
   0   0   4        562.82        468.83        21.35 o                         
   1   0   4       3012.58       2654.08        59.74 o                         
   2   0   4       1235.83       1134.99        31.50 o                         
   3   0   4        340.94        343.43         4.84 o                         
   4   0   4         39.86         47.02         1.21 o                         
   5   0   4        127.63        132.37         2.35 o                         
   6   0   4         44.18         52.40         1.95 o                         
  -9   1   4         12.28         10.81         0.45 o                         
  -8   1   4        597.67        601.54         4.51 o                         
  -7   1   4         99.08        110.92         1.32 o                         
  -6   1   4          2.52          2.64         0.49 o                         
  -5   1   4         84.19         82.20         1.49 o                         
  -4   1   4         70.10         72.39         3.37 o                         
  -3   1   4        551.29        546.96         8.01 o                         
  -2   1   4        432.39        424.24         6.59 o                         
  -1   1   4        274.88        282.74         5.20 o                         
   0   1   4       2610.09       2716.91        26.60 o                         
   1   1   4        107.33         85.88         3.83 o                         
   2   1   4        132.22        109.51         5.14 o                         
   3   1   4         45.69         57.12         2.53 o                         
   4   1   4        163.12        172.65         1.63 o                         
   5   1   4        381.94        412.74         3.52 o                         
   6   1   4         59.40         60.72         1.56 o                         
  -9   2   4         49.60         51.22         1.17 o                         
  -8   2   4        551.55        577.08         4.51 o                         
  -7   2   4        119.24        135.92         1.48 o                         
  -6   2   4        386.54        398.25         4.19 o                         
  -5   2   4         82.98         84.99         1.58 o                         
  -4   2   4       4863.35       5033.52        53.35 o                         
  -3   2   4       8198.10       8679.49        60.42 o                         
  -2   2   4       2376.89       2426.69        20.19 o                         
  -1   2   4       1502.20       1556.22        16.73 o                         
   0   2   4        494.15        455.52         8.09 o                         
   1   2   4       2290.73       2232.38        37.75 o                         
   2   2   4        790.35        799.45        30.36 o                         
   3   2   4        143.10        145.84         1.94 o                         
   4   2   4         30.63         28.30         0.69 o                         
   5   2   4         11.56         20.00         0.77 o                         
   6   2   4        291.85        335.84         4.64 o                         
  -9   3   4         87.19         79.75         1.70 o                         
  -8   3   4        142.16        155.66         1.72 o                         
  -7   3   4        391.51        376.44         2.95 o                         
  -6   3   4        574.39        584.77         4.39 o                         
  -5   3   4        187.45        183.08         2.08 o                         
  -4   3   4       1282.79       1313.15        14.23 o                         
  -3   3   4       1972.00       2109.87        23.29 o                         
  -2   3   4       1850.20       1921.38        16.84 o                         
  -1   3   4        445.57        515.48         7.38 o                         
   0   3   4        236.33        218.45         4.22 o                         
   1   3   4       1392.34       1435.18        19.73 o                         
   2   3   4        155.53        130.17         4.44 o                         
   3   3   4        244.35        232.07         1.79 o                         
   4   3   4         55.63         53.36         1.14 o                         
   5   3   4         13.59         16.09         0.71 o                         
   6   3   4          7.04         11.75         0.79 o                         
  -9   4   4        199.99        160.09         2.34 o                         
  -8   4   4         83.51         78.37         1.13 o                         
  -7   4   4        343.26        373.46         2.97 o                         
  -6   4   4       2362.95       2351.43        16.19 o                         
  -5   4   4         94.05        105.06         1.43 o                         
  -4   4   4         25.18         29.87         1.13 o                         
  -3   4   4        148.17        176.32         2.96 o                         
  -2   4   4        694.40        686.27         8.15 o                         
  -1   4   4       1568.64       1463.75        15.77 o                         
   0   4   4       1414.09       1374.81        16.28 o                         
   1   4   4        717.40        691.15        15.61 o                         
   2   4   4          1.24          5.85         1.87 o                         
   3   4   4        751.37        727.46         3.70 o                         
   4   4   4        710.24        723.62         4.96 o                         
   5   4   4        206.13        208.90         2.36 o                         
   6   4   4          0.08          0.99         0.54 o                         
  -9   5   4        227.34        211.28         4.46 o                         
  -8   5   4          5.23          9.09         0.51 o                         
  -7   5   4         52.19         50.10         0.97 o                         
  -6   5   4        518.94        509.94         4.17 o                         
  -5   5   4       1600.18       1581.53         9.87 o                         
  -4   5   4        865.62        902.61         8.66 o                         
  -3   5   4        931.56        971.60        10.68 o                         
  -2   5   4       2143.35       2220.94        20.66 o                         
  -1   5   4        394.16        422.13         6.10 o                         
   0   5   4       1644.92       1696.07        17.87 o                         
   1   5   4        439.89        468.85         9.03 o                         
   2   5   4        600.70        557.36        11.82 o                         
   3   5   4         26.07         18.49         0.60 o                         
   4   5   4         40.82         43.05         0.83 o                         
   5   5   4        177.05        184.05         2.07 o                         
   6   5   4         15.61         19.24         0.79 o                         
  -9   6   4          1.64          2.61         0.33 o                         
  -8   6   4        280.05        279.45         2.33 o                         
  -7   6   4          3.06          3.60         0.48 o                         
  -6   6   4        759.15        775.70         5.50 o                         
  -5   6   4        696.31        743.22         5.32 o                         
  -4   6   4          4.94          7.49         0.77 o                         
  -3   6   4        113.08        136.41         3.46 o                         
  -2   6   4       2909.33       2986.55        25.89 o                         
  -1   6   4       1590.85       1399.66        14.74 o                         
   0   6   4        546.83        518.32         7.64 o                         
   1   6   4         51.40         56.21         2.88 o                         
   2   6   4        126.09        132.41         1.80 o                         
   3   6   4       1107.14       1051.33         5.86 o                         
   4   6   4       1456.33       1448.24         8.81 o                         
   5   6   4        539.01        562.76         4.95 o                         
   6   6   4          7.09          9.42         0.62 o                         
  -9   7   4        378.00        308.23         5.40 o                         
  -8   7   4         28.82         26.95         0.66 o                         
  -7   7   4        112.70         99.68         1.34 o                         
  -6   7   4        975.74       1008.24         7.49 o                         
  -5   7   4       1225.58       1152.44         7.33 o                         
  -4   7   4        533.41        540.82         6.49 o                         
  -3   7   4        320.99        351.20         7.25 o                         
  -2   7   4        118.63        137.95         3.11 o                         
  -1   7   4          6.76          5.41         0.83 o                         
   0   7   4        885.79        934.47        12.43 o                         
   1   7   4          9.38          5.84         1.04 o                         
   2   7   4        235.33        211.32         1.86 o                         
   3   7   4         96.72         91.75         1.11 o                         
   4   7   4        172.04        172.39         3.62 o                         
   5   7   4          0.11          1.46         0.59 o                         
   6   7   4         32.06         27.82         0.87 o                         
  -9   8   4         47.35         37.82         1.16 o                         
  -8   8   4         94.21         86.32         1.15 o                         
  -7   8   4         10.77          5.05         0.53 o                         
  -6   8   4         84.65         75.26         1.27 o                         
  -5   8   4          1.12          2.12         0.46 o                         
  -4   8   4         91.97         94.81         2.16 o                         
  -3   8   4         78.25         61.19         2.21 o                         
  -2   8   4        445.91        482.13         6.21 o                         
  -1   8   4         94.68         67.45         2.17 o                         
   0   8   4        252.70        258.50         4.85 o                         
   1   8   4        155.75        149.60         4.16 o                         
   2   8   4       1620.39       1547.16         7.75 o                         
   3   8   4        490.71        486.70         3.97 o                         
   4   8   4        399.76        453.77         7.61 o                         
   5   8   4         22.73         28.89         0.94 o                         
   6   8   4          4.36          3.61         0.51 o                         
  -9   9   4          5.30          3.41         0.59 o                         
  -8   9   4         53.26         54.49         0.93 o                         
  -7   9   4         72.77         70.73         1.16 o                         
  -6   9   4         62.76         71.93         1.62 o                         
  -5   9   4         10.44         15.73         0.64 o                         
  -4   9   4        160.36        157.57         2.91 o                         
  -3   9   4        599.57        620.36         6.54 o                         
  -2   9   4         29.21         46.69         2.34 o                         
  -1   9   4       2731.27       3000.51        32.27 o                         
   0   9   4        854.93        882.47        10.48 o                         
   1   9   4         50.09         47.69         2.38 o                         
   2   9   4          0.49          3.38         0.38 o                         
   3   9   4        765.80        754.37         6.12 o                         
   4   9   4        446.58        450.87         7.82 o                         
   5   9   4        202.43        196.36         2.51 o                         
   6   9   4         98.01         97.74         2.39 o                         
  -8  10   4        183.72        177.33         2.06 o                         
  -7  10   4         21.33         20.65         0.70 o                         
  -6  10   4       2678.04       2743.51        16.05 o                         
  -5  10   4        135.26        132.88         1.63 o                         
  -4  10   4       1073.32       1104.00        12.28 o                         
  -3  10   4       1409.26       1400.37        12.77 o                         
  -2  10   4        270.68        270.66         4.61 o                         
  -1  10   4       1802.96       1865.88        19.17 o                         
   0  10   4         69.44         84.77         2.30 o                         
   1  10   4          8.70         14.88         1.55 o                         
   2  10   4        681.15        621.08         3.72 o                         
   3  10   4        600.40        573.87         4.91 o                         
   4  10   4        148.42        162.60         2.02 o                         
   5  10   4        113.76        111.35         1.86 o                         
   6  10   4         38.63         42.87         1.45 o                         
  -8  11   4         45.99         48.19         0.90 o                         
  -7  11   4          8.14         13.88         0.63 o                         
  -6  11   4        127.44        121.89         1.56 o                         
  -5  11   4        841.81        851.53         5.87 o                         
  -4  11   4       1329.43       1335.71         9.86 o                         
  -3  11   4        775.46        779.53         8.18 o                         
  -2  11   4       1892.68       1957.32        18.42 o                         
  -1  11   4        328.64        364.89         6.18 o                         
   0  11   4        852.87        759.97         9.03 o                         
   1  11   4        263.63        252.98         5.93 o                         
   2  11   4       1555.27       1519.47         8.04 o                         
   3  11   4        176.24        172.60         1.64 o                         
   4  11   4         25.18         31.31         0.91 o                         
   5  11   4        188.21        197.27         2.89 o                         
   6  11   4         27.08         27.23         1.10 o                         
  -8  12   4        329.85        326.52         2.68 o                         
  -7  12   4        272.55        290.95         2.58 o                         
  -6  12   4        374.87        352.37         2.98 o                         
  -5  12   4        350.76        332.04         2.89 o                         
  -4  12   4        233.28        235.72         2.59 o                         
  -3  12   4         55.87         46.01         2.19 o                         
  -2  12   4       1525.56       1586.88        14.32 o                         
  -1  12   4        108.56        105.05         3.05 o                         
   0  12   4       1422.77       1417.94        15.69 o                         
   1  12   4         23.11         25.51         1.09 o                         
   2  12   4        374.25        361.42         3.32 o                         
   3  12   4        204.79        190.19         1.77 o                         
   4  12   4        186.44        193.52         2.17 o                         
   5  12   4        130.70        134.53         2.26 o                         
   6  12   4         11.71         10.83         0.63 o                         
  -8  13   4        176.28        183.67         3.20 o                         
  -7  13   4          0.24          0.97         0.44 o                         
  -6  13   4        133.69        137.84         1.61 o                         
  -5  13   4          2.38          5.66         0.53 o                         
  -4  13   4          1.59          3.66         0.47 o                         
  -3  13   4         12.25          9.88         0.89 o                         
  -2  13   4        285.15        268.74         5.40 o                         
  -1  13   4        301.38        291.66         4.76 o                         
   0  13   4          4.15         11.53         1.46 o                         
   1  13   4         88.88         74.72         1.29 o                         
   2  13   4          0.49          2.51         0.43 o                         
   3  13   4          0.81          0.28         0.46 o                         
   4  13   4        143.22        143.46         1.86 o                         
   5  13   4          4.76          8.49         0.65 o                         
   6  13   4         62.71         43.85         1.75 o                         
  -8  14   4        366.95        344.09         4.92 o                         
  -7  14   4          2.22          1.64         0.46 o                         
  -6  14   4         10.74         11.73         0.61 o                         
  -5  14   4         65.83         74.58         1.33 o                         
  -4  14   4        621.36        647.06         4.62 o                         
  -3  14   4         10.57          6.78         0.66 o                         
  -2  14   4          8.01         12.48         0.96 o                         
  -1  14   4        613.88        656.31         8.97 o                         
   0  14   4        125.28        122.23         3.09 o                         
   1  14   4         53.76         45.47         0.83 o                         
   2  14   4          0.51          1.45         0.43 o                         
   3  14   4         83.67         79.47         1.17 o                         
   4  14   4         13.54         14.29         0.69 o                         
   5  14   4        120.90        119.02         2.44 o                         
  -8  15   4         17.94         14.00         0.46 o                         
  -7  15   4         52.28         49.03         0.92 o                         
  -6  15   4        193.63        215.54         2.17 o                         
  -5  15   4          3.20          2.77         0.51 o                         
  -4  15   4         43.88         37.06         1.02 o                         
  -3  15   4         36.85         35.58         1.10 o                         
  -2  15   4         56.56         47.24         1.79 o                         
  -1  15   4        371.04        401.17         5.86 o                         
   0  15   4       1122.08       1040.83         8.33 o                         
   1  15   4         32.97         26.68         0.70 o                         
   2  15   4          2.27          3.41         0.47 o                         
   3  15   4         50.64         55.17         0.98 o                         
   4  15   4         47.67         45.23         1.16 o                         
   5  15   4        489.69        502.93         5.28 o                         
  -8  16   4          1.92          3.41         0.31 o                         
  -7  16   4        281.69        296.06         2.49 o                         
  -6  16   4        732.59        756.52         5.35 o                         
  -5  16   4          3.60          6.25         0.55 o                         
  -4  16   4        918.32        914.06         6.06 o                         
  -3  16   4        494.22        451.13         3.33 o                         
  -2  16   4          8.67         12.36         0.70 o                         
  -1  16   4        158.71        156.54         2.50 o                         
   0  16   4        154.73        151.50         1.64 o                         
   1  16   4         25.46         19.94         0.65 o                         
   2  16   4        689.68        674.96         4.44 o                         
   3  16   4          9.11          7.77         0.56 o                         
   4  16   4         80.96         86.01         1.45 o                         
   5  16   4         19.55         19.30         0.73 o                         
  -8  17   4       1293.48       1247.60        14.82 o                         
  -7  17   4        402.37        437.35         3.17 o                         
  -6  17   4          0.12          2.09         0.46 o                         
  -5  17   4        680.73        661.21         4.90 o                         
  -4  17   4          0.42          0.87         0.46 o                         
  -3  17   4        374.24        370.55         2.93 o                         
  -2  17   4        208.49        193.69         2.34 o                         
  -1  17   4         56.41         53.18         1.11 o                         
   0  17   4       1902.13       1829.52        10.84 o                         
   1  17   4        287.68        275.88         2.39 o                         
   2  17   4         17.79         23.57         0.72 o                         
   3  17   4          5.55          6.56         0.60 o                         
   4  17   4        167.59        181.03         2.36 o                         
   5  17   4        231.24        268.47         2.87 o                         
  -8  18   4        152.10        122.86         2.59 o                         
  -7  18   4        890.34        960.25         6.32 o                         
  -6  18   4        109.71        116.78         1.44 o                         
  -5  18   4         98.92        101.12         1.39 o                         
  -4  18   4        202.30        206.72         2.04 o                         
  -3  18   4        136.60        131.08         1.53 o                         
  -2  18   4        388.28        389.17         3.00 o                         
  -1  18   4          8.35          7.15         0.55 o                         
   0  18   4       2489.60       2439.71        13.83 o                         
   1  18   4       1164.71       1139.93         6.77 o                         
   2  18   4       2571.43       2565.15        14.80 o                         
   3  18   4         39.05         38.50         0.96 o                         
   4  18   4         70.41         78.56         1.50 o                         
   5  18   4         49.13         52.38         1.65 o                         
  -8  19   4        455.45        391.25        13.93 o                         
  -7  19   4         29.31         31.70         0.68 o                         
  -6  19   4         29.61         29.63         0.76 o                         
  -5  19   4         13.87         15.75         0.65 o                         
  -4  19   4         47.22         51.47         0.93 o                         
  -3  19   4        421.95        420.58         3.27 o                         
  -2  19   4        211.21        208.13         2.03 o                         
  -1  19   4       1038.67       1023.34         8.04 o                         
   0  19   4         11.57         14.22         0.64 o                         
   1  19   4          1.47          2.88         0.48 o                         
   2  19   4        148.43        165.82         2.08 o                         
   3  19   4          1.68          0.87         0.54 o                         
   4  19   4          0.28          1.12         0.58 o                         
   5  19   4        219.64        234.87         3.18 o                         
  -7  20   4        879.99        927.34         7.06 o                         
  -6  20   4        697.50        728.54         5.17 o                         
  -5  20   4        670.75        674.94         4.94 o                         
  -4  20   4        247.09        238.58         2.16 o                         
  -3  20   4        126.67        113.11         1.62 o                         
  -2  20   4        281.16        248.51         2.23 o                         
  -1  20   4        628.30        578.66         4.08 o                         
   0  20   4       2895.32       2840.01        16.63 o                         
   1  20   4        225.39        214.47         2.09 o                         
   2  20   4        333.31        311.27         2.77 o                         
   3  20   4          2.68          3.17         0.54 o                         
   4  20   4        150.47        172.51         2.22 o                         
   5  20   4         21.19         22.40         0.80 o                         
  -7  21   4         13.69         22.18         0.66 o                         
  -6  21   4        239.20        242.39         2.21 o                         
  -5  21   4        589.94        598.44         4.52 o                         
  -4  21   4        258.59        261.90         2.26 o                         
  -3  21   4          3.29          2.71         0.50 o                         
  -2  21   4        242.79        244.51         2.78 o                         
  -1  21   4       1212.49       1159.89         7.13 o                         
   0  21   4        915.76        884.42         6.63 o                         
   1  21   4         27.59         21.53         0.74 o                         
   2  21   4        315.94        348.91         3.33 o                         
   3  21   4         50.23         56.55         1.12 o                         
   4  21   4          0.26          0.47         0.51 o                         
   5  21   4         21.24         21.23         2.31 o                         
  -7  22   4        184.91        175.81         3.86 o                         
  -6  22   4       1026.87       1057.89         7.14 o                         
  -5  22   4        454.95        457.68         3.93 o                         
  -4  22   4          4.10          5.77         0.50 o                         
  -3  22   4        122.50        123.88         1.53 o                         
  -2  22   4       2044.69       2047.30        12.46 o                         
  -1  22   4       2156.10       2146.49        13.99 o                         
   0  22   4        584.28        554.75         4.54 o                         
   1  22   4        199.93        186.08         2.05 o                         
   2  22   4        706.45        681.28         5.41 o                         
   3  22   4        590.50        584.00         5.40 o                         
   4  22   4        512.56        549.07         9.48 o                         
  -7  23   4         28.17         17.94         0.63 o                         
  -6  23   4        184.60        185.51         2.20 o                         
  -5  23   4       1094.48       1112.20         8.15 o                         
  -4  23   4       1081.72       1110.93         6.98 o                         
  -3  23   4          0.05          0.43         0.45 o                         
  -2  23   4        607.43        597.46         4.16 o                         
  -1  23   4        235.17        236.57         3.00 o                         
   0  23   4        677.66        680.01         5.43 o                         
   1  23   4         20.66         27.63         0.81 o                         
   2  23   4        119.00        118.19         1.71 o                         
   3  23   4        156.55        162.59         2.19 o                         
   4  23   4          4.32          4.10         0.54 o                         
  -7  24   4         23.19         19.99         0.82 o                         
  -6  24   4         87.55         94.30         1.54 o                         
  -5  24   4        267.91        288.13         2.89 o                         
  -4  24   4         16.13         15.83         0.69 o                         
  -3  24   4        256.26        255.22         2.08 o                         
  -2  24   4       1805.73       1777.70        10.49 o                         
  -1  24   4        459.02        481.28         3.89 o                         
   0  24   4         79.26         75.50         1.39 o                         
   1  24   4         88.51         82.17         1.23 o                         
   2  24   4        152.15        156.17         1.97 o                         
   3  24   4        363.38        361.18         3.90 o                         
   4  24   4        251.00        267.52         4.09 o                         
  -6  25   4        140.84        152.08         2.19 o                         
  -5  25   4         60.02         59.11         1.20 o                         
  -4  25   4         94.20         96.54         1.31 o                         
  -3  25   4         72.46         72.05         1.05 o                         
  -2  25   4         12.15         14.12         0.65 o                         
  -1  25   4        746.94        741.45         5.81 o                         
   0  25   4          0.31          1.28         0.56 o                         
   1  25   4          4.76          4.23         0.56 o                         
   2  25   4         14.60         15.17         0.67 o                         
   3  25   4         30.64         29.72         0.84 o                         
   4  25   4         20.84         23.90         3.62 o                         
  -6  26   4         30.57         22.69         0.97 o                         
  -5  26   4         11.77         14.38         0.71 o                         
  -4  26   4        805.31        834.74         6.23 o                         
  -3  26   4       1108.40       1143.03         6.92 o                         
  -2  26   4         97.88        102.92         1.39 o                         
  -1  26   4          1.82          1.89         0.56 o                         
   0  26   4         41.09         39.74         0.97 o                         
   1  26   4       1276.90       1290.29         9.14 o                         
   2  26   4        369.96        415.37         3.52 o                         
   3  26   4        119.17        119.33         4.51 o                         
   4  26   4        163.25        135.42         5.60 o                         
  -6  27   4        158.59        152.85         2.38 o                         
  -5  27   4          3.38          3.31         0.58 o                         
  -4  27   4          1.72          2.82         0.48 o                         
  -3  27   4        229.22        239.75         2.26 o                         
  -2  27   4        594.12        614.75         4.40 o                         
  -1  27   4          9.16          9.22         0.66 o                         
   0  27   4        720.71        767.54         6.14 o                         
   1  27   4        319.71        342.68         4.77 o                         
   2  27   4         69.93         72.98         2.58 o                         
   3  27   4         11.64          6.85         0.68 o                         
  -6  28   4          1.70          1.86         0.29 o                         
  -5  28   4        217.42        216.97         2.73 o                         
  -4  28   4        603.73        624.74         5.89 o                         
  -3  28   4        857.01        873.51         6.07 o                         
  -2  28   4          2.34          4.00         0.49 o                         
  -1  28   4        484.43        485.03         4.03 o                         
   0  28   4        198.58        215.52         3.94 o                         
   1  28   4        802.64        848.13         7.67 o                         
   2  28   4        198.94        201.64         3.71 o                         
   3  28   4          1.45          1.82         0.81 o                         
  -5  29   4         33.11         38.04         0.95 o                         
  -4  29   4        150.11        150.68         2.26 o                         
  -3  29   4        367.44        380.38         3.20 o                         
  -2  29   4        213.03        211.39         1.96 o                         
  -1  29   4        358.69        361.60         3.17 o                         
   0  29   4         24.11         27.46         2.84 o                         
   1  29   4        135.82        165.65         4.65 o                         
   2  29   4         29.97         33.55         2.83 o                         
   3  29   4         75.68         97.10        11.64 o                         
  -5  30   4          1.77          2.00         0.45 o                         
  -4  30   4         14.77         15.55         0.66 o                         
  -3  30   4        128.46        117.26         1.70 o                         
  -2  30   4         17.41         18.25         0.65 o                         
  -1  30   4        293.44        312.85         2.84 o                         
   0  30   4        248.49        275.72         3.95 o                         
   1  30   4        318.63        352.41         7.06 o                         
   2  30   4        226.42        261.33         9.76 o                         
  -5  31   4        249.72        220.18         2.75 o                         
  -4  31   4         26.72         24.59         0.86 o                         
  -3  31   4          7.85          8.78         0.51 o                         
  -2  31   4         21.71         20.29         0.71 o                         
  -1  31   4         50.88         59.70         1.72 o                         
   0  31   4         38.96         54.86         2.52 o                         
   1  31   4          0.36         11.33         4.06 o                         
   2  31   4          0.38          0.10         0.40 o                         
  -4  32   4          1.09          1.52         0.44 o                         
  -3  32   4         12.08          8.02         0.53 o                         
  -2  32   4         81.74         82.51         1.46 o                         
  -1  32   4       1395.18       1469.31        12.88 o                         
   0  32   4        249.24        260.40         2.51 o                         
   1  32   4         16.43         24.55         2.20 o                         
   2  32   4          5.53          5.47         0.43 o                         
  -4  33   4        206.80        178.84         2.73 o                         
  -3  33   4         37.75         36.60         1.00 o                         
  -2  33   4          0.71          1.12         0.47 o                         
  -1  33   4         40.32         42.76         1.07 o                         
   0  33   4        323.87        320.12         3.80 o                         
   1  33   4         59.08         54.69         1.90 o                         
  -3  34   4          0.03          0.26         0.42 o                         
  -2  34   4        408.94        399.53         9.33 o                         
  -1  34   4         91.27         96.72         1.75 o                         
   0  34   4         37.09         34.82         0.98 o                         
  -2  35   4         10.51          8.50         0.54 o                         
  -1  35   4         62.48         51.82         1.36 o                         
   0  35   4        160.86        134.59         5.58 o                         
  -9   1   5         49.83         44.30         0.90 o                         
  -8   1   5         47.96         49.55         0.94 o                         
  -7   1   5         52.56         58.86         1.17 o                         
  -6   1   5          2.69          3.35         0.54 o                         
  -5   1   5        418.47        433.41         3.46 o                         
  -4   1   5       1105.34       1188.54        10.85 o                         
  -3   1   5       1074.40       1182.18        13.22 o                         
  -2   1   5        495.00        469.20         6.70 o                         
  -1   1   5       1088.75       1064.83        13.27 o                         
   0   1   5        106.55        118.02         5.18 o                         
   1   1   5        931.94        908.63         5.37 o                         
   2   1   5          0.15         12.69         2.65 o                         
   3   1   5        123.67        139.52         3.76 o                         
   4   1   5         18.73         19.07         0.71 o                         
   5   1   5          9.83         14.31         2.83 o                         
  -9   2   5          0.87          0.50         0.22 o                         
  -8   2   5        135.49        149.48         1.57 o                         
  -7   2   5        607.13        634.81         4.79 o                         
  -6   2   5         89.01         95.77         1.53 o                         
  -5   2   5        447.39        474.08         4.70 o                         
  -4   2   5        710.27        746.41         6.49 o                         
  -3   2   5       1336.08       1284.08        14.82 o                         
  -2   2   5        711.00        734.79         9.45 o                         
  -1   2   5        150.59        158.82         5.14 o                         
   0   2   5          4.28          2.34         1.13 o                         
   1   2   5          4.83         10.15         1.03 o                         
   2   2   5         57.15         62.16         2.65 o                         
   3   2   5         91.89        116.43         5.29 o                         
   4   2   5          1.29          1.48         0.52 o                         
   5   2   5        400.72        413.99         5.51 o                         
  -9   3   5        160.76        125.51         1.84 o                         
  -8   3   5         36.73         43.37         0.81 o                         
  -7   3   5        428.88        436.85         3.67 o                         
  -6   3   5        137.05        155.39         1.88 o                         
  -5   3   5       2356.33       2388.46        13.87 o                         
  -4   3   5        299.34        308.13         3.24 o                         
  -3   3   5       1064.79       1042.62        13.14 o                         
  -2   3   5        249.98        248.28         4.65 o                         
  -1   3   5         15.48         14.47         1.13 o                         
   0   3   5        411.35        398.13         8.97 o                         
   1   3   5       1455.81       1406.28         6.99 o                         
   2   3   5        205.84        203.18         2.65 o                         
   3   3   5       1486.23       1489.81         8.62 o                         
   4   3   5         14.23         15.22         0.73 o                         
   5   3   5         84.74         92.69         1.78 o                         
  -9   4   5          0.21          0.17         0.30 o                         
  -8   4   5        339.00        363.67         3.02 o                         
  -7   4   5       1323.85       1329.96         9.32 o                         
  -6   4   5         46.71         51.53         1.07 o                         
  -5   4   5        205.85        203.03         2.46 o                         
  -4   4   5        589.44        607.09         4.80 o                         
  -3   4   5       3653.41       3693.68        35.28 o                         
  -2   4   5        513.90        546.49         9.65 o                         
  -1   4   5        120.16        126.44         3.22 o                         
   0   4   5        235.91        282.15         6.46 o                         
   1   4   5        630.11        612.16         3.37 o                         
   2   4   5       1151.63       1145.67         6.79 o                         
   3   4   5          0.70          9.60         1.58 o                         
   4   4   5          3.21          6.72         0.66 o                         
   5   4   5        236.93        236.47         3.40 o                         
  -9   5   5          2.00          1.25         0.35 o                         
  -8   5   5          5.83         10.56         0.51 o                         
  -7   5   5          0.29          2.40         0.58 o                         
  -6   5   5         20.46         25.65         0.85 o                         
  -5   5   5        592.18        567.50         4.42 o                         
  -4   5   5        337.78        363.72         3.13 o                         
  -3   5   5        101.18         87.95         2.33 o                         
  -2   5   5        147.99        152.34         3.42 o                         
  -1   5   5         67.54         74.14         2.60 o                         
   0   5   5        449.64        469.83         8.87 o                         
   1   5   5         17.19         16.78         1.15 o                         
   2   5   5       1856.08       1795.82        12.29 o                         
   3   5   5        313.35        320.94         7.29 o                         
   4   5   5        345.15        335.04         3.48 o                         
   5   5   5         22.11         25.63         1.06 o                         
  -9   6   5        115.64         85.98         2.34 o                         
  -8   6   5         11.46         16.60         0.55 o                         
  -7   6   5        134.51        140.34         1.79 o                         
  -6   6   5        156.52        192.64         2.14 o                         
  -5   6   5       2904.40       3039.81        16.73 o                         
  -4   6   5         29.72         32.03         0.79 o                         
  -3   6   5         35.09         33.08         1.40 o                         
  -2   6   5         38.60         33.49         1.53 o                         
  -1   6   5          3.20          4.21         0.88 o                         
   0   6   5        334.90        307.20         8.08 o                         
   1   6   5        158.19        170.44         1.78 o                         
   2   6   5         19.74         18.67         0.73 o                         
   3   6   5        123.89        148.22         6.99 o                         
   4   6   5         82.54         73.74         1.57 o                         
   5   6   5          9.12         11.06         0.78 o                         
  -8   7   5        200.93        200.04         1.80 o                         
  -7   7   5        174.58        158.47         1.78 o                         
  -6   7   5        220.64        209.91         2.26 o                         
  -5   7   5        202.52        190.87         2.39 o                         
  -4   7   5         51.80         47.04         0.92 o                         
  -3   7   5         93.72        105.74         2.89 o                         
  -2   7   5        129.90        129.51         3.36 o                         
  -1   7   5       1133.95       1071.51        12.81 o                         
   0   7   5        379.22        353.90         3.71 o                         
   1   7   5        453.15        436.17         2.81 o                         
   2   7   5        340.94        337.61         3.34 o                         
   3   7   5        122.59        146.56         5.46 o                         
   4   7   5         61.46         82.00         1.80 o                         
   5   7   5         37.05         37.61         1.42 o                         
  -8   8   5        105.03        104.68         1.31 o                         
  -7   8   5         19.75         20.63         0.71 o                         
  -6   8   5         42.07         47.74         1.01 o                         
  -5   8   5       4485.98       4545.25        26.10 o                         
  -4   8   5        574.27        601.34         4.50 o                         
  -3   8   5         86.66         77.83         1.62 o                         
  -2   8   5         63.79         67.23         2.72 o                         
  -1   8   5       1652.52       1635.28        17.14 o                         
   0   8   5       2097.83       1968.40        10.94 o                         
   1   8   5         22.81         21.58         0.57 o                         
   2   8   5        617.16        596.18         4.98 o                         
   3   8   5         28.90         39.33         3.50 o                         
   4   8   5        155.39        170.68         2.80 o                         
   5   8   5        346.99        391.02         5.16 o                         
  -8   9   5         61.62         55.14         0.98 o                         
  -7   9   5        260.88        268.07         2.48 o                         
  -6   9   5         17.13         28.82         0.85 o                         
  -5   9   5        299.55        312.92         2.99 o                         
  -4   9   5        409.26        399.31         3.35 o                         
  -3   9   5         29.01         27.21         1.07 o                         
  -2   9   5        809.02        843.56        11.95 o                         
  -1   9   5       1593.16       1522.21        17.36 o                         
   0   9   5        104.68         89.49         1.07 o                         
   1   9   5         10.90         13.46         0.51 o                         
   2   9   5        433.39        421.39         2.97 o                         
   3   9   5       1011.91       1037.53         7.01 o                         
   4   9   5        383.75        459.42        11.94 o                         
   5   9   5         59.01         57.27         1.71 o                         
  -8  10   5         11.06         10.76         0.60 o                         
  -7  10   5         93.62        105.19         1.33 o                         
  -6  10   5         13.86         11.52         0.65 o                         
  -5  10   5        319.70        315.46         2.92 o                         
  -4  10   5        265.34        262.71         2.49 o                         
  -3  10   5        260.51        259.43         2.41 o                         
  -2  10   5        565.48        565.37         6.02 o                         
  -1  10   5        813.09        816.35         6.71 o                         
   0  10   5        490.02        427.85         3.31 o                         
   1  10   5          7.26          9.73         0.47 o                         
   2  10   5         71.03         66.99         0.99 o                         
   3  10   5          0.35          9.60         2.08 o                         
   4  10   5        176.86        226.31        15.83 o                         
   5  10   5        173.49        171.25         4.09 o                         
  -8  11   5        195.08        203.30         2.56 o                         
  -7  11   5        152.57        154.45         1.69 o                         
  -6  11   5         22.80         32.84         0.86 o                         
  -5  11   5        261.14        282.47         2.54 o                         
  -4  11   5        212.99        189.67         2.08 o                         
  -3  11   5         13.35         16.44         0.71 o                         
  -2  11   5        422.98        410.12         4.31 o                         
  -1  11   5       1196.52       1194.72         9.46 o                         
   0  11   5        724.78        707.86         5.28 o                         
   1  11   5        641.47        596.69         3.77 o                         
   2  11   5         90.41         87.57         1.18 o                         
   3  11   5        480.74        480.48         3.91 o                         
   4  11   5         44.95         53.78         4.15 o                         
   5  11   5         86.39         90.15         2.97 o                         
  -8  12   5       1539.57       1537.29        20.33 o                         
  -7  12   5       1182.61       1266.70         8.12 o                         
  -6  12   5        350.59        324.86         2.85 o                         
  -5  12   5        134.72        134.57         1.91 o                         
  -4  12   5        485.26        491.68         5.06 o                         
  -3  12   5       1610.59       1566.45        12.14 o                         
  -2  12   5        656.54        622.62         4.43 o                         
  -1  12   5          2.00          4.65         0.51 o                         
   0  12   5         87.56         79.64         1.23 o                         
   1  12   5         36.30         39.84         1.01 o                         
   2  12   5         28.67         29.29         0.75 o                         
   3  12   5        242.81        245.58         2.41 o                         
   4  12   5         16.25         22.66         2.51 o                         
   5  12   5          2.03          2.56         0.60 o                         
  -8  13   5        218.17        221.15         2.73 o                         
  -7  13   5        281.11        297.88         2.60 o                         
  -6  13   5         15.62         16.44         0.70 o                         
  -5  13   5        515.54        504.86         4.17 o                         
  -4  13   5       1684.87       1688.18        10.64 o                         
  -3  13   5        126.18        124.78         2.01 o                         
  -2  13   5        233.37        245.30         2.49 o                         
  -1  13   5        103.01         95.39         1.66 o                         
   0  13   5        517.91        482.97         4.26 o                         
   1  13   5       3582.61       3495.33        18.26 o                         
   2  13   5        240.82        231.80         2.07 o                         
   3  13   5          0.46          4.53         0.98 o                         
   4  13   5        205.44        246.76        12.04 o                         
   5  13   5        519.25        467.36         7.64 o                         
  -8  14   5        241.40        233.69         3.46 o                         
  -7  14   5        590.53        617.11         4.48 o                         
  -6  14   5        684.11        681.20         5.06 o                         
  -5  14   5        436.57        436.20         3.34 o                         
  -4  14   5        301.61        288.08         2.82 o                         
  -3  14   5       1262.81       1212.46         9.42 o                         
  -2  14   5       1190.54       1155.74         8.59 o                         
  -1  14   5        477.39        459.14         4.41 o                         
   0  14   5        104.32        112.57         1.96 o                         
   1  14   5        452.98        438.56         3.34 o                         
   2  14   5        179.52        185.63         1.85 o                         
   3  14   5        679.09        682.16         4.89 o                         
   4  14   5          1.78          0.91         0.59 o                         
   5  14   5         65.99         59.10         1.37 o                         
  -8  15   5         20.45         21.38         0.61 o                         
  -7  15   5        855.88        901.32         6.03 o                         
  -6  15   5        162.72        201.60         2.13 o                         
  -5  15   5          0.22          2.87         0.50 o                         
  -4  15   5        654.58        630.35         5.29 o                         
  -3  15   5        811.55        798.13         6.54 o                         
  -2  15   5         23.84         21.86         0.83 o                         
  -1  15   5          8.46          8.74         0.68 o                         
   0  15   5         42.29         38.06         1.08 o                         
   1  15   5       1279.43       1258.42         8.09 o                         
   2  15   5        505.08        514.00         4.02 o                         
   3  15   5          0.27          3.34         1.03 o                         
   4  15   5         51.76         56.14         1.90 o                         
   5  15   5        231.17        186.17         7.40 o                         
  -8  16   5        283.70        250.15         4.48 o                         
  -7  16   5         47.21         51.24         0.90 o                         
  -6  16   5        759.05        805.65         5.73 o                         
  -5  16   5        130.43        149.15         1.80 o                         
  -4  16   5        904.29        901.28         7.00 o                         
  -3  16   5       1189.96       1180.81         7.65 o                         
  -2  16   5        744.28        705.81         4.91 o                         
  -1  16   5         61.60         55.55         1.23 o                         
   0  16   5        207.39        192.33         2.21 o                         
   1  16   5       3668.84       3629.18        21.45 o                         
   2  16   5        459.20        465.11         3.82 o                         
   3  16   5         55.77         59.72         1.64 o                         
   4  16   5        127.61        122.51         2.26 o                         
  -8  17   5        131.82        101.94         2.07 o                         
  -7  17   5          0.94          1.54         0.40 o                         
  -6  17   5        174.41        173.94         1.96 o                         
  -5  17   5          7.83          6.86         0.63 o                         
  -4  17   5          9.40          8.05         0.61 o                         
  -3  17   5        123.09        115.31         1.83 o                         
  -2  17   5          9.51          8.48         0.70 o                         
  -1  17   5         10.43          9.64         0.63 o                         
   0  17   5        436.72        416.13         3.59 o                         
   1  17   5        414.54        396.25         4.48 o                         
   2  17   5          0.89          1.69         0.56 o                         
   3  17   5        645.32        670.96         5.72 o                         
   4  17   5          2.45          2.18         0.70 o                         
  -7  18   5          1.51          0.79         0.38 o                         
  -6  18   5        589.71        650.48         4.71 o                         
  -5  18   5       2124.36       2183.85        14.04 o                         
  -4  18   5        762.76        750.25         5.55 o                         
  -3  18   5        146.73        149.62         2.17 o                         
  -2  18   5         10.35          9.00         0.76 o                         
  -1  18   5        700.45        667.01         4.78 o                         
   0  18   5        553.82        549.68         4.47 o                         
   1  18   5         14.32         14.44         0.74 o                         
   2  18   5        111.61        110.85         1.67 o                         
   3  18   5         68.11         76.21         1.32 o                         
   4  18   5         18.64         22.70         0.99 o                         
  -7  19   5        149.51        148.60         1.68 o                         
  -6  19   5         22.81         34.00         0.83 o                         
  -5  19   5        115.06         99.51         1.43 o                         
  -4  19   5         45.36         54.32         1.13 o                         
  -3  19   5         70.58         68.97         1.19 o                         
  -2  19   5        859.16        835.76         6.40 o                         
  -1  19   5        661.32        634.50         6.11 o                         
   0  19   5         96.41         86.81         1.60 o                         
   1  19   5        143.54        139.14         1.91 o                         
   2  19   5          3.91          3.50         0.62 o                         
   3  19   5        311.89        342.68         3.54 o                         
   4  19   5         84.42         98.57         3.21 o                         
  -7  20   5          3.62          1.61         0.36 o                         
  -6  20   5        181.87        193.15         1.98 o                         
  -5  20   5        661.98        673.25         5.50 o                         
  -4  20   5        386.47        401.67         3.87 o                         
  -3  20   5        104.29        103.73         1.43 o                         
  -2  20   5          6.61          8.37         0.59 o                         
  -1  20   5       1021.93       1016.40         8.10 o                         
   0  20   5        527.83        535.05         4.24 o                         
   1  20   5          1.94          2.05         0.60 o                         
   2  20   5         19.94         22.75         0.83 o                         
   3  20   5          6.13          7.85         0.85 o                         
   4  20   5         35.33         31.73         4.29 o                         
  -7  21   5        144.63        152.04         2.26 o                         
  -6  21   5         69.42         80.60         1.18 o                         
  -5  21   5        166.68        166.74         1.95 o                         
  -4  21   5        447.46        444.90         4.09 o                         
  -3  21   5        188.33        195.63         2.07 o                         
  -2  21   5          2.28          2.79         0.51 o                         
  -1  21   5         14.39         24.80         3.80 o                         
   0  21   5        402.67        398.76         4.51 o                         
   1  21   5         15.04         14.75         0.78 o                         
   2  21   5          5.69          4.11         0.61 o                         
   3  21   5         51.54         51.96         2.52 o                         
   4  21   5         66.35         58.99         2.41 o                         
  -7  22   5         89.99         82.71         1.57 o                         
  -6  22   5          2.10          3.02         0.47 o                         
  -5  22   5         34.42         36.23         0.96 o                         
  -4  22   5          6.68          7.65         0.61 o                         
  -3  22   5        644.98        650.17         4.89 o                         
  -2  22   5        738.39        734.04         5.13 o                         
  -1  22   5          7.18         22.03         5.03 o                         
   0  22   5         47.40         46.59         1.09 o                         
   1  22   5          1.85          3.72         0.58 o                         
   2  22   5         14.79          9.13         0.78 o                         
   3  22   5         12.03         12.34         1.03 o                         
  -7  23   5         17.55         19.23         1.62 o                         
  -6  23   5         99.74        100.61         1.31 o                         
  -5  23   5         48.80         49.09         1.18 o                         
  -4  23   5        168.71        179.95         1.96 o                         
  -3  23   5        352.58        368.78         3.06 o                         
  -2  23   5        643.65        644.20         4.59 o                         
  -1  23   5         63.62         74.59         4.88 o                         
   0  23   5        740.69        749.04         5.74 o                         
   1  23   5        389.27        404.67         4.91 o                         
   2  23   5        146.75        144.47         2.20 o                         
   3  23   5         34.93         34.57         1.16 o                         
  -6  24   5        281.62        280.20         4.56 o                         
  -5  24   5        556.96        568.79         6.30 o                         
  -4  24   5         42.11         37.62         0.99 o                         
  -3  24   5         23.87         23.05         0.80 o                         
  -2  24   5         28.82         34.68         1.08 o                         
  -1  24   5        118.81        125.62         4.57 o                         
   0  24   5        192.93        196.53         4.22 o                         
   1  24   5         68.69         66.68         1.95 o                         
   2  24   5         97.34         97.58         3.64 o                         
   3  24   5        100.26         96.66         3.63 o                         
  -6  25   5        595.16        631.11        13.80 o                         
  -5  25   5        258.89        239.33         3.00 o                         
  -4  25   5         42.22         40.89         1.27 o                         
  -3  25   5         17.73         20.48         0.75 o                         
  -2  25   5        829.47        862.46         8.02 o                         
  -1  25   5        399.97        432.14         7.34 o                         
   0  25   5         23.32         40.22         5.76 o                         
   1  25   5         19.92         25.71         0.95 o                         
   2  25   5        160.48        175.85         2.59 o                         
   3  25   5        183.95        152.35         6.91 o                         
  -6  26   5         65.53         57.42         1.39 o                         
  -5  26   5          1.35          1.40         0.50 o                         
  -4  26   5         42.00         37.14         0.93 o                         
  -3  26   5        226.53        231.08         2.33 o                         
  -2  26   5          3.11          6.80         1.63 o                         
  -1  26   5         81.61         88.00         2.07 o                         
   0  26   5        256.40        288.68        10.32 o                         
   1  26   5         50.64         54.09         4.14 o                         
   2  26   5         28.48         41.17         5.73 o                         
   3  26   5          6.44         71.60         4.50 o                         
  -6  27   5        344.30        281.76         6.83 o                         
  -5  27   5        129.47        131.21         2.09 o                         
  -4  27   5        107.85        108.81         1.65 o                         
  -3  27   5         25.69         25.66         0.76 o                         
  -2  27   5         69.08         71.29         2.28 o                         
  -1  27   5        261.74        266.57         3.09 o                         
   0  27   5        195.32        212.46         8.70 o                         
   1  27   5        155.77        167.86        10.15 o                         
   2  27   5         37.00         47.33         2.19 o                         
  -5  28   5         33.83         35.65         1.24 o                         
  -4  28   5        427.88        442.91         6.39 o                         
  -3  28   5        228.80        238.01         2.57 o                         
  -2  28   5        145.00        162.79         3.11 o                         
  -1  28   5        141.54        150.10         2.46 o                         
   0  28   5          1.33         18.86         6.96 o                         
   1  28   5        154.78        176.48        11.02 o                         
   2  28   5         40.60         42.61         2.13 o                         
  -5  29   5        151.15        140.54         4.15 o                         
  -4  29   5         13.71         13.02         0.61 o                         
  -3  29   5        102.64        100.72         2.67 o                         
  -2  29   5         46.84         51.26         2.22 o                         
  -1  29   5          4.23          3.91         0.58 o                         
   0  29   5        272.13        300.25         8.58 o                         
   1  29   5        292.24        333.81        13.60 o                         
   2  29   5        131.46        156.38         6.24 o                         
  -4  30   5          1.34          0.57         0.40 o                         
  -3  30   5        422.17        452.64         6.12 o                         
  -2  30   5        280.22        293.09         3.32 o                         
  -1  30   5        128.39        131.57         1.60 o                         
   0  30   5        156.62        157.99         3.16 o                         
   1  30   5         98.76        104.82         8.26 o                         
  -4  31   5        185.19        157.43         2.51 o                         
  -3  31   5        114.63        108.66         2.01 o                         
  -2  31   5          7.78          6.48         0.47 o                         
  -1  31   5          0.03          7.13         2.82 o                         
   0  31   5         97.37        103.29         2.64 o                         
   1  31   5        288.78        261.50         6.22 o                         
  -3  32   5        269.48        251.17         3.45 o                         
  -2  32   5         55.08         52.57         0.95 o                         
  -1  32   5          0.92          1.01         0.37 o                         
   0  32   5         14.50         14.25         0.57 o                         
  -2  33   5         31.19         22.34         0.68 o                         
  -1  33   5         10.04          8.42         0.60 o                         
  -8   0   6         38.70         46.29         1.47 o                         
  -7   0   6       1045.11       1087.96         9.41 o                         
  -6   0   6        939.43       1002.08         8.76 o                         
  -5   0   6         52.56         58.07         2.07 o                         
  -4   0   6       1603.03       1611.90        13.01 o                         
  -3   0   6         11.54         14.58         1.09 o                         
  -2   0   6       1597.25       1523.94        14.46 o                         
  -1   0   6        897.13        817.78         7.10 o                         
   0   0   6          0.86         10.11         3.16 o                         
   1   0   6         70.45         70.92         4.24 o                         
   2   0   6        316.83        353.67        12.74 o                         
   3   0   6        197.42        227.15         4.10 o                         
   4   0   6        131.60        131.44         5.11 o                         
  -8   1   6        701.01        731.21         6.45 o                         
  -7   1   6        313.42        347.93         2.80 o                         
  -6   1   6         29.92         37.19         0.86 o                         
  -5   1   6         30.40         30.56         0.97 o                         
  -4   1   6       8349.80       8291.55        40.76 o                         
  -3   1   6       1239.41       1218.91         9.42 o                         
  -2   1   6       1468.65       1430.12        11.01 o                         
  -1   1   6         83.28         71.55         1.63 o                         
   0   1   6        117.95        117.23         2.60 o                         
   1   1   6        489.33        491.58         4.60 o                         
   2   1   6        340.48        362.69         6.83 o                         
   3   1   6       1145.20       1194.03        13.41 o                         
   4   1   6        190.81        188.09         4.58 o                         
  -8   2   6        288.77        298.99         3.02 o                         
  -7   2   6        388.45        411.97         3.27 o                         
  -6   2   6        744.38        796.35         5.35 o                         
  -5   2   6       1489.68       1561.81        10.62 o                         
  -4   2   6        604.03        608.43         5.58 o                         
  -3   2   6        168.78        176.95         2.38 o                         
  -2   2   6        290.35        295.29         3.01 o                         
  -1   2   6        196.87        186.19         2.12 o                         
   0   2   6         92.07         87.62         2.02 o                         
   1   2   6         13.02         29.55         3.14 o                         
   2   2   6          0.04         14.06         3.25 o                         
   3   2   6         30.09         36.53         1.19 o                         
   4   2   6          5.28          4.23         1.22 o                         
  -8   3   6         17.89         16.78         0.58 o                         
  -7   3   6         20.29         17.30         0.62 o                         
  -6   3   6        533.63        555.12         4.03 o                         
  -5   3   6        188.72        202.16         2.36 o                         
  -4   3   6        153.10        149.14         2.14 o                         
  -3   3   6          2.73          2.45         0.50 o                         
  -2   3   6        782.34        754.26         6.01 o                         
  -1   3   6         44.86         41.57         0.86 o                         
   0   3   6         26.97         20.39         0.62 o                         
   1   3   6        502.50        520.01         6.37 o                         
   2   3   6        243.49        279.19        10.36 o                         
   3   3   6        224.71        231.09         2.88 o                         
   4   3   6         90.28         96.49         4.19 o                         
  -8   4   6        345.92        352.17         2.71 o                         
  -7   4   6          3.85          4.50         0.51 o                         
  -6   4   6         13.90         18.86         0.70 o                         
  -5   4   6         20.70         21.30         0.70 o                         
  -4   4   6        226.60        235.22         2.60 o                         
  -3   4   6        400.66        389.44         3.46 o                         
  -2   4   6        275.36        252.03         2.43 o                         
  -1   4   6         13.21         16.78         1.01 o                         
   0   4   6         35.65         37.67         2.07 o                         
   1   4   6         73.64         80.21         4.30 o                         
   2   4   6         90.73        105.17         5.36 o                         
   3   4   6          6.03          9.83         0.78 o                         
   4   4   6         18.04         25.82         1.87 o                         
  -8   5   6         97.01        115.71         1.26 o                         
  -7   5   6         24.57         22.48         0.76 o                         
  -6   5   6        733.03        769.86         5.43 o                         
  -5   5   6        951.81       1001.32         6.77 o                         
  -4   5   6         20.83         19.81         0.74 o                         
  -3   5   6         66.37         61.65         1.08 o                         
  -2   5   6        353.75        318.85         2.72 o                         
  -1   5   6       1821.93       1774.83         9.71 o                         
   0   5   6       1903.17       1794.57         9.32 o                         
   1   5   6        169.91        158.90         1.96 o                         
   2   5   6         85.05         98.40         3.45 o                         
   3   5   6          0.63          2.30         0.73 o                         
   4   5   6        402.23        439.70         8.61 o                         
  -8   6   6         59.20         69.11         0.93 o                         
  -7   6   6         95.91         95.52         1.40 o                         
  -6   6   6          6.54         10.56         0.63 o                         
  -5   6   6        125.07        126.52         1.64 o                         
  -4   6   6       1110.53       1134.70         8.00 o                         
  -3   6   6        782.89        758.52         6.12 o                         
  -2   6   6        758.12        749.91         5.70 o                         
  -1   6   6        110.31        109.84         2.29 o                         
   0   6   6        107.90        113.20         2.11 o                         
   1   6   6          2.20         15.20         2.79 o                         
   2   6   6        452.72        513.27        12.97 o                         
   3   6   6         52.72         62.47         1.58 o                         
   4   6   6          1.87          3.41         1.00 o                         
  -8   7   6         81.32         81.25         1.04 o                         
  -7   7   6         47.25         54.40         1.06 o                         
  -6   7   6        200.16        210.16         2.17 o                         
  -5   7   6        669.85        705.46         5.12 o                         
  -4   7   6        648.22        649.52         4.83 o                         
  -3   7   6         36.94         33.17         0.97 o                         
  -2   7   6        116.40        129.79         1.91 o                         
  -1   7   6        690.76        670.24         4.15 o                         
   0   7   6        794.46        759.15         4.82 o                         
   1   7   6          6.71          8.20         1.12 o                         
   2   7   6         88.66         95.89         1.67 o                         
   3   7   6         94.74         85.33         1.99 o                         
   4   7   6        562.08        589.53         9.14 o                         
  -8   8   6        109.01        116.85         1.40 o                         
  -7   8   6         38.20         36.05         0.91 o                         
  -6   8   6          3.42          3.83         0.52 o                         
  -5   8   6         70.39         76.51         1.34 o                         
  -4   8   6         64.91         60.36         1.14 o                         
  -3   8   6          6.43          6.02         0.51 o                         
  -2   8   6         71.66         65.90         1.18 o                         
  -1   8   6        185.21        200.83         2.82 o                         
   0   8   6         55.16         57.65         1.38 o                         
   1   8   6        238.59        240.85         3.30 o                         
   2   8   6          3.45         17.90         3.96 o                         
   3   8   6        203.97        234.29        15.75 o                         
   4   8   6         16.69         22.27         1.15 o                         
  -8   9   6        104.12        123.69         1.58 o                         
  -7   9   6        104.27        108.54         1.50 o                         
  -6   9   6        152.64        157.18         1.83 o                         
  -5   9   6          0.18          0.75         0.48 o                         
  -4   9   6         38.65         38.08         0.98 o                         
  -3   9   6       1831.12       1847.23        12.51 o                         
  -2   9   6         53.72         54.02         1.03 o                         
  -1   9   6         62.41         66.66         2.29 o                         
   0   9   6          4.30          9.77         0.96 o                         
   1   9   6        654.71        646.22         5.58 o                         
   2   9   6       2399.30       2477.87        17.57 o                         
   3   9   6        117.09        112.04         2.48 o                         
   4   9   6          8.28          7.33         0.95 o                         
  -8  10   6          0.06          1.18         0.33 o                         
  -7  10   6        474.72        512.21         4.33 o                         
  -6  10   6        653.51        682.26         5.09 o                         
  -5  10   6        234.51        221.04         2.33 o                         
  -4  10   6        101.69        108.12         1.60 o                         
  -3  10   6        148.21        142.73         1.97 o                         
  -2  10   6        397.80        348.43         2.79 o                         
  -1  10   6          4.19         13.83         2.21 o                         
   0  10   6         75.20         71.83         1.75 o                         
   1  10   6        544.49        541.82         5.27 o                         
   2  10   6         48.51         63.50         4.69 o                         
   3  10   6         79.66         81.89         1.95 o                         
   4  10   6          0.13          0.82         0.70 o                         
  -8  11   6        259.19        271.78         3.11 o                         
  -7  11   6        324.76        325.36         2.91 o                         
  -6  11   6        448.50        465.86         3.90 o                         
  -5  11   6         18.71         13.24         0.75 o                         
  -4  11   6        464.19        421.11         3.86 o                         
  -3  11   6        594.64        533.01         4.33 o                         
  -2  11   6         25.22         24.52         0.75 o                         
  -1  11   6         13.41         26.25         2.18 o                         
   0  11   6        183.09        186.05         1.80 o                         
   1  11   6         20.48         20.98         0.74 o                         
   2  11   6        383.47        405.78         5.26 o                         
   3  11   6         99.65        110.56         3.66 o                         
   4  11   6         34.04         29.26         1.41 o                         
  -8  12   6          0.00          1.21         0.31 o                         
  -7  12   6        546.70        582.57         6.31 o                         
  -6  12   6        217.67        228.35         2.56 o                         
  -5  12   6         13.01          9.95         0.65 o                         
  -4  12   6        384.19        401.75         4.44 o                         
  -3  12   6        287.58        281.98         2.72 o                         
  -2  12   6       1196.89       1134.18         7.36 o                         
  -1  12   6         43.59         45.34         2.56 o                         
   0  12   6         65.11         64.48         1.21 o                         
   1  12   6        168.31        154.88         2.18 o                         
   2  12   6        247.30        242.53         3.81 o                         
   3  12   6         51.70         68.08         4.84 o                         
   4  12   6          8.80          6.27         0.95 o                         
  -8  13   6        121.74        105.89         1.50 o                         
  -7  13   6         36.21         40.89         0.90 o                         
  -6  13   6        319.10        318.81         3.19 o                         
  -5  13   6          0.50          1.76         0.57 o                         
  -4  13   6         61.15         57.37         1.21 o                         
  -3  13   6        590.18        551.83         4.45 o                         
  -2  13   6          9.25          7.97         0.63 o                         
  -1  13   6         42.27         50.94         3.70 o                         
   0  13   6        100.21         97.65         2.08 o                         
   1  13   6         48.39         42.59         1.61 o                         
   2  13   6          8.70          6.41         0.82 o                         
   3  13   6         54.81         61.33         6.57 o                         
   4  13   6         27.49         19.70         1.98 o                         
  -8  14   6        353.54        294.52         4.06 o                         
  -7  14   6        126.78        123.95         1.60 o                         
  -6  14   6        243.94        274.23         2.89 o                         
  -5  14   6         62.79         59.60         1.27 o                         
  -4  14   6        467.46        473.49         4.37 o                         
  -3  14   6        260.38        257.82         3.20 o                         
  -2  14   6         26.49         31.72         1.34 o                         
  -1  14   6        138.09        142.42         3.17 o                         
   0  14   6        130.94        124.73         1.72 o                         
   1  14   6        214.20        212.50         2.48 o                         
   2  14   6         73.54         71.85         2.21 o                         
   3  14   6         16.34         26.88         6.53 o                         
   4  14   6         50.21         39.57         1.78 o                         
  -7  15   6         15.70         16.53         0.62 o                         
  -6  15   6        182.57        183.81         2.24 o                         
  -5  15   6         38.11         39.27         1.03 o                         
  -4  15   6        643.39        631.81         5.80 o                         
  -3  15   6        413.72        448.98         4.26 o                         
  -2  15   6          4.10          6.59         1.10 o                         
  -1  15   6          2.43         22.88         5.93 o                         
   0  15   6         71.70         67.54         1.26 o                         
   1  15   6        474.34        478.54         4.29 o                         
   2  15   6        320.88        330.93         3.41 o                         
   3  15   6        248.08        318.36        32.29 o                         
  -7  16   6        338.94        351.40         3.65 o                         
  -6  16   6        213.88        235.41         2.84 o                         
  -5  16   6          5.57          9.48         0.61 o                         
  -4  16   6        159.99        165.94         1.99 o                         
  -3  16   6         15.83         14.75         0.72 o                         
  -2  16   6        708.62        678.35         6.35 o                         
  -1  16   6         92.70        107.05         5.69 o                         
   0  16   6        598.25        615.87         6.21 o                         
   1  16   6         70.93         66.75         1.73 o                         
   2  16   6          6.63         10.54         1.73 o                         
   3  16   6          6.00          9.54         0.85 o                         
  -7  17   6        216.67        211.41         2.55 o                         
  -6  17   6         12.72         13.26         0.63 o                         
  -5  17   6         33.45         39.47         0.95 o                         
  -4  17   6        770.81        728.33         5.44 o                         
  -3  17   6       1167.62       1153.69         7.83 o                         
  -2  17   6        202.91        196.06         2.45 o                         
  -1  17   6         79.13        106.06         8.04 o                         
   0  17   6         23.00         30.98         2.86 o                         
   1  17   6        101.45        117.23         3.01 o                         
   2  17   6        493.97        559.43         5.94 o                         
   3  17   6        239.45        296.25        23.10 o                         
  -7  18   6        210.41        196.60         3.88 o                         
  -6  18   6        100.49        102.36         1.48 o                         
  -5  18   6          1.51          1.80         0.47 o                         
  -4  18   6         11.41         11.21         0.67 o                         
  -3  18   6        221.01        245.52         2.47 o                         
  -2  18   6        332.41        334.35         4.23 o                         
  -1  18   6         40.63         39.55         1.06 o                         
   0  18   6        160.23        171.42         4.43 o                         
   1  18   6         35.34         29.61         0.95 o                         
   2  18   6         70.48         76.32         3.32 o                         
   3  18   6         53.61        123.02        26.40 o                         
  -7  19   6         41.40         32.19         0.92 o                         
  -6  19   6          7.90         11.27         0.54 o                         
  -5  19   6        105.77         99.50         1.30 o                         
  -4  19   6         86.39         91.33         1.39 o                         
  -3  19   6        537.39        541.09         4.27 o                         
  -2  19   6        395.93        400.38         3.82 o                         
  -1  19   6         93.25         92.71         1.48 o                         
   0  19   6         45.52         45.09         1.09 o                         
   1  19   6          2.41          2.00         0.62 o                         
   2  19   6          1.88         19.55         5.07 o                         
   3  19   6          5.21        104.63        17.05 o                         
  -7  20   6          1.22          1.02         0.46 o                         
  -6  20   6         81.62         81.62         1.10 o                         
  -5  20   6        354.58        376.14         3.21 o                         
  -4  20   6        277.81        282.98         3.45 o                         
  -3  20   6          0.64          1.84         0.52 o                         
  -2  20   6         20.92         21.88         1.08 o                         
  -1  20   6        185.67        184.29         2.21 o                         
   0  20   6        329.01        327.07         3.45 o                         
   1  20   6        161.80        163.73         4.98 o                         
   2  20   6         16.24         49.59        10.56 o                         
   3  20   6          0.66          2.06         0.68 o                         
  -6  21   6        491.90        530.09         4.87 o                         
  -5  21   6       1017.52       1073.49         8.14 o                         
  -4  21   6         92.57         77.03         2.10 o                         
  -3  21   6          1.39          2.48         0.55 o                         
  -2  21   6          1.10          3.14         0.95 o                         
  -1  21   6        760.67        813.46         9.42 o                         
   0  21   6        558.12        582.18         6.10 o                         
   1  21   6         23.19         32.01         4.26 o                         
   2  21   6          1.22         69.90        15.40 o                         
  -6  22   6         38.74         36.08         0.83 o                         
  -5  22   6        170.94        200.38         2.41 o                         
  -4  22   6       1184.01       1253.80         9.09 o                         
  -3  22   6        186.55        187.19         2.51 o                         
  -2  22   6        106.13        116.15         1.94 o                         
  -1  22   6         78.62         92.40         5.68 o                         
   0  22   6        774.03        771.93         6.54 o                         
   1  22   6        837.87        858.79        14.76 o                         
   2  22   6         19.15        144.33        22.44 o                         
  -6  23   6        127.12        121.34         2.61 o                         
  -5  23   6        703.18        741.23         6.79 o                         
  -4  23   6         59.35         78.97         1.31 o                         
  -3  23   6        173.98        187.71         4.15 o                         
  -2  23   6         44.00         42.74         1.00 o                         
  -1  23   6        676.96        704.36         9.05 o                         
   0  23   6        661.80        714.70        10.32 o                         
   1  23   6         45.21         45.79         1.38 o                         
   2  23   6        135.10        226.79        18.74 o                         
  -6  24   6         35.79         34.87         1.53 o                         
  -5  24   6         35.26         44.19         0.94 o                         
  -4  24   6        161.32        169.01         2.50 o                         
  -3  24   6        224.60        248.90         5.40 o                         
  -2  24   6          0.75          1.38         0.53 o                         
  -1  24   6          0.12         16.67         5.44 o                         
   0  24   6         32.55         49.20         5.68 o                         
   1  24   6          0.66          0.90         0.64 o                         
   2  24   6         47.22        134.59         2.87 o                         
  -5  25   6        376.89        330.41         8.25 o                         
  -4  25   6        192.42        202.53         2.22 o                         
  -3  25   6        485.84        519.33         8.44 o                         
  -2  25   6        406.66        433.37         6.95 o                         
  -1  25   6        118.54        115.72         1.99 o                         
   0  25   6        429.07        458.39         8.25 o                         
   1  25   6        486.22        473.40         7.49 o                         
  -5  26   6         87.49         65.72         2.45 o                         
  -4  26   6         52.39         46.38         1.03 o                         
  -3  26   6         61.11         60.53         1.81 o                         
  -2  26   6        379.95        414.96         7.24 o                         
  -1  26   6        341.95        355.47         3.37 o                         
   0  26   6         19.54         31.53         6.36 o                         
   1  26   6        169.02        167.93        14.16 o                         
  -5  27   6        121.06        103.28         1.90 o                         
  -4  27   6        144.84        128.82         2.43 o                         
  -3  27   6        310.48        293.44         4.21 o                         
  -2  27   6        347.89        388.43         9.38 o                         
  -1  27   6         77.77         72.17         1.18 o                         
   0  27   6        143.43        130.44         2.42 o                         
   1  27   6        289.69        254.08         3.59 o                         
  -4  28   6          5.46          4.33         0.41 o                         
  -3  28   6        196.53        184.00         6.21 o                         
  -2  28   6        460.46        492.22        13.19 o                         
  -1  28   6          5.95          5.81         0.40 o                         
   0  28   6         53.06         53.81         1.07 o                         
  -4  29   6        156.35        112.72         4.84 o                         
  -3  29   6         26.05         19.69         0.82 o                         
  -2  29   6        244.10        238.27         5.52 o                         
  -1  29   6          2.98          9.01         2.97 o                         
   0  29   6         15.87         13.23         1.06 o                         
  -3  30   6          8.49          6.22         0.80 o                         
  -2  30   6          2.45          4.03         0.43 o                         
  -1  30   6        193.88        158.90        13.01 o                         
  -8   1   7        126.15        105.55         1.55 o                         
  -7   1   7        185.19        196.17         2.03 o                         
  -6   1   7         51.28         59.24         1.10 o                         
  -5   1   7        370.64        358.15         4.85 o                         
  -4   1   7          0.88          1.51         0.49 o                         
  -3   1   7        112.50        114.49         1.87 o                         
  -2   1   7        521.74        508.45         5.15 o                         
  -1   1   7         53.08         54.90         1.11 o                         
   0   1   7          7.38         13.22         1.79 o                         
   1   1   7         37.73         40.98         1.87 o                         
   2   1   7         21.89         24.13         1.00 o                         
   3   1   7         67.05         68.09         2.62 o                         
  -8   2   7        554.69        549.41         5.58 o                         
  -7   2   7          4.93         10.74         0.60 o                         
  -6   2   7        285.04        315.29         2.93 o                         
  -5   2   7         99.14        106.10         1.56 o                         
  -4   2   7         23.16         24.18         0.88 o                         
  -3   2   7         97.82        100.57         2.47 o                         
  -2   2   7         81.53         84.56         1.51 o                         
  -1   2   7        105.59        100.80         1.41 o                         
   0   2   7         71.64         64.29         1.29 o                         
   1   2   7        338.21        346.63         3.67 o                         
   2   2   7         20.33         20.54         1.02 o                         
   3   2   7         76.85         76.99         3.17 o                         
  -8   3   7         32.65         30.29         0.80 o                         
  -7   3   7        757.25        834.25         6.46 o                         
  -6   3   7        212.58        240.98         2.35 o                         
  -5   3   7         58.55         51.78         1.05 o                         
  -4   3   7         82.67         73.48         1.37 o                         
  -3   3   7       2893.32       2891.66        22.41 o                         
  -2   3   7       2133.26       2076.69        15.06 o                         
  -1   3   7         95.39        105.42         1.31 o                         
   0   3   7        251.98        264.37         2.85 o                         
   1   3   7        478.11        533.87         9.58 o                         
   2   3   7          0.57         16.55         5.99 o                         
   3   3   7         51.67         60.44         2.46 o                         
  -8   4   7        564.43        539.39         5.23 o                         
  -7   4   7          0.08          2.12         0.43 o                         
  -6   4   7        408.77        406.93         3.43 o                         
  -5   4   7        218.75        227.46         2.73 o                         
  -4   4   7        160.34        169.25         2.19 o                         
  -3   4   7        198.80        198.17         2.89 o                         
  -2   4   7         41.35         43.84         0.98 o                         
  -1   4   7         79.00         89.41         1.96 o                         
   0   4   7        343.03        359.77         5.07 o                         
   1   4   7          3.55          7.30         0.91 o                         
   2   4   7         88.68         98.87         5.25 o                         
   3   4   7         81.32         78.48         3.69 o                         
  -8   5   7         65.43         54.89         1.17 o                         
  -7   5   7        350.49        381.83         3.15 o                         
  -6   5   7         12.72         15.02         0.64 o                         
  -5   5   7         11.72          9.89         0.65 o                         
  -4   5   7          7.78         11.68         0.69 o                         
  -3   5   7        729.18        749.04         5.90 o                         
  -2   5   7         36.28         30.72         1.15 o                         
  -1   5   7         19.12         32.88         3.19 o                         
   0   5   7        184.92        207.87         7.64 o                         
   1   5   7        411.78        439.87         6.73 o                         
   2   5   7        303.65        313.54         5.45 o                         
   3   5   7          3.25          2.81         0.92 o                         
  -8   6   7         38.70         32.35         0.64 o                         
  -7   6   7         55.62         53.81         0.88 o                         
  -6   6   7        119.48        126.88         1.67 o                         
  -5   6   7        312.56        315.07         4.08 o                         
  -4   6   7          1.02          2.70         0.57 o                         
  -3   6   7        369.87        379.45         3.42 o                         
  -2   6   7          1.91          4.30         0.55 o                         
  -1   6   7        773.43        751.34         5.31 o                         
   0   6   7        383.19        428.92         9.80 o                         
   1   6   7        378.29        405.36         6.89 o                         
   2   6   7          1.68         10.36         3.48 o                         
   3   6   7         45.84         56.87         2.35 o                         
  -8   7   7          1.23          1.10         0.39 o                         
  -7   7   7         12.66         12.35         0.48 o                         
  -6   7   7         30.46         32.48         0.86 o                         
  -5   7   7       1772.19       1840.96        13.37 o                         
  -4   7   7        725.06        742.67         5.71 o                         
  -3   7   7        126.94        126.74         1.67 o                         
  -2   7   7         12.07         11.62         0.92 o                         
  -1   7   7        472.33        465.71         6.50 o                         
   0   7   7        213.90        275.10        13.77 o                         
   1   7   7          4.15         11.26         1.78 o                         
   2   7   7         78.19         74.67         1.74 o                         
   3   7   7         87.61         82.54         2.37 o                         
  -7   8   7         41.25         38.37         0.71 o                         
  -6   8   7        171.68        177.10         1.98 o                         
  -5   8   7        206.76        222.67         2.52 o                         
  -4   8   7         57.83         62.78         1.25 o                         
  -3   8   7          9.73          6.90         0.57 o                         
  -2   8   7        388.92        363.06         3.67 o                         
  -1   8   7        482.43        456.43         4.30 o                         
   0   8   7         74.41         65.59         1.74 o                         
   1   8   7          0.77          2.23         0.65 o                         
   2   8   7         49.55         48.63         1.38 o                         
   3   8   7        196.68        171.29         3.89 o                         
  -7   9   7          2.86          1.67         0.34 o                         
  -6   9   7        321.04        321.75         2.79 o                         
  -5   9   7        992.41       1033.47         7.85 o                         
  -4   9   7        984.78       1027.00         7.18 o                         
  -3   9   7        147.58        146.45         1.73 o                         
  -2   9   7        460.97        427.41         3.66 o                         
  -1   9   7        155.04        146.01         1.78 o                         
   0   9   7        635.96        669.65         7.81 o                         
   1   9   7        493.59        544.19        16.07 o                         
   2   9   7         72.08         75.93         1.82 o                         
   3   9   7          0.71          1.47         0.71 o                         
  -7  10   7          5.92          4.29         0.38 o                         
  -6  10   7        170.39        164.04         1.81 o                         
  -5  10   7        253.52        262.68         2.86 o                         
  -4  10   7         69.16         75.54         1.97 o                         
  -3  10   7          3.21          1.77         0.52 o                         
  -2  10   7          3.49          4.24         0.60 o                         
  -1  10   7        754.26        768.18         6.12 o                         
   0  10   7        114.58        126.31         3.22 o                         
   1  10   7         14.48         13.67         0.92 o                         
   2  10   7        153.16        172.30         4.34 o                         
   3  10   7        176.16        147.13         3.64 o                         
  -7  11   7        148.43        149.76         2.42 o                         
  -6  11   7         15.46         18.71         0.63 o                         
  -5  11   7         42.45         48.22         1.07 o                         
  -4  11   7        138.50        148.10         2.44 o                         
  -3  11   7        366.06        356.23         3.21 o                         
  -2  11   7        927.21        960.29         6.56 o                         
  -1  11   7         16.68         18.16         1.30 o                         
   0  11   7         68.49         71.20         1.82 o                         
   1  11   7        366.12        392.61        11.72 o                         
   2  11   7        289.97        288.20         6.23 o                         
   3  11   7         20.89         14.89         1.69 o                         
  -7  12   7         92.13         93.20         1.67 o                         
  -6  12   7        858.40        906.75         7.20 o                         
  -5  12   7         92.29         87.76         1.36 o                         
  -4  12   7        187.84        199.63         4.65 o                         
  -3  12   7        228.54        222.58         2.25 o                         
  -2  12   7        556.06        520.51         4.36 o                         
  -1  12   7          1.07          6.09         1.77 o                         
   0  12   7        119.85        131.77         1.76 o                         
   1  12   7        421.16        458.56        14.82 o                         
   2  12   7        225.67        235.23         7.00 o                         
  -7  13   7       1181.73       1208.46        19.03 o                         
  -6  13   7        530.34        552.49         6.50 o                         
  -5  13   7         54.64         60.48         1.16 o                         
  -4  13   7          0.08          3.24         1.34 o                         
  -3  13   7        717.42        677.45         5.15 o                         
  -2  13   7       1903.38       1891.92        14.31 o                         
  -1  13   7        116.78        119.10         2.53 o                         
   0  13   7        112.81        109.08         1.64 o                         
   1  13   7          3.74          5.99         0.70 o                         
   2  13   7        232.35        261.96        19.24 o                         
  -7  14   7          7.40          8.24         0.43 o                         
  -6  14   7        394.89        427.02         5.22 o                         
  -5  14   7        117.79        116.66         1.71 o                         
  -4  14   7        117.82        130.42         3.43 o                         
  -3  14   7          5.72          9.80         0.69 o                         
  -2  14   7        231.35        229.87         3.16 o                         
  -1  14   7        168.86        160.13         3.10 o                         
   0  14   7         92.35        116.28         7.60 o                         
   1  14   7        134.73        142.68         2.33 o                         
   2  14   7        186.34        199.34         3.96 o                         
  -7  15   7        468.35        428.47         8.25 o                         
  -6  15   7        279.30        268.05         3.96 o                         
  -5  15   7         45.30         44.32         0.99 o                         
  -4  15   7        263.05        261.47         4.61 o                         
  -3  15   7       1247.36       1236.23        10.59 o                         
  -2  15   7       1205.52       1189.86        11.22 o                         
  -1  15   7        266.36        269.37         3.82 o                         
   0  15   7        138.94        155.43         7.02 o                         
   1  15   7         61.69         57.96         1.49 o                         
   2  15   7         50.79         54.80         2.54 o                         
  -7  16   7         21.33         22.82         0.81 o                         
  -6  16   7          7.03          9.59         0.54 o                         
  -5  16   7         76.19         74.72         1.27 o                         
  -4  16   7          3.14          3.21         0.55 o                         
  -3  16   7          1.30          2.29         0.65 o                         
  -2  16   7        242.03        242.20         2.64 o                         
  -1  16   7        466.94        485.58         5.62 o                         
   0  16   7          2.83         26.10         8.12 o                         
   1  16   7        103.60        104.99         2.38 o                         
   2  16   7        103.17         99.96         3.68 o                         
  -6  17   7         45.22         39.16         0.91 o                         
  -5  17   7        198.64        215.86         2.60 o                         
  -4  17   7        263.80        274.03         2.81 o                         
  -3  17   7         15.21         23.40         1.49 o                         
  -2  17   7          7.51          8.69         0.97 o                         
  -1  17   7          0.86          6.50         2.30 o                         
   0  17   7        109.85        135.48         5.85 o                         
   1  17   7         24.36         28.60         1.24 o                         
   2  17   7          6.73          5.90         0.92 o                         
  -6  18   7        123.71        110.48         3.76 o                         
  -5  18   7         15.19         19.35         0.60 o                         
  -4  18   7         52.92         44.62         0.92 o                         
  -3  18   7        191.56        187.30         2.61 o                         
  -2  18   7         10.80         11.60         0.87 o                         
  -1  18   7        352.37        368.45         3.82 o                         
   0  18   7        661.36        660.61         7.44 o                         
   1  18   7         14.24         14.72         1.42 o                         
   2  18   7        127.11         96.18         4.45 o                         
  -6  19   7        121.44        124.85         2.27 o                         
  -5  19   7        719.92        747.27         7.68 o                         
  -4  19   7       1307.56       1326.49        13.85 o                         
  -3  19   7         58.56         71.92         1.32 o                         
  -2  19   7         20.40         20.56         1.00 o                         
  -1  19   7        416.89        409.94         3.55 o                         
   0  19   7        507.15        525.02         8.66 o                         
   1  19   7        286.54        311.23        18.79 o                         
  -6  20   7        150.38        132.80         2.09 o                         
  -5  20   7         34.31         34.02         1.02 o                         
  -4  20   7          0.75          4.12         0.49 o                         
  -3  20   7         39.26         41.71         1.00 o                         
  -2  20   7          7.55          9.74         0.61 o                         
  -1  20   7        334.73        350.18         3.95 o                         
   0  20   7          9.30         11.96         0.75 o                         
   1  20   7         63.41         76.51        12.39 o                         
  -5  21   7         21.59         21.55         0.79 o                         
  -4  21   7          1.42          2.19         0.41 o                         
  -3  21   7        112.55        101.86         3.23 o                         
  -2  21   7         45.98         40.48         0.89 o                         
  -1  21   7         82.38         83.08         2.21 o                         
   0  21   7         58.29         58.03         3.54 o                         
   1  21   7        298.94        289.57        14.33 o                         
  -5  22   7         65.32         65.71         1.28 o                         
  -4  22   7        155.60        157.10         2.54 o                         
  -3  22   7         33.07         42.21         2.83 o                         
  -2  22   7          2.19          1.64         0.45 o                         
  -1  22   7         15.81         19.11         1.43 o                         
   0  22   7        203.69        188.66         5.04 o                         
  -5  23   7         40.76         31.67         1.11 o                         
  -4  23   7         37.79         32.76         1.13 o                         
  -3  23   7        489.19        491.87        12.06 o                         
  -2  23   7        300.31        299.68        10.23 o                         
  -1  23   7         56.18         62.03         1.11 o                         
   0  23   7         51.23         69.46         7.31 o                         
  -4  24   7        353.64        324.14         8.28 o                         
  -3  24   7        201.97        193.87         3.39 o                         
  -2  24   7         46.18         54.07         5.74 o                         
  -1  24   7         41.08         40.34         1.16 o                         
   0  24   7         24.12         20.30         4.19 o                         
  -4  25   7        637.34        542.54         8.34 o                         
  -3  25   7          1.41          1.48         0.38 o                         
  -2  25   7          1.42          6.06         2.54 o                         
  -1  25   7         61.00         58.67         6.34 o                         
  -3  26   7        140.75        123.54         2.01 o                         
  -2  26   7          6.12          3.51         1.15 o                         
  -7   0   8       1753.19       1807.35        31.87 o                         
  -6   0   8        224.82        215.31         3.39 o                         
  -5   0   8         28.45         24.95         1.35 o                         
  -4   0   8         52.01         51.39         1.84 o                         
  -3   0   8        133.19        137.48         2.63 o                         
  -2   0   8        141.90        144.02         2.69 o                         
  -1   0   8         26.53         27.15         1.61 o                         
   0   0   8        131.61        121.42         2.90 o                         
   1   0   8          1.08          2.56         1.48 o                         
  -7   1   8        320.48        323.36         7.37 o                         
  -6   1   8       1726.25       1816.65        19.18 o                         
  -5   1   8        431.93        446.58         5.74 o                         
  -4   1   8         29.09         27.39         0.98 o                         
  -3   1   8         71.05         77.32         1.49 o                         
  -2   1   8        621.15        632.84         5.25 o                         
  -1   1   8       1376.86       1362.64        13.19 o                         
   0   1   8         11.15          8.11         0.68 o                         
   1   1   8        109.58        115.68         3.33 o                         
  -7   2   8        152.99        159.03         2.11 o                         
  -6   2   8          4.78          4.27         0.58 o                         
  -5   2   8         10.14         11.42         0.79 o                         
  -4   2   8         26.68         26.40         1.00 o                         
  -3   2   8        284.22        290.64         3.31 o                         
  -2   2   8        383.66        402.10         4.95 o                         
  -1   2   8        133.41        163.97         7.84 o                         
   0   2   8        100.15         92.82         1.64 o                         
   1   2   8         58.99         64.82         2.03 o                         
  -7   3   8          1.42          1.62         0.37 o                         
  -6   3   8         85.71         70.57         1.25 o                         
  -5   3   8         40.73         31.71         0.88 o                         
  -4   3   8        143.05        147.81         2.11 o                         
  -3   3   8        103.42        105.75         1.67 o                         
  -2   3   8        121.15        112.11         1.70 o                         
  -1   3   8          2.74          3.55         0.59 o                         
   0   3   8         11.10         11.82         0.75 o                         
   1   3   8        122.25        117.55         2.48 o                         
  -7   4   8          8.43         10.16         0.48 o                         
  -6   4   8        306.44        311.69         3.96 o                         
  -5   4   8        846.67        850.86         7.32 o                         
  -4   4   8        676.69        680.78         6.06 o                         
  -3   4   8         48.82         49.65         1.13 o                         
  -2   4   8        246.36        229.95         2.60 o                         
  -1   4   8        187.02        230.33         8.06 o                         
   0   4   8        164.68        169.22         2.25 o                         
   1   4   8         69.84         69.11         2.16 o                         
  -7   5   8          6.80          6.92         0.43 o                         
  -6   5   8          0.70          1.52         0.38 o                         
  -5   5   8        620.53        616.02         5.40 o                         
  -4   5   8        469.34        472.38         4.40 o                         
  -3   5   8        524.24        530.02         4.79 o                         
  -2   5   8         16.96         18.86         0.80 o                         
  -1   5   8        605.92        600.50         5.08 o                         
   0   5   8         17.29         25.19         3.12 o                         
   1   5   8        115.35        111.96         3.32 o                         
  -7   6   8        704.26        656.86         9.64 o                         
  -6   6   8          1.21          0.67         0.38 o                         
  -5   6   8        168.72        175.59         2.04 o                         
  -4   6   8        821.65        857.43         7.75 o                         
  -3   6   8         25.20         27.35         0.86 o                         
  -2   6   8         52.80         43.91         1.18 o                         
  -1   6   8        205.01        216.37         2.49 o                         
   0   6   8        644.39        703.48        15.16 o                         
   1   6   8        569.18        598.16        12.21 o                         
  -7   7   8        127.00        115.44         2.59 o                         
  -6   7   8         45.90         49.57         1.02 o                         
  -5   7   8          1.82          2.81         0.46 o                         
  -4   7   8         67.71         67.60         1.65 o                         
  -3   7   8          5.13          5.47         0.62 o                         
  -2   7   8        145.72        147.95         2.30 o                         
  -1   7   8        438.11        424.97         4.01 o                         
   0   7   8         81.08         93.26         2.54 o                         
   1   7   8         24.25         32.87         5.10 o                         
  -7   8   8          1.02          3.17         0.67 o                         
  -6   8   8        268.72        291.98         3.39 o                         
  -5   8   8          3.96          2.47         0.42 o                         
  -4   8   8          7.50         10.12         0.72 o                         
  -3   8   8         21.68         22.74         0.79 o                         
  -2   8   8          0.91          1.23         0.59 o                         
  -1   8   8         13.19         13.34         0.68 o                         
   0   8   8          7.14          6.94         0.91 o                         
   1   8   8        147.62        181.41        15.13 o                         
  -6   9   8         38.41         38.88         1.47 o                         
  -5   9   8         21.92         23.17         0.66 o                         
  -4   9   8         50.83         50.61         1.14 o                         
  -3   9   8          6.30          5.45         0.55 o                         
  -2   9   8         20.73         15.83         1.09 o                         
  -1   9   8        247.48        257.53         3.75 o                         
   0   9   8        267.58        312.90        19.43 o                         
   1   9   8          5.45          3.32         0.71 o                         
  -6  10   8          3.56          2.70         0.41 o                         
  -5  10   8        352.71        371.57         4.56 o                         
  -4  10   8         50.09         50.11         1.35 o                         
  -3  10   8        252.99        236.86         2.75 o                         
  -2  10   8         38.48         40.24         1.27 o                         
  -1  10   8        135.95        130.34         1.88 o                         
   0  10   8          9.60         10.75         0.78 o                         
   1  10   8          0.03          0.51         0.51 o                         
  -6  11   8        337.01        329.78         8.42 o                         
  -5  11   8          3.33          4.23         0.45 o                         
  -4  11   8        294.77        302.30         3.36 o                         
  -3  11   8         82.35         78.23         1.49 o                         
  -2  11   8        678.51        643.60         7.21 o                         
  -1  11   8        477.87        480.50         5.51 o                         
   0  11   8          1.58          3.32         1.39 o                         
   1  11   8        131.71        120.12         2.58 o                         
  -6  12   8          1.49          2.67         0.37 o                         
  -5  12   8         17.29         15.33         0.63 o                         
  -4  12   8         71.07         64.10         1.12 o                         
  -3  12   8         24.42         22.66         0.73 o                         
  -2  12   8          0.91          2.77         0.51 o                         
  -1  12   8         57.09         53.62         1.21 o                         
   0  12   8         92.14         92.82         3.54 o                         
   1  12   8          0.27          0.79         0.57 o                         
  -6  13   8        169.27        139.25         4.50 o                         
  -5  13   8         19.43         15.56         0.65 o                         
  -4  13   8          1.57          1.50         0.49 o                         
  -3  13   8         52.03         45.36         0.98 o                         
  -2  13   8        208.41        210.50         3.79 o                         
  -1  13   8        132.30        131.22         3.11 o                         
   0  13   8          9.69         13.67         1.39 o                         
   1  13   8          0.31          0.60         0.75 o                         
  -6  14   8         33.36         35.93         1.25 o                         
  -5  14   8          0.74          0.83         0.44 o                         
  -4  14   8        115.45        103.49         1.88 o                         
  -3  14   8         14.38         15.50         0.68 o                         
  -2  14   8         36.75         28.93         1.11 o                         
  -1  14   8         34.64         29.97         1.03 o                         
   0  14   8        108.97         95.92         3.09 o                         
  -5  15   8         53.97         47.45         1.53 o                         
  -4  15   8         92.47         96.37         1.64 o                         
  -3  15   8         90.01         87.28         2.71 o                         
  -2  15   8         10.06          7.20         0.59 o                         
  -1  15   8        797.94        759.75         9.72 o                         
   0  15   8          2.24          8.13         2.80 o                         
  -5  16   8        320.25        313.15         3.78 o                         
  -4  16   8         54.81         46.64         1.12 o                         
  -3  16   8        230.17        236.51         3.23 o                         
  -2  16   8        118.05        121.32         1.78 o                         
  -1  16   8         85.70         83.87         2.46 o                         
   0  16   8         68.63         61.68         2.90 o                         
  -5  17   8         28.02         27.10         0.87 o                         
  -4  17   8        229.69        216.21         6.60 o                         
  -3  17   8          6.43          3.68         0.47 o                         
  -2  17   8         77.29         71.27         1.22 o                         
  -1  17   8        166.31        144.37         2.36 o                         
   0  17   8        104.44        164.73         3.73 o                         
  -5  18   8        104.88         76.98         3.87 o                         
  -4  18   8          0.14          1.48         0.47 o                         
  -3  18   8         95.34         92.94         2.50 o                         
  -2  18   8          5.56          9.14         0.49 o                         
  -1  18   8         26.00         26.76         1.51 o                         
  -4  19   8         31.04         23.11         0.70 o                         
  -3  19   8        107.54        103.13         3.24 o                         
  -2  19   8         41.93         31.95         1.81 o                         
  -1  19   8          4.93          4.28         0.59 o                         
  -4  20   8        539.91        432.84         8.82 o                         
  -3  20   8         48.89         35.46         1.13 o                         
  -2  20   8        304.43        242.55        13.02 o                         
  -3  21   8        169.62        142.31         5.80 o                         
  -5   1   9        171.64        151.57         2.91 o                         
  -4   1   9         45.58         43.44         1.20 o                         
  -3   1   9         23.59         26.11         1.08 o                         
  -2   1   9         14.32          9.76         0.78 o                         
  -1   1   9         58.87         63.76         1.79 o                         
  -5   2   9          2.23          2.07         0.58 o                         
  -4   2   9          1.14          0.67         0.45 o                         
  -3   2   9        220.07        210.59         3.00 o                         
  -2   2   9         58.00         51.96         2.29 o                         
  -1   2   9        114.50        109.39         2.29 o                         
  -5   3   9        485.02        457.35         8.47 o                         
  -4   3   9          0.54          0.68         0.39 o                         
  -3   3   9        311.63        292.66         6.61 o                         
  -2   3   9         39.83         36.97         0.93 o                         
  -1   3   9          0.43          1.06         0.48 o                         
  -5   4   9          3.37          5.94         0.51 o                         
  -4   4   9          3.64          1.21         0.48 o                         
  -3   4   9         58.95         55.81         1.40 o                         
  -2   4   9         20.27         16.67         0.64 o                         
  -1   4   9         21.39         17.79         1.44 o                         
  -5   5   9         51.50         38.62         0.97 o                         
  -4   5   9          3.11          3.29         0.42 o                         
  -3   5   9         96.13         88.12         1.56 o                         
  -2   5   9          0.25          0.00         0.43 o                         
  -1   5   9        182.84        158.84         3.08 o                         
  -5   6   9        135.24        109.43         3.70 o                         
  -4   6   9        562.34        505.47         9.95 o                         
  -3   6   9        249.28        225.76         3.59 o                         
  -2   6   9        406.35        386.27         4.57 o                         
  -1   6   9        118.41         89.87         4.02 o                         
  -5   7   9        169.89        143.95         4.66 o                         
  -4   7   9          0.37          1.85         0.39 o                         
  -3   7   9        482.91        442.77         5.19 o                         
  -2   7   9          3.64          1.49         0.53 o                         
  -1   7   9        348.16        246.64         7.87 o                         
  -5   8   9        118.65         91.91         4.08 o                         
  -4   8   9        393.58        340.91        13.59 o                         
  -3   8   9        159.39        142.32         3.31 o                         
  -2   8   9          6.97          6.92         0.67 o                         
  -1   8   9          0.55          0.63         0.97 o                         
  -4   9   9         53.55         42.12         0.96 o                         
  -3   9   9          6.50          9.34         0.58 o                         
  -2   9   9         16.59         11.66         0.57 o                         
  -4  10   9        172.90        141.29         2.91 o                         
  -3  10   9        341.53        285.36         5.33 o                         
  -2  10   9        127.55        108.18         2.12 o                         
  -4  11   9         25.12         18.39         1.61 o                         
  -3  11   9         22.93         22.10         0.93 o                         
  -2  11   9         83.24         60.10         1.49 o                         
  -3  12   9         12.17          6.63         0.68 o                         
                                                                                
