# Supplementary material for: Syntheses, crystal structures and Hirshfeld surface analyses of (E)-1-[2,2-di­chloro-1-(2,3-di­meth­oxyphen­yl)ethen-1-yl]-2-phenyl­diazene and (E)-1-(4-chloro­phen­yl)-2-[2,2-di­chloro-1-(2,3-di­meth­oxy­phen­yl)ethen-1-yl]diazene
Source: Acta Crystallogr E Crystallogr Commun. 2026 Jan 13;82(Pt 2):156–62. doi: 10.1107/S2056989026000137 (PMC12874258; doi:10.1107/S2056989026000137)
Supplement: Supplementary file 3 [file e-82-00156-IIsup3.hkl]

data_II                                                                         
_shelx_title ' Ph-7 in P-1'                                                     
_shelx_refln_list_code          4                                               
_shelx_F_calc_maximum      135.86                                               
_exptl_crystal_F_000       760.00                                               
_reflns_d_resolution_high  0.6597                                               
                                                                                
loop_                                                                           
 _space_group_symop_operation_xyz                                               
 'x, y, z'                                                                      
 '-x, -y, -z'                                                                   
                                                                                
_cell_length_a     8.2181                                                       
_cell_length_b    13.3651                                                       
_cell_length_c    16.6869                                                       
_cell_angle_alpha 108.139                                                       
_cell_angle_beta   94.732                                                       
_cell_angle_gamma 106.396                                                       
                                                                                
_shelx_F_squared_multiplier     1.000                                           
                                                                                
loop_                                                                           
 _refln_index_h                                                                 
 _refln_index_k                                                                 
 _refln_index_l                                                                 
 _refln_F_squared_calc                                                          
 _refln_F_squared_meas                                                          
 _refln_F_squared_sigma                                                         
 _refln_observed_status                                                         
   1   0   0        514.58        471.08        28.45 o                         
   2   0   0       6061.63       5984.39       107.33 o                         
   3   0   0         34.63         40.54         0.94 o                         
   4   0   0       3991.46       3795.64        51.50 o                         
   5   0   0          3.28          5.20         0.92 o                         
   6   0   0         17.14         16.01         1.03 o                         
   7   0   0       2508.73       2536.66        32.93 o                         
   8   0   0        120.64        130.07         3.19 o                         
   9   0   0        569.00        574.88         9.94 o                         
  10   0   0          4.66          2.42         1.67 o                         
  11   0   0          1.10          3.07         2.53 o                         
 -11   1   0        299.56        297.79         6.57 o                         
 -10   1   0         54.68         53.55         4.43 o                         
  -9   1   0        676.48        714.55        11.87 o                         
  -8   1   0        471.15        466.83         7.06 o                         
  -7   1   0         29.20         30.08         1.43 o                         
  -6   1   0       1322.82       1304.83        19.31 o                         
  -5   1   0        103.59         95.29         2.05 o                         
  -4   1   0        409.53        383.00         6.00 o                         
  -3   1   0       1369.44       1244.23        18.54 o                         
  -2   1   0       3362.61       3094.99        35.71 o                         
  -1   1   0       1832.15       1635.17        91.00 o                         
   1   1   0       2919.05       2894.68        28.93 o                         
   2   1   0       3062.86       3106.35        39.40 o                         
   3   1   0       1689.78       1846.01        30.55 o                         
   4   1   0      13794.69      13371.06       217.74 o                         
   5   1   0        167.32        201.43         3.30 o                         
   6   1   0        670.64        710.14        11.11 o                         
   7   1   0        276.77        275.54         5.20 o                         
   8   1   0        641.59        645.43        12.57 o                         
   9   1   0         38.64         38.45         2.31 o                         
  10   1   0         27.67         31.86         2.93 o                         
  11   1   0        176.37        192.48         6.44 o                         
 -12   2   0          5.57          3.86         2.06 o                         
 -11   2   0         24.84         30.13         4.31 o                         
 -10   2   0        138.94        140.52         4.16 o                         
  -9   2   0       2702.77       2826.66        41.53 o                         
  -8   2   0         78.50         76.64         2.73 o                         
  -7   2   0       1161.23       1134.78        16.92 o                         
  -6   2   0         77.20         85.11         2.58 o                         
  -5   2   0       1681.03       1578.02        20.67 o                         
  -4   2   0        588.84        577.44         8.28 o                         
  -3   2   0        903.06        825.04        10.72 o                         
  -1   2   0        182.25        179.47         2.80 o                         
   1   2   0       1571.09       1537.69        25.37 o                         
   2   2   0        509.44        473.16         6.38 o                         
   3   2   0          0.43          1.86         0.52 o                         
   4   2   0       5129.36       5361.29        76.14 o                         
   5   2   0        696.84        670.37        10.40 o                         
   6   2   0        373.95        403.49         6.95 o                         
   7   2   0        552.38        534.06        10.66 o                         
   8   2   0        664.65        677.03        11.22 o                         
   9   2   0          2.00          0.23         1.36 o                         
  10   2   0          0.21         -1.84         2.06 o                         
  11   2   0         31.54         27.91         3.12 o                         
 -12   3   0         25.18         14.61         2.30 o                         
 -11   3   0        110.65        118.66         4.22 o                         
 -10   3   0        193.03        193.69         4.86 o                         
  -9   3   0        554.40        575.72         9.90 o                         
  -8   3   0        322.19        327.20         6.11 o                         
  -7   3   0        367.62        399.48         6.91 o                         
  -6   3   0        355.91        361.81         6.40 o                         
  -5   3   0       1653.68       1535.70        22.24 o                         
  -4   3   0          4.49          2.52         0.84 o                         
  -3   3   0          7.03          7.28         0.85 o                         
  -2   3   0       5125.91       5282.20        83.51 o                         
  -1   3   0       2599.00       2479.48        49.73 o                         
   0   3   0         10.33         13.36         0.78 o                         
   1   3   0        376.23        324.17         4.97 o                         
   2   3   0       1933.88       1880.79        24.28 o                         
   3   3   0       1257.03       1423.31        18.55 o                         
   4   3   0       4885.51       5030.48        71.65 o                         
   5   3   0        278.00        326.37         5.68 o                         
   6   3   0       6345.54       6405.84        91.32 o                         
   7   3   0        109.54        120.57         3.49 o                         
   8   3   0        211.85        234.40         5.71 o                         
   9   3   0        142.81        140.72         4.08 o                         
  10   3   0          8.53         10.77         2.70 o                         
 -12   4   0         40.18         30.45         3.92 o                         
 -11   4   0         83.00        100.73         4.09 o                         
 -10   4   0         49.84         60.03         3.09 o                         
  -9   4   0        955.97        969.87        17.99 o                         
  -8   4   0         58.42         60.11         2.50 o                         
  -7   4   0        146.23        125.41         3.08 o                         
  -6   4   0         65.69         69.53         1.65 o                         
  -5   4   0       5694.44       5581.71        79.19 o                         
  -4   4   0        987.18        979.29        14.36 o                         
  -3   4   0       1567.74       1674.30        27.70 o                         
  -2   4   0        252.68        296.88         6.03 o                         
  -1   4   0       2153.84       2143.92       141.90 o                         
   0   4   0          6.98         11.63         0.76 o                         
   1   4   0        467.83        478.14         8.65 o                         
   2   4   0         24.14         20.65         0.85 o                         
   3   4   0         39.30         33.43         1.15 o                         
   4   4   0          8.50         15.30         3.56 o                         
   5   4   0        335.15        362.15         6.29 o                         
   6   4   0         14.03         19.43         1.62 o                         
   7   4   0        294.50        305.44         5.96 o                         
   8   4   0        221.36        231.15         5.29 o                         
   9   4   0         23.89         24.82         2.16 o                         
  10   4   0        259.55        254.08         9.13 o                         
 -12   5   0        137.68        129.44         4.72 o                         
 -11   5   0          4.16          1.21         1.85 o                         
 -10   5   0        224.63        229.02         5.30 o                         
  -9   5   0         42.18         43.67         2.58 o                         
  -8   5   0         14.79         13.60         1.42 o                         
  -7   5   0        377.81        390.37         6.69 o                         
  -6   5   0         60.12         54.95         1.51 o                         
  -5   5   0       5115.14       5145.88        73.06 o                         
  -4   5   0       1812.04       1918.01        31.88 o                         
  -3   5   0      11301.76      11659.55       284.87 o                         
  -2   5   0       4633.67       4818.72        78.76 o                         
  -1   5   0      10186.45       9648.74       192.40 o                         
   0   5   0        231.32        239.80         5.88 o                         
   1   5   0         64.72         52.13         1.22 o                         
   2   5   0          0.84          1.67         0.55 o                         
   3   5   0         27.42         41.49         1.35 o                         
   4   5   0          2.20          5.31         0.91 o                         
   5   5   0        114.29        119.38         3.04 o                         
   6   5   0        965.64        954.23        14.94 o                         
   7   5   0        261.52        272.63         5.62 o                         
   8   5   0        350.87        363.40         7.15 o                         
   9   5   0          7.21          3.05         3.21 o                         
  10   5   0         59.31         59.95         7.21 o                         
 -12   6   0         74.55         82.96         3.96 o                         
 -11   6   0         66.12         71.90         3.53 o                         
 -10   6   0        137.79        139.28         4.29 o                         
  -9   6   0         39.34         43.79         2.52 o                         
  -8   6   0        198.89        207.71         4.42 o                         
  -7   6   0        135.60        118.85         2.83 o                         
  -6   6   0        307.76        288.06         5.02 o                         
  -5   6   0         23.83         27.06         1.30 o                         
  -4   6   0        980.22        991.93        20.65 o                         
  -3   6   0         53.58         66.90         1.88 o                         
  -2   6   0        377.28        412.50         7.36 o                         
  -1   6   0        193.70        173.21         3.64 o                         
   0   6   0        658.91        632.78        12.55 o                         
   1   6   0       3575.46       3575.73        45.54 o                         
   2   6   0         23.88         36.90         1.59 o                         
   3   6   0       2231.16       2078.23        39.56 o                         
   4   6   0       1329.06       1252.51        16.84 o                         
   5   6   0         95.84         96.96         2.85 o                         
   6   6   0        118.64        117.90         3.55 o                         
   7   6   0          0.34         -0.76         1.37 o                         
   8   6   0        220.61        214.81         5.98 o                         
   9   6   0        142.03        151.59         5.08 o                         
 -12   7   0         32.99         34.27         2.72 o                         
 -11   7   0         60.44         57.35         4.72 o                         
 -10   7   0        887.65        916.74        14.83 o                         
  -9   7   0        292.03        296.37         7.02 o                         
  -8   7   0        325.02        312.80         6.50 o                         
  -7   7   0       1153.36       1153.07        17.36 o                         
  -6   7   0          7.56          9.56         1.73 o                         
  -5   7   0        218.40        241.49         4.29 o                         
  -4   7   0          8.69         14.21         1.21 o                         
  -3   7   0       4797.42       4812.60        78.95 o                         
  -2   7   0        465.69        552.35         9.76 o                         
  -1   7   0       2491.20       2692.35        65.15 o                         
   0   7   0        404.37        512.61         9.17 o                         
   1   7   0       5949.64       6104.92        86.59 o                         
   2   7   0        276.75        274.55         4.31 o                         
   3   7   0       1158.57       1146.34        15.61 o                         
   4   7   0        323.34        307.31         6.11 o                         
   5   7   0        230.02        239.66         7.89 o                         
   6   7   0         51.67         51.61         3.11 o                         
   7   7   0        125.73        129.57         4.49 o                         
   8   7   0         24.07         18.41         2.33 o                         
   9   7   0         37.56         34.08         2.93 o                         
 -12   8   0         27.52         31.09         4.25 o                         
 -11   8   0         89.04         84.22         5.29 o                         
 -10   8   0        111.53        112.90         5.51 o                         
  -9   8   0          2.09          1.29         1.70 o                         
  -8   8   0          1.32          1.42         1.23 o                         
  -7   8   0        137.95        129.16         3.07 o                         
  -6   8   0       2756.70       2672.11        38.58 o                         
  -5   8   0       1531.33       1444.92        29.96 o                         
  -4   8   0         22.23         16.61         1.25 o                         
  -3   8   0       1135.16       1101.90        18.86 o                         
  -2   8   0        145.64        159.48         3.85 o                         
  -1   8   0          7.61          6.51         1.73 o                         
   0   8   0        462.40        522.19         9.46 o                         
   1   8   0       4672.08       4626.90        66.00 o                         
   2   8   0        329.17        324.09         5.05 o                         
   3   8   0        308.58        332.25         6.00 o                         
   4   8   0        113.62        121.76         3.02 o                         
   5   8   0        657.08        664.80        13.31 o                         
   6   8   0         70.45         69.34         3.47 o                         
   7   8   0         23.53         23.21         2.55 o                         
   8   8   0         10.73          9.53         2.43 o                         
   9   8   0          0.12         -1.92         3.65 o                         
 -12   9   0        314.73        324.58         8.57 o                         
 -11   9   0         26.03         19.99         5.77 o                         
 -10   9   0         22.87         25.89         2.69 o                         
  -9   9   0         49.01         50.26         3.47 o                         
  -8   9   0        104.84         91.31         2.78 o                         
  -7   9   0        454.15        441.59         8.67 o                         
  -6   9   0       1053.00       1029.61        22.10 o                         
  -5   9   0        142.55        152.35         4.82 o                         
  -4   9   0        221.07        200.56         4.51 o                         
  -3   9   0          3.93          4.94         2.02 o                         
  -2   9   0        987.21        974.76        20.79 o                         
  -1   9   0        448.18        430.82         9.70 o                         
   0   9   0        245.14        252.91         5.24 o                         
   1   9   0        158.45        163.41         5.71 o                         
   2   9   0        729.32        736.09        10.35 o                         
   3   9   0        172.95        157.04         3.35 o                         
   4   9   0          0.64          0.18         1.23 o                         
   5   9   0       1198.84       1219.94        21.89 o                         
   6   9   0          0.28         -1.69         1.69 o                         
   7   9   0        169.23        189.78         5.90 o                         
   8   9   0         10.33         11.36         2.39 o                         
 -12  10   0         17.83         14.70         7.98 o                         
 -11  10   0          6.32          3.51         5.77 o                         
 -10  10   0         28.49         32.68         2.92 o                         
  -9  10   0         47.04         49.21         3.00 o                         
  -8  10   0        628.14        644.35        12.54 o                         
  -7  10   0        230.58        241.66         6.93 o                         
  -6  10   0        783.23        748.92        16.57 o                         
  -5  10   0        562.40        545.91        10.24 o                         
  -4  10   0        105.84        157.27         3.88 o                         
  -3  10   0         64.51         60.38         2.29 o                         
  -2  10   0       3024.85       2902.40        58.97 o                         
  -1  10   0        409.32        425.05        14.41 o                         
   0  10   0        161.57        151.60         3.78 o                         
   1  10   0        636.64        623.88        11.53 o                         
   2  10   0        320.04        288.66         5.47 o                         
   3  10   0        530.14        508.66        13.03 o                         
   4  10   0        417.66        414.86         8.80 o                         
   5  10   0        212.02        209.08         5.87 o                         
   6  10   0        129.53        132.50         5.46 o                         
   7  10   0         49.33         44.88         5.01 o                         
 -11  11   0        162.53        154.04         7.00 o                         
 -10  11   0        106.63        104.01         8.06 o                         
  -9  11   0          2.85          0.61         1.38 o                         
  -8  11   0        235.76        236.99         5.74 o                         
  -7  11   0        175.92        165.43         4.46 o                         
  -6  11   0        769.21        733.50        16.37 o                         
  -5  11   0         11.36          4.65         1.27 o                         
  -4  11   0       1101.19       1035.45        18.23 o                         
  -3  11   0        117.39        131.95         3.58 o                         
  -2  11   0       1714.59       1576.06        46.89 o                         
  -1  11   0        102.46        104.52         5.77 o                         
   0  11   0       1825.76       1797.98        37.36 o                         
   1  11   0        835.64        784.78        14.34 o                         
   2  11   0        698.84        635.47        23.42 o                         
   3  11   0        213.28        211.13         8.52 o                         
   4  11   0         52.36         52.07         4.30 o                         
   5  11   0          4.24          5.04         1.99 o                         
   6  11   0          0.03         -0.25         2.54 o                         
   7  11   0          0.68          0.55         2.76 o                         
 -11  12   0        332.88        320.01        10.26 o                         
 -10  12   0          0.05          1.83         3.04 o                         
  -9  12   0        512.12        491.52        10.07 o                         
  -8  12   0        389.54        390.21         8.59 o                         
  -7  12   0        367.87        371.18         7.90 o                         
  -6  12   0        390.46        387.49         9.77 o                         
  -5  12   0        262.15        233.43         5.50 o                         
  -4  12   0        606.80        682.50        12.64 o                         
  -3  12   0         52.85         30.44         2.11 o                         
  -2  12   0        130.57        103.57         4.21 o                         
  -1  12   0         23.60         22.65         1.77 o                         
   0  12   0        183.55        181.17         5.58 o                         
   1  12   0         16.87         18.83         2.88 o                         
   2  12   0         22.93         24.62         2.90 o                         
   3  12   0        244.62        250.98         6.34 o                         
   4  12   0         68.60         78.84         3.91 o                         
   5  12   0          0.05         -2.26         2.26 o                         
   6  12   0        103.44         94.82         5.61 o                         
 -11  13   0          1.44          0.64         3.04 o                         
 -10  13   0         37.75         30.78         5.86 o                         
  -9  13   0        287.84        278.97         7.78 o                         
  -8  13   0        875.69        878.30        16.37 o                         
  -7  13   0        682.49        694.42        13.27 o                         
  -6  13   0        109.42        107.71         3.87 o                         
  -5  13   0        226.05        228.42         5.57 o                         
  -4  13   0        877.23        900.04        16.47 o                         
  -3  13   0          2.41          6.77         1.49 o                         
  -2  13   0        172.91        152.18        11.15 o                         
  -1  13   0         22.43         17.08         2.31 o                         
   0  13   0       1234.05       1272.47        27.37 o                         
   1  13   0        110.93        114.04         4.70 o                         
   2  13   0        386.95        383.75        10.30 o                         
   3  13   0          3.07          6.29         2.79 o                         
   4  13   0        121.21        119.07         6.82 o                         
   5  13   0         78.82         87.23         5.42 o                         
 -10  14   0         35.71         35.56         4.08 o                         
  -9  14   0          6.60          6.16         2.85 o                         
  -8  14   0         87.70         88.02         3.96 o                         
  -7  14   0         78.15         69.82         4.32 o                         
  -6  14   0          1.84          0.10         1.90 o                         
  -5  14   0        180.26        178.27         5.23 o                         
  -4  14   0        179.65        180.59         4.90 o                         
  -3  14   0        361.13        353.21         9.65 o                         
  -2  14   0        102.43        114.44         6.34 o                         
  -1  14   0         10.93          2.90         4.42 o                         
   0  14   0        696.80        683.49        13.14 o                         
   1  14   0        135.04        134.29         4.48 o                         
   2  14   0         91.63         84.71         5.57 o                         
   3  14   0        182.67        199.32        23.25 o                         
   4  14   0        535.41        558.83        15.56 o                         
   5  14   0         17.34         13.81         2.43 o                         
 -10  15   0        134.63        129.02         9.22 o                         
  -9  15   0        478.94        453.81         9.95 o                         
  -8  15   0        156.03        146.67         4.92 o                         
  -7  15   0       1392.62       1433.71        31.05 o                         
  -6  15   0        406.79        409.80         8.91 o                         
  -5  15   0        121.33        127.47         4.39 o                         
  -4  15   0        366.42        372.23         8.15 o                         
  -3  15   0        404.72        430.78        11.48 o                         
  -2  15   0        336.23        356.95        10.05 o                         
  -1  15   0        122.61        124.75         5.57 o                         
   0  15   0        140.47        131.26         4.60 o                         
   1  15   0         12.52         12.99         2.11 o                         
   2  15   0         97.58         92.22         4.46 o                         
   3  15   0         24.22         32.09         4.61 o                         
   4  15   0          6.46          6.50         2.34 o                         
  -9  16   0         60.65         55.12         3.66 o                         
  -8  16   0        239.77        235.91         6.52 o                         
  -7  16   0          2.38          0.84         2.88 o                         
  -6  16   0         40.98         33.66         2.86 o                         
  -5  16   0        250.15        247.52         6.49 o                         
  -4  16   0          6.76          5.77         2.31 o                         
  -3  16   0        359.51        349.66        10.12 o                         
  -2  16   0        354.58        362.00        10.53 o                         
  -1  16   0        187.68        193.83         7.33 o                         
   0  16   0        238.53        234.43         6.22 o                         
   1  16   0        342.23        329.28         8.11 o                         
   2  16   0         73.62         76.47         4.07 o                         
   3  16   0         20.55         17.92         2.43 o                         
  -9  17   0        193.51        182.63         7.68 o                         
  -8  17   0         39.09         35.39         2.91 o                         
  -7  17   0          0.10         -1.99         2.88 o                         
  -6  17   0        206.42        227.21         7.54 o                         
  -5  17   0         85.69         73.92         3.84 o                         
  -4  17   0         52.91         52.53         7.59 o                         
  -3  17   0         36.64         38.82         3.86 o                         
  -2  17   0         11.70          9.64         7.88 o                         
  -1  17   0          8.64          6.56         3.14 o                         
   0  17   0          0.90          0.06         3.27 o                         
   1  17   0        127.48        124.15         4.81 o                         
  -7  18   0         29.65         23.24         9.80 o                         
  -6  18   0         85.38        101.83         4.92 o                         
  -5  18   0        638.03        642.29        21.26 o                         
  -4  18   0        271.78        290.91         9.57 o                         
  -3  18   0          0.98         -0.26         2.40 o                         
  -2  18   0        512.54        549.56        14.88 o                         
  -1  18   0        941.86       1005.17        24.05 o                         
   0  18   0         74.14         85.16         6.82 o                         
  -5  19   0        100.51         98.14         5.94 o                         
  -4  19   0         48.65         55.10         5.48 o                         
  -3  19   0          6.07          3.42         2.72 o                         
   2 -19   1          0.78         -2.50         3.17 o                         
   3 -19   1         90.54         94.42         5.82 o                         
   4 -19   1        122.98        119.29         8.36 o                         
   5 -19   1        118.05        115.56        12.20 o                         
   6 -19   1        153.02        171.86         9.35 o                         
   0 -18   1        119.86        116.68         6.38 o                         
   1 -18   1         99.22        102.30         9.12 o                         
   2 -18   1        150.95        170.38        10.09 o                         
   3 -18   1          1.25          5.16         2.76 o                         
   4 -18   1         50.15         51.59         8.94 o                         
   5 -18   1         83.43         90.27         4.95 o                         
   6 -18   1        104.38        118.33         6.15 o                         
   7 -18   1        390.26        391.23        15.18 o                         
   8 -18   1        478.18        471.79        10.47 o                         
  -2 -17   1        234.96        239.42        10.33 o                         
  -1 -17   1          9.16          4.41         1.96 o                         
   0 -17   1         18.43         20.56         4.61 o                         
   1 -17   1        704.24        727.77        48.99 o                         
   2 -17   1         23.15         18.91         3.09 o                         
   3 -17   1        482.53        505.03        13.45 o                         
   4 -17   1        489.72        536.96        14.06 o                         
   5 -17   1        743.46        768.75        14.92 o                         
   6 -17   1         95.53         98.78         4.20 o                         
   7 -17   1        441.62        441.62        11.68 o                         
   8 -17   1        113.93        117.17         4.64 o                         
   9 -17   1        232.82        225.46         6.67 o                         
  -3 -16   1          0.60          3.23         1.98 o                         
  -2 -16   1          9.15         10.26         2.23 o                         
  -1 -16   1         17.99         18.23         2.77 o                         
   0 -16   1          2.57          4.78         1.73 o                         
   1 -16   1        375.20        396.95        11.28 o                         
   2 -16   1         54.02         56.96         4.40 o                         
   3 -16   1         33.85         35.54         4.90 o                         
   4 -16   1        135.74        129.47         4.48 o                         
   5 -16   1       1524.19       1581.83        27.92 o                         
   6 -16   1         31.93         36.63         2.70 o                         
   7 -16   1          6.67         -0.62         2.08 o                         
   8 -16   1        386.43        386.42         8.84 o                         
   9 -16   1        305.01        293.84        10.11 o                         
  -4 -15   1         16.21         13.21         3.04 o                         
  -3 -15   1         14.65         10.95         3.65 o                         
  -2 -15   1        628.29        641.28        15.67 o                         
  -1 -15   1         18.06         13.72         2.59 o                         
   0 -15   1         53.60         56.06         4.79 o                         
   1 -15   1         81.11         72.60         4.40 o                         
   2 -15   1        217.94        232.15         7.53 o                         
   3 -15   1         37.87         42.53         3.64 o                         
   4 -15   1          0.73          2.71         1.55 o                         
   5 -15   1       1632.59       1624.53        35.85 o                         
   6 -15   1          5.16          3.50         1.75 o                         
   7 -15   1         14.43         16.97         2.72 o                         
   8 -15   1        117.07        113.42         4.53 o                         
   9 -15   1        314.82        295.63         8.49 o                         
  10 -15   1        226.07        226.10         8.46 o                         
  -5 -14   1        135.61        136.51         6.43 o                         
  -4 -14   1         26.34         25.56         4.61 o                         
  -3 -14   1         17.10         17.21         2.76 o                         
  -2 -14   1        184.56        190.55         6.70 o                         
  -1 -14   1         44.27         38.85         3.25 o                         
   0 -14   1          0.85          2.16         1.80 o                         
   1 -14   1         44.94         48.94         2.70 o                         
   2 -14   1       1094.83       1084.43        24.12 o                         
   3 -14   1        686.51        684.14        16.10 o                         
   4 -14   1        567.20        571.08        17.26 o                         
   5 -14   1        248.59        264.24         6.27 o                         
   6 -14   1        361.29        378.73         8.16 o                         
   7 -14   1        314.94        305.66         7.11 o                         
   8 -14   1         30.12         25.61         2.28 o                         
   9 -14   1       1606.11       1545.22        27.42 o                         
  10 -14   1         20.70         19.22         3.46 o                         
  11 -14   1         29.35         20.32         3.74 o                         
  -6 -13   1        106.45         98.61         5.96 o                         
  -5 -13   1         75.11         66.68         7.69 o                         
  -4 -13   1        576.04        577.06        13.45 o                         
  -3 -13   1          5.38          4.96         1.96 o                         
  -2 -13   1        165.59        171.33         8.44 o                         
  -1 -13   1        617.90        572.08        18.79 o                         
   0 -13   1          4.10         -0.93         1.92 o                         
   1 -13   1        509.74        484.53        11.51 o                         
   2 -13   1         23.40         33.96         3.04 o                         
   3 -13   1         14.24          2.44         1.28 o                         
   4 -13   1          3.80          9.18         2.66 o                         
   5 -13   1        773.12        751.03        13.94 o                         
   6 -13   1        193.31        195.45         6.10 o                         
   7 -13   1        456.13        431.67         8.97 o                         
   8 -13   1        716.79        695.24        13.39 o                         
   9 -13   1         29.74         25.38         2.22 o                         
  10 -13   1        157.85        160.46         6.86 o                         
  11 -13   1        275.81        278.49         9.89 o                         
  -6 -12   1        115.86        107.31         7.01 o                         
  -5 -12   1         41.49         39.29         2.98 o                         
  -4 -12   1         84.79         82.78         6.99 o                         
  -3 -12   1        168.04        157.81         7.05 o                         
  -2 -12   1         16.34         17.72         2.57 o                         
  -1 -12   1         65.49         59.49         2.91 o                         
   0 -12   1       3461.78       3286.44        54.99 o                         
   1 -12   1         18.28         18.74         1.84 o                         
   2 -12   1          3.36         -1.02         1.24 o                         
   3 -12   1        647.12        634.78        11.75 o                         
   4 -12   1       1010.11       1052.57        18.56 o                         
   5 -12   1        167.82        204.53         4.98 o                         
   6 -12   1          1.69          1.89         1.56 o                         
   7 -12   1        365.27        354.06         7.56 o                         
   8 -12   1        371.70        353.81         7.67 o                         
   9 -12   1        295.26        273.77         8.08 o                         
  10 -12   1         14.47         12.37         3.19 o                         
  11 -12   1         19.39         14.42         3.46 o                         
  -7 -11   1         13.12          9.48         3.06 o                         
  -6 -11   1         24.51         18.78         3.20 o                         
  -5 -11   1         64.92         68.40         3.79 o                         
  -4 -11   1         85.22         81.16         4.18 o                         
  -3 -11   1          3.24          1.61         1.48 o                         
  -2 -11   1         15.37         20.25         1.87 o                         
  -1 -11   1        521.30        473.07         9.31 o                         
   0 -11   1         69.36         59.47         3.33 o                         
   1 -11   1         30.09         29.16         1.86 o                         
   2 -11   1         31.42         23.52         1.74 o                         
   3 -11   1        248.90        261.10         5.58 o                         
   4 -11   1       2535.82       2504.77        41.98 o                         
   5 -11   1         89.93         55.45         2.46 o                         
   6 -11   1          4.99         12.11         1.80 o                         
   7 -11   1         98.44         86.55         3.16 o                         
   8 -11   1        730.88        741.00        13.80 o                         
   9 -11   1        355.58        358.83        10.12 o                         
  10 -11   1         61.39         59.83         4.89 o                         
  11 -11   1        288.04        297.25         9.65 o                         
  -8 -10   1         42.88         36.93         3.32 o                         
  -7 -10   1        508.33        504.05        16.61 o                         
  -6 -10   1          4.44          6.54         2.10 o                         
  -5 -10   1        715.60        761.90        14.61 o                         
  -4 -10   1         36.17         39.18         4.17 o                         
  -3 -10   1          0.31          2.45         1.08 o                         
  -2 -10   1        455.55        439.06         7.71 o                         
  -1 -10   1         25.20         23.81         1.94 o                         
   0 -10   1        754.62        706.26        12.75 o                         
   1 -10   1        395.79        371.87         7.20 o                         
   2 -10   1        271.44        266.33         9.80 o                         
   3 -10   1        283.09        302.45         6.13 o                         
   4 -10   1        410.18        380.73         7.47 o                         
   5 -10   1        390.06        406.34         7.91 o                         
   6 -10   1        211.87        186.97         4.71 o                         
   7 -10   1        165.02        144.99         6.37 o                         
   8 -10   1         13.61         15.50         1.60 o                         
   9 -10   1        171.95        168.33         6.32 o                         
  10 -10   1        113.21        118.79         4.73 o                         
  11 -10   1         28.08         24.14         2.87 o                         
  12 -10   1         50.16         50.92         4.03 o                         
  -8  -9   1         21.52         20.43         3.17 o                         
  -7  -9   1         91.16         90.23         4.47 o                         
  -6  -9   1        290.55        313.74         7.43 o                         
  -5  -9   1        109.69        125.45         4.39 o                         
  -4  -9   1        102.93        101.56         3.04 o                         
  -3  -9   1        608.91        602.61        13.97 o                         
  -2  -9   1         24.84         33.84         2.19 o                         
  -1  -9   1         27.35         25.15         1.71 o                         
   0  -9   1        382.88        368.38         7.13 o                         
   1  -9   1        209.30        263.77         5.31 o                         
   2  -9   1        987.17        945.22        19.90 o                         
   3  -9   1        140.30        126.22         7.39 o                         
   4  -9   1       2047.76       2002.77        33.65 o                         
   5  -9   1        127.23        126.92         3.99 o                         
   6  -9   1       2083.56       1993.02        33.69 o                         
   7  -9   1        211.04        210.48         6.63 o                         
   8  -9   1        132.72        138.32         5.02 o                         
   9  -9   1          9.16          3.81         2.24 o                         
  10  -9   1         34.26         32.12         2.85 o                         
  11  -9   1         13.93         11.15         4.42 o                         
  12  -9   1          1.91         -0.06         2.45 o                         
  -9  -8   1         29.78         29.88         5.14 o                         
  -8  -8   1          7.79          4.46         2.21 o                         
  -7  -8   1         12.51         16.34         2.49 o                         
  -6  -8   1         38.97         37.25         2.62 o                         
  -5  -8   1       1451.74       1389.11        21.23 o                         
  -4  -8   1         15.63         15.75         1.27 o                         
  -3  -8   1        521.16        509.86         8.41 o                         
  -2  -8   1        106.43        116.74         2.40 o                         
  -1  -8   1        164.69        190.62         5.30 o                         
   0  -8   1         84.51         87.27         2.90 o                         
   1  -8   1        577.80        617.44        25.01 o                         
   2  -8   1        128.72        131.35         3.75 o                         
   3  -8   1          1.34          2.56         1.01 o                         
   4  -8   1        488.90        479.93         8.80 o                         
   5  -8   1        284.17        278.06         5.64 o                         
   6  -8   1        951.24        920.83        16.11 o                         
   7  -8   1        237.84        231.63         5.12 o                         
   8  -8   1       1531.00       1598.13        28.39 o                         
   9  -8   1         23.17         25.44         2.92 o                         
  10  -8   1       1067.25       1069.24        16.97 o                         
  11  -8   1          0.39         -1.04         1.89 o                         
  12  -8   1         29.66         38.34         3.43 o                         
  -9  -7   1        305.51        304.61         8.03 o                         
  -8  -7   1         29.41         25.00         2.44 o                         
  -7  -7   1          8.55          7.59         1.96 o                         
  -6  -7   1         33.75         38.13         2.37 o                         
  -5  -7   1        270.04        264.31         5.26 o                         
  -4  -7   1        145.41        150.15         3.14 o                         
  -3  -7   1          1.18          8.33         1.01 o                         
  -2  -7   1          0.10          0.85         0.68 o                         
  -1  -7   1       9073.07       8787.84       124.18 o                         
   0  -7   1       1686.61       1883.79        31.36 o                         
   1  -7   1        209.39        219.24         5.71 o                         
   2  -7   1       1084.35       1168.01        24.12 o                         
   3  -7   1        946.48        908.28        15.53 o                         
   4  -7   1        580.44        631.57        13.72 o                         
   5  -7   1        423.03        456.72         8.42 o                         
   6  -7   1       1219.71       1153.36        26.26 o                         
   7  -7   1         62.13         53.23         2.09 o                         
   8  -7   1        170.21        163.78         5.09 o                         
   9  -7   1          2.08          1.19         1.32 o                         
  10  -7   1          1.49         -0.47         2.44 o                         
  11  -7   1          6.02          3.94         1.88 o                         
  12  -7   1         44.87         42.67         2.95 o                         
 -10  -6   1          0.71          0.70         2.41 o                         
  -9  -6   1          0.04         -1.98         1.98 o                         
  -8  -6   1         11.73          9.84         2.41 o                         
  -7  -6   1        650.90        650.37        10.97 o                         
  -6  -6   1        191.75        200.92         4.44 o                         
  -5  -6   1        197.37        182.01         4.03 o                         
  -4  -6   1         83.05         90.44         2.21 o                         
  -3  -6   1          5.19          4.34         1.11 o                         
  -2  -6   1        229.28        216.38         3.42 o                         
  -1  -6   1        738.78        730.18         9.76 o                         
   0  -6   1         84.74         63.27         1.77 o                         
   1  -6   1       1888.15       2132.93        38.91 o                         
   2  -6   1        303.06        323.08         7.27 o                         
   4  -6   1         22.93         17.21         1.06 o                         
   5  -6   1          0.14          3.19         0.72 o                         
   6  -6   1         78.32         81.01         2.05 o                         
   7  -6   1        209.79        205.08         4.16 o                         
   8  -6   1          0.34          2.20         1.17 o                         
   9  -6   1         13.23         11.17         1.60 o                         
  10  -6   1        728.15        757.91        12.67 o                         
  11  -6   1        160.68        169.55         4.86 o                         
  12  -6   1         45.67         49.29         3.13 o                         
 -10  -5   1        284.55        291.95         7.64 o                         
  -9  -5   1          5.40          8.19         1.91 o                         
  -8  -5   1         74.10         75.99         4.57 o                         
  -7  -5   1        157.21        164.80         4.11 o                         
  -6  -5   1         79.11         75.95         2.68 o                         
  -5  -5   1        102.52        112.51         2.88 o                         
  -4  -5   1        743.43        714.80         9.95 o                         
  -3  -5   1       1404.42       1288.82        17.14 o                         
  -2  -5   1         18.65         52.50         2.65 o                         
  -1  -5   1       1445.40       1360.37        17.58 o                         
   0  -5   1       1164.23       1125.69        18.82 o                         
   1  -5   1        595.59        584.05        10.26 o                         
   2  -5   1        138.85        141.53         3.60 o                         
   3  -5   1         11.00         13.25         0.87 o                         
   4  -5   1          1.01          1.94         0.62 o                         
   5  -5   1        297.88        303.27         4.68 o                         
   6  -5   1          4.31          5.17         0.90 o                         
   7  -5   1       2516.42       2565.95        37.26 o                         
   8  -5   1         44.23         44.05         2.23 o                         
   9  -5   1          5.45          8.44         1.52 o                         
  10  -5   1          9.63          7.21         1.77 o                         
  11  -5   1        252.84        255.15         6.05 o                         
  12  -5   1        104.58        116.66         4.72 o                         
 -10  -4   1        112.63        104.94         4.50 o                         
  -9  -4   1         14.81         13.09         1.82 o                         
  -8  -4   1         61.14         67.52         3.07 o                         
  -7  -4   1        121.59        121.33         3.57 o                         
  -6  -4   1       1006.17       1086.00        19.52 o                         
  -5  -4   1        338.44        352.48         6.09 o                         
  -4  -4   1        378.56        356.12         5.95 o                         
  -3  -4   1         54.50         65.25         1.51 o                         
  -2  -4   1        913.63        936.87        13.76 o                         
  -1  -4   1       3494.38       3564.88        45.21 o                         
   0  -4   1        382.94        332.52         5.84 o                         
   1  -4   1       8559.19       7780.71       159.78 o                         
   2  -4   1       1552.22       1586.95        32.14 o                         
   3  -4   1       5785.96       5504.63        82.15 o                         
   4  -4   1         13.04         18.05         0.77 o                         
   5  -4   1        441.62        370.56         6.24 o                         
   6  -4   1        299.35        299.04         8.82 o                         
   7  -4   1        917.86        933.58        14.36 o                         
   8  -4   1          0.04          0.18         1.10 o                         
   9  -4   1         89.17         97.15         4.73 o                         
  10  -4   1         21.51         18.38         2.95 o                         
  11  -4   1        139.84        143.74         4.99 o                         
  12  -4   1          3.05         -2.34         2.71 o                         
 -11  -3   1         20.22         16.55         6.05 o                         
 -10  -3   1        467.80        440.55        12.40 o                         
  -9  -3   1         49.93         47.89         3.49 o                         
  -8  -3   1         84.31         93.32         3.26 o                         
  -7  -3   1          6.76          7.00         1.32 o                         
  -6  -3   1       3463.75       3469.68        50.03 o                         
  -5  -3   1        138.14        153.41         3.20 o                         
  -4  -3   1         44.60         43.04         1.56 o                         
  -3  -3   1       1145.79       1272.10        16.62 o                         
  -2  -3   1       4177.09       4200.79        53.28 o                         
  -1  -3   1        161.23        151.48         2.47 o                         
   0  -3   1        824.53        779.77        22.48 o                         
   1  -3   1        232.03        246.30         3.38 o                         
   2  -3   1         19.44         17.23         1.09 o                         
   3  -3   1        623.14        614.62         8.09 o                         
   4  -3   1        936.09        943.87        13.86 o                         
   5  -3   1       5740.81       5758.48        81.78 o                         
   6  -3   1          6.27          5.51         0.88 o                         
   7  -3   1       1936.89       1969.69        28.92 o                         
   8  -3   1          1.09          0.25         1.12 o                         
   9  -3   1        423.63        440.47         9.40 o                         
  10  -3   1        228.27        249.54         6.85 o                         
  11  -3   1        158.47        179.57         5.73 o                         
  12  -3   1         59.00         56.28         5.46 o                         
 -11  -2   1         30.70         22.76         2.97 o                         
 -10  -2   1         29.28         28.15         2.51 o                         
  -9  -2   1         19.73         20.30         1.80 o                         
  -8  -2   1         79.58         90.31         3.08 o                         
  -7  -2   1        164.58        159.12         3.75 o                         
  -6  -2   1        460.99        453.91         7.58 o                         
  -5  -2   1          1.02          1.04         0.70 o                         
  -4  -2   1          9.93         26.90         2.27 o                         
  -3  -2   1       4239.24       4622.58        58.67 o                         
  -1  -2   1       4033.03       3723.61       184.74 o                         
   0  -2   1        798.26        716.01        20.08 o                         
   2  -2   1          3.14          5.01         0.56 o                         
   3  -2   1         35.24         44.05         1.13 o                         
   4  -2   1         88.58         97.88         2.27 o                         
   5  -2   1       1750.44       1728.31        25.17 o                         
   6  -2   1         64.10         62.08         1.96 o                         
   7  -2   1         85.49         81.76         2.58 o                         
   8  -2   1        503.39        515.89         8.82 o                         
   9  -2   1        519.53        531.81         9.35 o                         
  10  -2   1         53.27         52.84         3.03 o                         
  11  -2   1         13.84         13.40         2.46 o                         
  12  -2   1          1.80         -2.90         2.90 o                         
 -11  -1   1         10.64          9.30         2.57 o                         
 -10  -1   1         25.63         20.99         2.77 o                         
  -9  -1   1         39.25         35.47         2.50 o                         
  -8  -1   1        410.80        395.98         7.09 o                         
  -7  -1   1         42.32         43.51         1.82 o                         
  -6  -1   1        698.79        701.79         9.72 o                         
  -5  -1   1       1700.33       1751.86        22.77 o                         
  -4  -1   1        168.23        188.22         2.96 o                         
  -3  -1   1         39.69         48.30         1.10 o                         
  -1  -1   1          1.91          5.10         0.23 o                         
   1  -1   1        107.92         84.46         6.05 o                         
   2  -1   1       3025.36       2901.36        59.09 o                         
   3  -1   1        343.15        349.41         5.38 o                         
   4  -1   1        229.53        269.02         4.46 o                         
   5  -1   1       1026.38       1021.67        13.52 o                         
   6  -1   1        172.33        170.61         4.05 o                         
   7  -1   1        137.78        151.53         3.52 o                         
   8  -1   1         97.97        103.33         3.53 o                         
   9  -1   1        698.56        711.04        11.84 o                         
  10  -1   1         72.37         81.97         3.37 o                         
  11  -1   1         33.52         36.30         3.01 o                         
 -11   0   1        156.92        162.28         6.40 o                         
 -10   0   1        122.28        133.68         4.83 o                         
  -9   0   1        326.96        325.30         5.53 o                         
  -8   0   1        358.13        353.20         5.74 o                         
  -7   0   1         15.62         19.35         1.21 o                         
  -6   0   1        119.30        132.95         2.58 o                         
  -5   0   1        129.32        125.10         2.52 o                         
  -4   0   1       2274.96       2084.35        26.74 o                         
  -3   0   1       2829.04       2766.76        35.17 o                         
  -2   0   1       6837.13       6668.58       133.02 o                         
  -1   0   1        645.54        520.01        41.32 o                         
   1   0   1       4430.73       4290.07        71.83 o                         
   2   0   1       2503.34       2412.36        27.89 o                         
   3   0   1        951.83        931.55        18.38 o                         
   4   0   1        238.25        262.53         3.87 o                         
   5   0   1        343.86        332.42         4.88 o                         
   6   0   1        549.64        501.48         7.17 o                         
   7   0   1        169.32        164.83         3.19 o                         
   8   0   1        108.80        109.82         2.95 o                         
   9   0   1         63.23         66.34         2.98 o                         
  10   0   1         10.94         12.45         2.01 o                         
  11   0   1         31.65         31.32         3.23 o                         
 -12   1   1          1.58          3.65         4.23 o                         
 -11   1   1          0.71          0.58         1.98 o                         
 -10   1   1          5.70          3.56         1.60 o                         
  -9   1   1        203.11        203.33         4.04 o                         
  -8   1   1        153.80        159.08         3.27 o                         
  -7   1   1        364.52        365.17         5.62 o                         
  -6   1   1        786.51        785.77        15.33 o                         
  -5   1   1         25.87         28.01         1.04 o                         
  -4   1   1       1058.15       1019.27        13.34 o                         
  -3   1   1       2267.92       2175.47        27.74 o                         
  -1   1   1        116.04        113.03         2.24 o                         
   0   1   1        883.89        462.05        36.98 o                         
   1   1   1          5.62         10.38         0.46 o                         
   3   1   1       1584.01       1600.50        23.08 o                         
   4   1   1       3597.90       3748.06        53.41 o                         
   5   1   1        129.76        150.39         3.04 o                         
   6   1   1         66.16         71.77         3.58 o                         
   7   1   1       1076.33       1089.39        14.80 o                         
   8   1   1         17.76         18.46         2.08 o                         
   9   1   1        416.32        412.83        16.62 o                         
  10   1   1          2.30          2.68         2.16 o                         
  11   1   1          0.09          2.04         2.42 o                         
 -12   2   1          3.40          3.90         2.09 o                         
 -11   2   1        402.60        413.33         8.26 o                         
 -10   2   1        146.51        155.25         4.33 o                         
  -9   2   1        493.22        516.04         9.65 o                         
  -8   2   1         37.31         40.76         1.76 o                         
  -7   2   1        660.29        681.33         9.54 o                         
  -6   2   1        782.75        704.78        16.76 o                         
  -5   2   1         79.71         63.39         1.65 o                         
  -4   2   1        589.72        558.30         7.54 o                         
  -3   2   1        234.32        246.37         3.91 o                         
  -1   2   1        753.23        722.91         8.91 o                         
   0   2   1       1112.74       1073.52        21.44 o                         
   2   2   1        821.48        877.16        11.50 o                         
   3   2   1        457.37        415.47         7.43 o                         
   4   2   1      13378.46      12978.55       211.75 o                         
   5   2   1       1806.24       1955.35        28.49 o                         
   6   2   1       1165.03       1183.28        17.86 o                         
   7   2   1         40.02         40.04         2.25 o                         
   8   2   1        720.97        711.45        13.51 o                         
   9   2   1          1.03          0.79         1.37 o                         
  10   2   1          4.74          2.24         3.36 o                         
  11   2   1         88.43         94.88         7.79 o                         
 -12   3   1          0.01         -0.72         2.23 o                         
 -11   3   1          1.16          1.20         1.82 o                         
 -10   3   1          2.00          1.83         1.61 o                         
  -9   3   1        407.47        429.48         7.84 o                         
  -8   3   1          2.58          2.63         0.94 o                         
  -7   3   1       1588.60       1497.81        19.76 o                         
  -6   3   1        164.09        175.23         3.00 o                         
  -5   3   1         12.05         22.28         1.56 o                         
  -4   3   1        376.18        346.53         4.88 o                         
  -3   3   1       8130.46       8236.75       116.26 o                         
  -2   3   1       3208.37       3216.57        45.57 o                         
  -1   3   1          0.44          2.28         0.38 o                         
   0   3   1       2872.93       2796.89        44.08 o                         
   1   3   1        251.91        237.60         3.82 o                         
   2   3   1         20.43         35.26         1.28 o                         
   3   3   1         23.95         30.02         1.22 o                         
   4   3   1        237.94        199.65         3.74 o                         
   5   3   1       1128.63       1137.53        17.12 o                         
   6   3   1       1005.09       1022.15        33.68 o                         
   7   3   1        335.91        339.05         9.17 o                         
   8   3   1        938.45        976.26        15.56 o                         
   9   3   1         28.25         24.46         2.07 o                         
  10   3   1         20.12         21.18         2.88 o                         
 -12   4   1        296.57        277.24         7.92 o                         
 -11   4   1        119.77        111.77         4.30 o                         
 -10   4   1          0.02          2.23         1.58 o                         
  -9   4   1        228.52        238.04         6.11 o                         
  -8   4   1         29.09         32.09         1.69 o                         
  -7   4   1         37.98         47.28         1.63 o                         
  -6   4   1        152.87        133.50         2.46 o                         
  -5   4   1       4042.18       3963.83        65.34 o                         
  -4   4   1          2.63          3.42         0.74 o                         
  -3   4   1       3785.60       3742.34        53.13 o                         
  -2   4   1      10019.67      10027.29       262.77 o                         
  -1   4   1       2242.05       2176.46        35.76 o                         
   0   4   1        553.81        541.98        10.33 o                         
   1   4   1        189.26        180.64         4.60 o                         
   2   4   1       1484.15       1491.89        27.71 o                         
   3   4   1          2.89          6.53         0.80 o                         
   4   4   1       1953.85       1935.96        28.25 o                         
   5   4   1        591.54        544.17         8.91 o                         
   6   4   1          0.21          3.18         1.33 o                         
   7   4   1        296.13        299.87         6.01 o                         
   8   4   1       1216.60       1263.03        19.71 o                         
   9   4   1         33.51         35.91         3.94 o                         
  10   4   1          0.02          2.42         2.92 o                         
 -12   5   1        143.77        164.32         5.10 o                         
 -11   5   1         43.78         32.91         2.52 o                         
 -10   5   1        143.27        153.05         4.60 o                         
  -9   5   1       1056.19       1071.13        17.04 o                         
  -8   5   1        388.79        376.33         5.99 o                         
  -7   5   1        187.27        193.59         3.89 o                         
  -6   5   1         39.00         36.10         1.49 o                         
  -5   5   1       3469.02       3429.57        49.02 o                         
  -4   5   1         17.14          8.88         0.79 o                         
  -3   5   1       2977.69       3276.18        46.63 o                         
  -2   5   1       1738.23       1804.77        29.92 o                         
  -1   5   1       4042.93       3813.82        62.49 o                         
   0   5   1         14.25         18.59         0.74 o                         
   1   5   1        995.01        932.36        17.66 o                         
   2   5   1        127.52        138.13         3.27 o                         
   3   5   1        558.41        567.24         8.01 o                         
   4   5   1        904.32        852.69        15.09 o                         
   5   5   1          0.10          1.33         1.08 o                         
   6   5   1        805.99        827.26        15.27 o                         
   7   5   1         11.76         10.29         1.54 o                         
   8   5   1        301.31        319.14         6.64 o                         
   9   5   1        160.45        169.15         7.50 o                         
  10   5   1         99.45         95.76         7.20 o                         
 -12   6   1         29.70         29.61         3.22 o                         
 -11   6   1          4.13          1.44         1.86 o                         
 -10   6   1         64.08         74.46         3.20 o                         
  -9   6   1        607.00        648.87        12.72 o                         
  -8   6   1        319.64        321.29         5.84 o                         
  -7   6   1         16.25         20.81         1.43 o                         
  -6   6   1        179.15        168.33         3.41 o                         
  -5   6   1       2691.89       2570.24        36.97 o                         
  -4   6   1       3615.43       3701.21        61.01 o                         
  -3   6   1        360.45        415.47         7.54 o                         
  -2   6   1        466.52        545.53         9.54 o                         
   0   6   1          5.91         15.23         0.77 o                         
   1   6   1        261.40        279.46         5.23 o                         
   2   6   1         10.91         15.01         1.11 o                         
   3   6   1         41.90         49.29         2.66 o                         
   4   6   1         11.35         12.54         1.25 o                         
   5   6   1        369.32        357.41         6.48 o                         
   6   6   1         77.94         83.52         3.25 o                         
   7   6   1         54.23         52.77         2.72 o                         
   8   6   1        249.63        258.94         6.70 o                         
   9   6   1         36.67         34.62         3.80 o                         
 -12   7   1        313.56        318.53         8.49 o                         
 -11   7   1        110.20        112.48         6.78 o                         
 -10   7   1         78.33         74.51         4.43 o                         
  -9   7   1         27.55         32.82         2.72 o                         
  -8   7   1         57.10         56.64         2.40 o                         
  -7   7   1        423.98        408.65         6.97 o                         
  -6   7   1        230.54        217.73         4.14 o                         
  -5   7   1        104.99        124.93         3.06 o                         
  -4   7   1        889.15        952.00        16.46 o                         
  -3   7   1         18.51         18.90         1.34 o                         
  -2   7   1        425.50        443.97         8.06 o                         
  -1   7   1       7455.06       7124.53       201.96 o                         
   0   7   1        615.40        589.23        10.39 o                         
   1   7   1        757.46        786.95        10.67 o                         
   2   7   1        101.74        112.97         2.84 o                         
   3   7   1       7158.14       6842.67       133.34 o                         
   4   7   1        340.80        311.37         5.31 o                         
   5   7   1         48.88         53.99         3.06 o                         
   6   7   1         64.02         73.40         2.94 o                         
   7   7   1         31.60         28.93         2.48 o                         
   8   7   1          1.80          2.53         2.26 o                         
   9   7   1         23.94         18.07         3.33 o                         
 -12   8   1         23.03         21.43         3.28 o                         
 -11   8   1          6.67          2.31         2.51 o                         
 -10   8   1        572.87        596.62        12.20 o                         
  -9   8   1        834.62        830.20        25.63 o                         
  -8   8   1       2255.63       2238.96        50.93 o                         
  -7   8   1          2.17          1.24         0.99 o                         
  -6   8   1        218.61        237.69         5.20 o                         
  -5   8   1        448.44        428.90         8.17 o                         
  -4   8   1        244.39        233.95         4.88 o                         
  -3   8   1       2746.02       2619.41        43.75 o                         
  -2   8   1        203.13        201.12         4.21 o                         
  -1   8   1       1664.38       1643.29        33.97 o                         
   0   8   1        949.17       1034.74        17.82 o                         
   1   8   1          0.38          0.43         0.75 o                         
   2   8   1          8.56         15.64         1.10 o                         
   3   8   1        561.72        579.43         9.49 o                         
   4   8   1        150.60        140.60         3.18 o                         
   5   8   1        199.13        198.81         5.39 o                         
   6   8   1         23.71         25.92         2.36 o                         
   7   8   1        200.72        203.45         5.86 o                         
   8   8   1          0.05         -2.51         2.51 o                         
 -12   9   1         37.39         41.13         3.58 o                         
 -11   9   1         22.79         30.17         6.15 o                         
 -10   9   1          1.26          3.50         2.17 o                         
  -9   9   1        247.93        243.26        13.05 o                         
  -8   9   1        291.39        294.57         6.46 o                         
  -7   9   1         17.31         11.74         1.95 o                         
  -6   9   1        180.72        193.51         4.64 o                         
  -5   9   1        150.09        133.88         3.54 o                         
  -4   9   1       2813.05       2699.35        44.97 o                         
  -3   9   1          3.53          9.44         1.29 o                         
  -2   9   1          0.23          1.54         0.76 o                         
  -1   9   1        394.70        380.91         9.90 o                         
   0   9   1         90.01         83.87         2.49 o                         
   1   9   1        503.81        475.69         7.17 o                         
   2   9   1         32.14         29.99         2.10 o                         
   3   9   1       1832.30       1778.79        26.45 o                         
   4   9   1         10.26          8.65         1.61 o                         
   5   9   1        631.30        622.83        12.35 o                         
   6   9   1         19.48         20.57         2.36 o                         
   7   9   1         77.54         69.18         8.26 o                         
   8   9   1         55.43         60.73         5.08 o                         
 -12  10   1          2.22          2.88         2.62 o                         
 -11  10   1        200.68        212.11         6.51 o                         
 -10  10   1        791.31        809.18        15.75 o                         
  -9  10   1         67.25         67.22         4.54 o                         
  -8  10   1        369.71        365.95         7.77 o                         
  -7  10   1         13.49          8.97         1.74 o                         
  -6  10   1        173.59        239.50         7.11 o                         
  -5  10   1        836.77        843.11        15.12 o                         
  -4  10   1       1468.00       1410.28        24.22 o                         
  -3  10   1        133.64        140.39         3.62 o                         
  -2  10   1          8.13          5.52         1.05 o                         
  -1  10   1        175.05        154.05         4.82 o                         
   0  10   1        232.84        225.76         6.82 o                         
   1  10   1         92.31         83.72         7.04 o                         
   2  10   1          2.13          3.24         1.03 o                         
   3  10   1         14.94         11.71         1.70 o                         
   4  10   1          4.64          4.42         1.72 o                         
   5  10   1        238.82        237.12         6.57 o                         
   6  10   1         14.83         17.38         3.17 o                         
   7  10   1        254.75        264.60         9.15 o                         
 -11  11   1         60.94         71.11         5.48 o                         
 -10  11   1        268.01        258.84         8.56 o                         
  -9  11   1          0.67          1.29         1.73 o                         
  -8  11   1         28.67         27.78         2.28 o                         
  -7  11   1        130.48        141.33         4.12 o                         
  -6  11   1       1339.89       1436.52        30.44 o                         
  -5  11   1          1.43         -0.42         1.17 o                         
  -4  11   1         86.12        125.88         3.62 o                         
  -3  11   1       1384.77       1360.30        23.48 o                         
  -2  11   1        809.68        842.16        18.68 o                         
  -1  11   1        139.54        133.37         4.67 o                         
   0  11   1        307.59        299.55         7.71 o                         
   1  11   1         63.52         65.11         3.16 o                         
   2  11   1         14.49         13.89         3.73 o                         
   3  11   1         20.66         21.41         2.57 o                         
   4  11   1         26.15         27.92         2.95 o                         
   5  11   1        108.48        114.95         5.66 o                         
   6  11   1        279.02        276.43        11.05 o                         
   7  11   1         44.19         44.39         4.35 o                         
 -11  12   1        250.02        245.02        10.67 o                         
  -9  12   1         59.73         51.09         3.15 o                         
  -8  12   1        513.18        492.02        10.07 o                         
  -7  12   1         13.27         14.17         2.93 o                         
  -6  12   1        246.94        245.59         6.19 o                         
  -5  12   1         16.78         17.73         3.27 o                         
  -4  12   1         10.61         19.47         1.77 o                         
  -3  12   1        440.02        513.57        12.36 o                         
  -2  12   1       1381.78       1378.34        29.62 o                         
  -1  12   1         61.60         67.74         4.52 o                         
   0  12   1         62.46         44.39         3.67 o                         
   1  12   1         32.97         35.02         2.98 o                         
   2  12   1       1219.01       1160.88        37.04 o                         
   3  12   1         83.12         86.59         4.57 o                         
   4  12   1        302.05        319.13         9.43 o                         
   5  12   1        116.76        113.01         6.60 o                         
   6  12   1         42.07         45.50         6.69 o                         
 -11  13   1        180.80        170.68         7.54 o                         
 -10  13   1        349.60        366.54        11.01 o                         
  -9  13   1        582.96        574.97        11.64 o                         
  -8  13   1        368.32        368.27         8.26 o                         
  -7  13   1        275.46        288.93         8.21 o                         
  -6  13   1         35.30         31.85         2.48 o                         
  -5  13   1         83.60         84.04         3.39 o                         
  -4  13   1       1551.57       1555.37        27.03 o                         
  -3  13   1          9.75          7.75         3.46 o                         
  -2  13   1         42.55         38.54         3.31 o                         
  -1  13   1        372.26        352.37         9.58 o                         
   0  13   1         16.13         16.10         1.75 o                         
   1  13   1        125.42        126.39         4.14 o                         
   2  13   1         57.70         57.66         3.28 o                         
   3  13   1          1.44          3.20         1.78 o                         
   4  13   1         27.74         26.58         2.69 o                         
   5  13   1        157.69        156.28         5.54 o                         
 -10  14   1        164.92        155.11         7.06 o                         
  -9  14   1         29.59         22.13         2.94 o                         
  -8  14   1        232.72        234.65         6.25 o                         
  -7  14   1        624.28        654.51        17.01 o                         
  -6  14   1        830.06        852.77        15.97 o                         
  -5  14   1       1145.53       1147.60        21.24 o                         
  -4  14   1        890.25        925.21        16.93 o                         
  -3  14   1        133.21        139.17         5.49 o                         
  -2  14   1        374.44        388.78        10.53 o                         
  -1  14   1        112.68        112.93         5.09 o                         
   0  14   1       1021.48       1030.95        18.80 o                         
   1  14   1        100.09        107.53         4.04 o                         
   2  14   1          8.59          8.89         2.03 o                         
   3  14   1          0.94          1.04         1.89 o                         
   4  14   1         58.06         54.52         4.54 o                         
 -10  15   1          0.07         -3.46         3.46 o                         
  -9  15   1        114.17        121.12         6.55 o                         
  -8  15   1        288.58        290.95         7.52 o                         
  -7  15   1        181.61        188.28         7.01 o                         
  -6  15   1         19.26         16.38         2.36 o                         
  -5  15   1         89.44         85.55         3.82 o                         
  -4  15   1         87.77         82.12         6.85 o                         
  -3  15   1        389.17        385.21        10.66 o                         
  -2  15   1        316.28        319.02         9.44 o                         
  -1  15   1        136.72        136.48         5.96 o                         
   0  15   1        323.55        326.50         9.78 o                         
   1  15   1         26.12         33.21         3.31 o                         
   2  15   1          4.64          5.47         2.40 o                         
   3  15   1          8.73          6.61         2.20 o                         
  -9  16   1          9.06          6.09         2.14 o                         
  -8  16   1         41.21         44.61         5.07 o                         
  -7  16   1        384.44        394.71        10.73 o                         
  -6  16   1         22.00         17.52         2.38 o                         
  -5  16   1        417.66        461.55        10.33 o                         
  -4  16   1        652.83        680.37        13.64 o                         
  -3  16   1        696.95        728.91        17.73 o                         
  -2  16   1        151.73        141.83         7.01 o                         
  -1  16   1        330.84        346.71        10.39 o                         
   0  16   1         44.34         34.01         5.57 o                         
   1  16   1         13.99          9.90         2.11 o                         
   2  16   1          3.99          0.23         2.48 o                         
  -8  17   1         15.64         11.88         2.32 o                         
  -7  17   1        207.70        217.04        12.59 o                         
  -6  17   1         63.23         71.09         4.03 o                         
  -5  17   1        399.32        413.38        11.06 o                         
  -4  17   1          0.00          0.59         2.49 o                         
  -3  17   1        555.87        566.93        15.39 o                         
  -2  17   1        145.38        140.65        10.76 o                         
  -1  17   1         13.89         15.37         3.09 o                         
   0  17   1        366.07        368.44        11.21 o                         
   1  17   1        367.97        374.78        11.48 o                         
  -7  18   1        163.88        145.44         6.64 o                         
  -6  18   1        141.47        137.62         6.42 o                         
  -5  18   1        112.40        114.36         4.76 o                         
  -4  18   1        629.66        651.15        16.84 o                         
  -3  18   1         66.05         63.33         5.20 o                         
  -2  18   1          6.06          7.96         4.23 o                         
  -1  18   1         95.89        100.69         7.10 o                         
   1 -19   2         59.90         70.42         5.57 o                         
   2 -19   2        138.45        132.55         6.58 o                         
   3 -19   2        232.01        223.32         8.36 o                         
   4 -19   2        184.78        191.05         8.07 o                         
   5 -19   2          7.23          2.17         2.03 o                         
   6 -19   2         23.24         16.00         3.94 o                         
  -1 -18   2         27.56         29.42         3.13 o                         
   0 -18   2        115.17        120.95         5.55 o                         
   1 -18   2        127.15        133.71         7.88 o                         
   2 -18   2         37.56         41.70         5.57 o                         
   3 -18   2        551.66        580.42        16.58 o                         
   4 -18   2         23.78         27.18         4.71 o                         
   5 -18   2          2.14          1.99         3.88 o                         
   6 -18   2        217.25        222.34         6.75 o                         
   7 -18   2          1.28          3.28         2.52 o                         
   8 -18   2         12.75         12.66         2.48 o                         
  -2 -17   2         43.41         34.73         4.23 o                         
  -1 -17   2        171.99        187.12         7.84 o                         
   0 -17   2        117.83        114.36         4.50 o                         
   1 -17   2         45.96         51.55         4.34 o                         
   2 -17   2        114.72        117.62         5.84 o                         
   3 -17   2          4.59          1.16         2.35 o                         
   4 -17   2         37.85         34.19         2.84 o                         
   5 -17   2        135.64        134.21         6.09 o                         
   6 -17   2          1.03          1.63         1.83 o                         
   7 -17   2         39.52         34.07         3.31 o                         
   8 -17   2          4.25          0.95         3.17 o                         
   9 -17   2        169.17        159.81         7.00 o                         
  -3 -16   2         11.41          9.45         2.76 o                         
  -2 -16   2         33.63         29.48         3.28 o                         
  -1 -16   2          0.03          3.33         2.26 o                         
   0 -16   2         46.87         51.55         3.50 o                         
   1 -16   2        819.22        821.39        15.63 o                         
   2 -16   2        292.88        302.17         9.10 o                         
   3 -16   2        771.22        825.18        19.43 o                         
   4 -16   2        391.27        397.64         9.35 o                         
   5 -16   2          4.92          7.30         1.88 o                         
   6 -16   2        739.15        769.97        14.82 o                         
   7 -16   2         85.22         83.02         3.92 o                         
   8 -16   2         16.42         13.17         3.56 o                         
   9 -16   2        123.37        128.25        13.55 o                         
  10 -16   2         92.77        100.21         5.97 o                         
  -4 -15   2          4.93          4.73         2.65 o                         
  -3 -15   2          0.69         -1.68         2.16 o                         
  -2 -15   2          1.84          6.30         3.65 o                         
  -1 -15   2          0.06          3.10         1.98 o                         
   0 -15   2         75.26         69.18         6.34 o                         
   1 -15   2         21.10         20.49         2.51 o                         
   2 -15   2          0.89         -0.24         1.75 o                         
   3 -15   2         34.86         38.09         3.33 o                         
   4 -15   2         17.80         17.64         1.97 o                         
   5 -15   2        677.40        682.91        19.06 o                         
   6 -15   2        450.64        439.68         9.60 o                         
   7 -15   2       1379.81       1364.77        24.59 o                         
   8 -15   2         13.29         11.09         2.84 o                         
   9 -15   2        341.72        345.73        11.30 o                         
  10 -15   2        118.19        113.10         9.99 o                         
  -5 -14   2        131.39        132.91         6.31 o                         
  -4 -14   2        127.72        138.15         6.17 o                         
  -3 -14   2          2.03          0.06         1.77 o                         
  -2 -14   2        611.44        610.34        15.21 o                         
  -1 -14   2         13.37         13.01         2.78 o                         
   0 -14   2          0.40          0.44         1.48 o                         
   1 -14   2        102.72        109.52         4.29 o                         
   2 -14   2        802.01        845.80        19.36 o                         
   3 -14   2        178.17        165.06         8.26 o                         
   4 -14   2          5.79          5.56         2.59 o                         
   5 -14   2        244.95        257.62         6.13 o                         
   6 -14   2         79.53         85.03         4.80 o                         
   7 -14   2        138.40        130.67         4.35 o                         
   8 -14   2         27.32         26.48         2.28 o                         
   9 -14   2         60.15         57.19         3.58 o                         
  10 -14   2         20.21         16.16         3.40 o                         
  11 -14   2        168.63        165.35         7.61 o                         
  -6 -13   2        490.85        460.53        12.90 o                         
  -5 -13   2         26.73         19.80         3.46 o                         
  -4 -13   2         73.14         74.68         4.02 o                         
  -3 -13   2        179.41        191.41         5.57 o                         
  -2 -13   2        573.97        571.59        12.16 o                         
  -1 -13   2          1.28          0.39         1.45 o                         
   0 -13   2        109.08        118.51         3.84 o                         
   1 -13   2         72.74         67.97         3.32 o                         
   2 -13   2        867.14        979.80        30.75 o                         
   3 -13   2        109.46        146.21         4.02 o                         
   4 -13   2         54.97         45.61         2.73 o                         
   5 -13   2        711.90        673.99        15.29 o                         
   6 -13   2        823.61        817.05        18.47 o                         
   7 -13   2         57.43         65.41         3.14 o                         
   8 -13   2         12.60         15.25         2.29 o                         
   9 -13   2        806.67        785.95        16.80 o                         
  10 -13   2         99.19         93.22         5.57 o                         
  11 -13   2        345.16        343.33        19.51 o                         
  -7 -12   2          2.15          0.96         2.58 o                         
  -6 -12   2         57.58         52.36         4.48 o                         
  -5 -12   2         28.78         24.52         2.59 o                         
  -4 -12   2       1050.65       1019.02        18.86 o                         
  -3 -12   2          3.62          4.23         1.44 o                         
  -2 -12   2        321.61        334.24         6.61 o                         
  -1 -12   2         59.00         74.54         3.94 o                         
   0 -12   2         96.46         97.29         3.65 o                         
   1 -12   2        131.85        124.78         3.59 o                         
   2 -12   2        198.05        179.86         8.07 o                         
   3 -12   2          3.23          3.50         1.55 o                         
   4 -12   2        339.38        404.82         8.02 o                         
   5 -12   2         86.90        128.02         3.68 o                         
   6 -12   2       1110.89       1147.80        24.59 o                         
   7 -12   2        461.07        448.58         9.00 o                         
   8 -12   2        185.63        180.89         5.15 o                         
   9 -12   2        124.64        112.73         5.71 o                         
  10 -12   2        224.09        217.98         9.90 o                         
  11 -12   2         42.54         28.84         8.74 o                         
  -7 -11   2        437.58        447.56        19.52 o                         
  -6 -11   2         60.45         55.39         3.66 o                         
  -5 -11   2          5.39          7.46         2.39 o                         
  -4 -11   2        265.78        270.56         6.62 o                         
  -3 -11   2         12.11         11.43         1.85 o                         
  -2 -11   2          0.11          1.91         1.35 o                         
  -1 -11   2        616.29        569.89        16.23 o                         
   0 -11   2       2792.06       2667.44        44.67 o                         
   1 -11   2        218.56        185.80         4.44 o                         
   2 -11   2       5208.21       5233.69        85.94 o                         
   3 -11   2        105.55         99.28         2.99 o                         
   4 -11   2       1504.68       1411.93        24.24 o                         
   5 -11   2         78.83         88.13         2.94 o                         
   6 -11   2        265.62        268.78         5.90 o                         
   7 -11   2          0.40          0.80         1.21 o                         
   8 -11   2        348.39        319.39         7.96 o                         
   9 -11   2       1075.64       1048.79        23.78 o                         
  10 -11   2         27.79         23.03         3.40 o                         
  11 -11   2        158.46        156.96         7.88 o                         
  -8 -10   2          0.45         -1.08         4.80 o                         
  -7 -10   2        257.78        260.69        10.71 o                         
  -6 -10   2        223.47        232.43         6.36 o                         
  -5 -10   2        307.15        300.79         7.17 o                         
  -4 -10   2        377.43        357.33         7.77 o                         
  -3 -10   2        531.72        498.63         9.80 o                         
  -2 -10   2         76.40         65.82         2.29 o                         
  -1 -10   2        129.50        125.93         3.43 o                         
   0 -10   2        419.38        420.18         8.09 o                         
   1 -10   2        847.95        910.54        15.94 o                         
   2 -10   2        144.60        134.61         6.10 o                         
   3 -10   2         18.90         15.79         2.14 o                         
   4 -10   2       4490.76       4302.01        71.00 o                         
   5 -10   2          9.61         10.71         1.69 o                         
   6 -10   2       1769.94       1805.10        30.69 o                         
   7 -10   2        526.22        481.57         9.35 o                         
   8 -10   2        400.46        381.12        10.12 o                         
   9 -10   2         64.59         64.23         4.41 o                         
  10 -10   2        240.45        241.75         8.22 o                         
  11 -10   2        306.35        321.94         8.14 o                         
  12 -10   2        163.36        166.72         6.55 o                         
  -8  -9   2        168.66        171.07         5.71 o                         
  -7  -9   2        881.11        928.46        17.57 o                         
  -6  -9   2         35.46         35.17         2.59 o                         
  -5  -9   2          0.27          1.49         1.71 o                         
  -4  -9   2          2.49          5.23         1.23 o                         
  -3  -9   2       2101.33       1976.08        26.01 o                         
  -2  -9   2        345.35        360.55         6.24 o                         
  -1  -9   2        508.40        510.76         9.50 o                         
   0  -9   2       1003.31        963.92        16.72 o                         
   1  -9   2         97.76         95.66         2.57 o                         
   2  -9   2          6.09          5.68         0.91 o                         
   3  -9   2        236.91        243.20         5.06 o                         
   4  -9   2       1161.51       1147.34        19.67 o                         
   5  -9   2          1.34          1.44         0.99 o                         
   6  -9   2         79.55         70.63         2.54 o                         
   7  -9   2        316.43        326.88         6.67 o                         
   8  -9   2       1025.41        999.68        18.05 o                         
   9  -9   2          8.20          9.54         1.96 o                         
  10  -9   2          1.76          6.39         1.74 o                         
  11  -9   2          0.63          0.96         2.35 o                         
  12  -9   2         12.74         12.94         2.30 o                         
  -9  -8   2        220.43        207.88         6.31 o                         
  -8  -8   2         76.31         78.33         4.43 o                         
  -7  -8   2          8.01          7.69         2.17 o                         
  -6  -8   2         93.01         97.36         4.04 o                         
  -5  -8   2        166.53        164.90         3.74 o                         
  -4  -8   2        363.44        336.57         6.13 o                         
  -3  -8   2       1968.62       1911.50        25.16 o                         
  -2  -8   2         16.41         16.88         1.07 o                         
  -1  -8   2        522.27        527.51        12.35 o                         
   0  -8   2       1189.33       1267.37        21.49 o                         
   1  -8   2       1956.88       1985.27        39.56 o                         
   2  -8   2        346.80        339.95         5.86 o                         
   3  -8   2        747.86        792.91        17.64 o                         
   4  -8   2       2973.38       2888.66        47.82 o                         
   5  -8   2        867.46        841.00        14.71 o                         
   6  -8   2          2.63          2.03         0.91 o                         
   7  -8   2        111.62        111.24         3.53 o                         
   8  -8   2       3102.64       3185.34        53.85 o                         
   9  -8   2         42.79         49.34         2.62 o                         
  10  -8   2         24.76         31.60         3.97 o                         
  11  -8   2          0.44          0.40         1.90 o                         
  12  -8   2          3.06          1.48         2.15 o                         
  -9  -7   2        183.34        188.97         5.79 o                         
  -8  -7   2         26.71         25.01         2.62 o                         
  -7  -7   2         14.40         16.64         2.30 o                         
  -6  -7   2         44.10         45.44         2.73 o                         
  -5  -7   2        949.80        909.17        17.71 o                         
  -4  -7   2        170.80        157.52         3.20 o                         
  -3  -7   2        676.73        604.59        12.36 o                         
  -2  -7   2        295.39        270.46         4.68 o                         
  -1  -7   2       1427.13       1605.27        28.44 o                         
   0  -7   2         37.27         41.76         1.55 o                         
   1  -7   2       5320.71       5374.56       120.93 o                         
   2  -7   2       1208.11       1278.64        21.45 o                         
   3  -7   2         74.80         79.54         2.09 o                         
   4  -7   2        357.77        348.92         8.29 o                         
   5  -7   2        154.78        157.19         3.51 o                         
   6  -7   2        125.47        115.96         3.05 o                         
   7  -7   2         61.40         65.58         2.26 o                         
   8  -7   2        683.32        676.83        12.64 o                         
   9  -7   2        115.11        115.08         3.53 o                         
  10  -7   2         15.66         18.68         2.10 o                         
  11  -7   2          9.39          9.96         2.36 o                         
  12  -7   2        544.79        567.81        10.64 o                         
 -10  -6   2          0.46          1.96         4.20 o                         
  -9  -6   2          1.83          3.87         1.95 o                         
  -8  -6   2        129.28        142.91         4.72 o                         
  -7  -6   2         98.53         99.06         3.28 o                         
  -6  -6   2        129.57        144.22         4.38 o                         
  -5  -6   2        632.67        579.27        13.45 o                         
  -4  -6   2         80.87         95.42         2.50 o                         
  -3  -6   2        314.42        323.14         5.52 o                         
  -2  -6   2         37.04         62.83         1.54 o                         
  -1  -6   2       9766.91       9229.91       130.38 o                         
   0  -6   2          0.48          0.96         0.63 o                         
   1  -6   2       5762.89       6061.27       105.97 o                         
   2  -6   2        118.58        164.44         3.32 o                         
   3  -6   2       2512.88       2633.08        37.59 o                         
   4  -6   2        396.58        464.25         8.70 o                         
   5  -6   2         64.11         71.78         2.85 o                         
   6  -6   2        280.60        276.38         5.67 o                         
   7  -6   2        353.57        356.30         6.29 o                         
   8  -6   2       1374.59       1377.91        20.94 o                         
   9  -6   2          6.05          7.24         1.63 o                         
  10  -6   2         23.00         20.53         2.16 o                         
  11  -6   2          5.31          6.60         2.66 o                         
  12  -6   2          0.28          2.40         2.58 o                         
 -10  -5   2          0.50          3.50         2.04 o                         
  -9  -5   2          7.18          4.08         1.94 o                         
  -8  -5   2         32.74         29.06         2.12 o                         
  -7  -5   2         35.66         36.63         2.17 o                         
  -6  -5   2        125.78        122.67         3.24 o                         
  -5  -5   2        604.18        584.78         9.44 o                         
  -4  -5   2         62.70         78.31         1.90 o                         
  -3  -5   2        189.69        199.90         3.30 o                         
  -2  -5   2        172.06        163.38         4.50 o                         
  -1  -5   2        141.99        210.69         3.11 o                         
   0  -5   2        162.51        168.30         4.52 o                         
   1  -5   2        832.54        848.87        14.28 o                         
   2  -5   2        456.22        497.50         7.93 o                         
   3  -5   2       3676.26       3336.99        54.66 o                         
   4  -5   2        569.69        585.93         8.81 o                         
   5  -5   2       4806.22       4930.28        70.11 o                         
   6  -5   2       1695.46       1757.44        35.67 o                         
   7  -5   2       1317.47       1340.95        20.08 o                         
   8  -5   2         45.05         47.33         2.32 o                         
   9  -5   2          2.16          4.07         1.83 o                         
  10  -5   2        202.90        208.80         5.12 o                         
  11  -5   2         88.56         87.20         6.06 o                         
  12  -5   2        264.68        279.21         6.68 o                         
 -10  -4   2        181.31        199.91         7.40 o                         
  -9  -4   2          5.91          6.66         1.64 o                         
  -8  -4   2       1183.54       1221.94        19.04 o                         
  -7  -4   2         14.07         13.59         1.65 o                         
  -6  -4   2          1.81          5.03         1.16 o                         
  -5  -4   2         20.59         16.25         1.19 o                         
  -4  -4   2         95.91        131.14         3.18 o                         
  -3  -4   2        948.46        905.35        12.08 o                         
  -2  -4   2         68.65         54.87         2.66 o                         
  -1  -4   2       6099.97       5877.28        83.03 o                         
   0  -4   2       3597.95       3445.86        87.43 o                         
   1  -4   2        740.12        686.84        12.34 o                         
   2  -4   2         20.27         16.04         0.72 o                         
   3  -4   2        137.04        125.94         2.24 o                         
   4  -4   2        536.17        501.98         7.69 o                         
   5  -4   2       2937.31       2956.97        59.93 o                         
   6  -4   2         32.43         36.54         1.86 o                         
   7  -4   2       1904.90       1916.90        28.15 o                         
   8  -4   2         11.52          7.26         1.33 o                         
   9  -4   2        265.15        283.05         8.86 o                         
  10  -4   2         22.42         20.25         2.74 o                         
  11  -4   2         56.18         65.36         5.60 o                         
  12  -4   2          2.33          2.43         2.56 o                         
 -11  -3   2         18.50         12.24         3.12 o                         
 -10  -3   2         17.16         17.19         2.41 o                         
  -9  -3   2         29.91         25.99         2.55 o                         
  -8  -3   2         89.53         87.60         3.11 o                         
  -7  -3   2          3.57          2.48         1.15 o                         
  -6  -3   2        976.41        929.31        14.31 o                         
  -5  -3   2         77.66         75.43         2.10 o                         
  -4  -3   2       7059.42       7232.40       144.77 o                         
  -3  -3   2       2876.22       3066.23        39.17 o                         
  -2  -3   2        455.04        449.96        10.96 o                         
  -1  -3   2        602.21        594.53         8.74 o                         
   0  -3   2       1425.74       1410.63        22.46 o                         
   1  -3   2       1791.41       1779.76        36.93 o                         
   2  -3   2        693.69        655.30        10.00 o                         
   3  -3   2       9770.15       9018.00       146.93 o                         
   4  -3   2        299.15        282.37         4.61 o                         
   5  -3   2         19.92         37.93         1.51 o                         
   6  -3   2        305.28        359.36         6.10 o                         
   7  -3   2        130.01        123.92         3.18 o                         
   8  -3   2         71.21         75.82         2.80 o                         
   9  -3   2         56.49         56.01         3.08 o                         
  10  -3   2          7.96          7.14         1.75 o                         
  11  -3   2         23.79         19.65         2.27 o                         
  12  -3   2        109.46        114.37         4.47 o                         
 -11  -2   2         38.98         24.58         2.94 o                         
 -10  -2   2        791.94        794.38        13.44 o                         
  -9  -2   2         22.73         16.21         1.67 o                         
  -8  -2   2        164.35        161.18         4.00 o                         
  -7  -2   2         38.74         44.30         2.13 o                         
  -6  -2   2       1038.79       1028.77        15.61 o                         
  -5  -2   2          2.38          0.47         0.66 o                         
  -4  -2   2         24.48         23.89         1.93 o                         
  -3  -2   2        236.32        245.77         3.66 o                         
  -2  -2   2       2287.36       2350.51        30.09 o                         
  -1  -2   2        667.56        692.36        11.50 o                         
   0  -2   2          7.58          7.30         0.34 o                         
   1  -2   2         27.34         32.19         0.58 o                         
   2  -2   2        172.12        170.83         2.79 o                         
   3  -2   2        539.92        525.49         7.88 o                         
   4  -2   2         74.72         70.78         1.68 o                         
   5  -2   2        779.51        655.17        10.06 o                         
   6  -2   2        180.25        201.27         3.91 o                         
   7  -2   2       2498.09       2536.09        36.94 o                         
   8  -2   2         17.87         23.22         1.98 o                         
   9  -2   2          1.92          2.39         1.48 o                         
  10  -2   2          2.27          1.85         1.62 o                         
  11  -2   2        413.84        443.33         8.79 o                         
 -11  -1   2          7.79          4.39         2.43 o                         
 -10  -1   2         19.69         24.89         2.21 o                         
  -9  -1   2          0.34          0.50         1.55 o                         
  -8  -1   2       1102.04       1120.81        15.43 o                         
  -7  -1   2        144.21        150.56         5.18 o                         
  -6  -1   2       4541.12       4355.63        55.65 o                         
  -5  -1   2         78.71         93.03         4.08 o                         
  -4  -1   2        474.86        548.89         8.00 o                         
  -3  -1   2        354.29        313.43         4.36 o                         
   0  -1   2        257.92        269.00         5.43 o                         
   1  -1   2         40.96         48.80         0.91 o                         
   2  -1   2        814.92        804.68        11.65 o                         
   3  -1   2        106.16        101.89         2.10 o                         
   4  -1   2         81.88         85.84         1.91 o                         
   5  -1   2        405.05        339.01         5.64 o                         
   6  -1   2         37.00         33.90         1.97 o                         
   7  -1   2         32.71         26.73         1.64 o                         
   8  -1   2        102.58        105.36         3.16 o                         
   9  -1   2        218.93        222.88         5.10 o                         
  10  -1   2         56.24         57.44         3.07 o                         
  11  -1   2        571.71        602.71        10.95 o                         
 -11   0   2        338.58        330.91         8.61 o                         
 -10   0   2          0.68          0.54         1.38 o                         
  -9   0   2        160.06        162.11         3.54 o                         
  -8   0   2        668.77        673.10         9.71 o                         
  -7   0   2         64.19         58.10         1.83 o                         
  -6   0   2          1.37          3.08         0.79 o                         
  -5   0   2        181.75        199.99         3.20 o                         
  -4   0   2       1312.90       1278.48        16.62 o                         
  -3   0   2       1927.82       1892.20        24.20 o                         
  -2   0   2       4180.71       4103.19        51.90 o                         
  -1   0   2        570.30        587.51         5.99 o                         
   0   0   2       1467.16       1350.38        62.03 o                         
   1   0   2        123.66        129.40         1.69 o                         
   3   0   2        100.45        105.06         1.95 o                         
   4   0   2       1800.58       1973.81        25.39 o                         
   5   0   2         63.12         57.55         1.47 o                         
   6   0   2         18.04         17.23         1.01 o                         
   7   0   2         33.19         39.94         2.14 o                         
   8   0   2          0.76          3.12         1.27 o                         
   9   0   2        494.77        504.44        10.71 o                         
  10   0   2         47.64         49.37         3.72 o                         
  11   0   2        259.93        270.77         7.75 o                         
 -12   1   2          0.00         -1.48         1.80 o                         
 -11   1   2        446.95        461.23        12.42 o                         
 -10   1   2         32.75         34.88         2.89 o                         
  -9   1   2        127.18        128.34         3.19 o                         
  -8   1   2        905.55        921.43        12.79 o                         
  -7   1   2          1.03          0.40         0.73 o                         
  -6   1   2         17.36         24.04         1.26 o                         
  -5   1   2         23.95         36.25         1.20 o                         
  -4   1   2       9107.85       8571.39       108.23 o                         
  -3   1   2        892.37        850.82        11.09 o                         
  -2   1   2       2103.87       2168.84        42.30 o                         
  -1   1   2         58.53         40.89         0.61 o                         
   0   1   2        349.33        332.47         3.76 o                         
   1   1   2        100.26         87.65         1.63 o                         
   2   1   2       4038.01       3958.92        56.06 o                         
   3   1   2          8.10          7.64         0.76 o                         
   4   1   2        123.33        143.35         2.83 o                         
   5   1   2         60.50         65.02         2.36 o                         
   6   1   2       2208.27       2202.20        32.11 o                         
   7   1   2         37.37         39.17         2.41 o                         
   8   1   2          1.37          4.71         2.00 o                         
   9   1   2         47.28         53.73         4.56 o                         
  10   1   2          9.68          4.46         2.28 o                         
  11   1   2          0.85          0.36         2.47 o                         
 -12   2   2         50.43         51.29         3.61 o                         
 -11   2   2         11.70          8.58         2.04 o                         
 -10   2   2         79.54         77.39         2.64 o                         
  -9   2   2        393.08        404.59         6.71 o                         
  -8   2   2         30.99         34.04         1.69 o                         
  -7   2   2       1839.58       1774.58        23.29 o                         
  -6   2   2        774.66        758.08        10.56 o                         
  -5   2   2        242.87        249.04         3.79 o                         
  -4   2   2         19.21         15.70         1.04 o                         
  -3   2   2         20.53         30.42         0.95 o                         
  -2   2   2        432.00        504.71         7.47 o                         
  -1   2   2       1646.95       1598.17        26.33 o                         
   0   2   2       6331.16       5795.90       108.40 o                         
   1   2   2        482.88        484.83         7.46 o                         
   2   2   2       2764.90       2605.18        33.26 o                         
   3   2   2        491.43        468.91         7.30 o                         
   4   2   2       1191.39       1303.73        19.19 o                         
   5   2   2        346.04        374.37         6.33 o                         
   6   2   2        483.19        536.19         8.87 o                         
   7   2   2         12.43         16.17         1.64 o                         
   8   2   2          2.10          5.50         1.41 o                         
   9   2   2        105.01        107.99         4.51 o                         
  10   2   2        124.81        125.78         5.17 o                         
 -12   3   2         65.48         64.08         6.46 o                         
 -11   3   2        135.71        140.02         4.52 o                         
 -10   3   2          5.52          2.71         1.64 o                         
  -9   3   2         48.28         53.03         2.29 o                         
  -8   3   2        100.72         97.01         2.40 o                         
  -7   3   2         54.15         53.46         1.73 o                         
  -6   3   2         20.77         31.25         1.24 o                         
  -5   3   2        666.94        717.64        10.93 o                         
  -4   3   2        173.14        186.21         3.26 o                         
  -3   3   2        984.44        937.32        15.79 o                         
  -1   3   2        193.92        223.47         3.16 o                         
   0   3   2        255.36        248.93         4.55 o                         
   1   3   2         46.43         43.52         1.03 o                         
   2   3   2       2055.97       2066.37        26.56 o                         
   3   3   2        938.45       1092.70        18.56 o                         
   4   3   2       2023.32       1893.52        27.58 o                         
   5   3   2       2374.33       2363.34        34.37 o                         
   6   3   2       6459.61       6574.19       108.43 o                         
   7   3   2         43.79         49.27         2.43 o                         
   8   3   2        775.78        782.96        12.89 o                         
   9   3   2          5.39          3.77         2.17 o                         
  10   3   2         17.49         21.24         3.10 o                         
 -12   4   2        243.26        239.02         7.51 o                         
 -11   4   2        194.60        212.33         5.55 o                         
 -10   4   2        191.64        201.58         5.18 o                         
  -9   4   2       1184.08       1173.92        21.79 o                         
  -8   4   2         11.44          8.00         1.03 o                         
  -7   4   2       3461.35       3326.00        58.11 o                         
  -6   4   2         63.59         55.85         1.78 o                         
  -5   4   2        145.32        130.49         2.67 o                         
  -4   4   2         53.78         43.58         1.80 o                         
  -3   4   2       2653.93       2616.27        37.35 o                         
  -2   4   2         17.78         12.75         0.66 o                         
  -1   4   2        154.95        175.93         3.04 o                         
   0   4   2       2647.41       2573.21        37.43 o                         
   1   4   2         40.91         40.12         1.21 o                         
   2   4   2       1078.25       1141.04        15.02 o                         
   3   4   2         11.31         12.01         0.95 o                         
   4   4   2        210.20        213.38         4.12 o                         
   5   4   2        348.21        361.55         6.41 o                         
   6   4   2          4.32          2.89         1.64 o                         
   7   4   2        126.34        132.12         3.70 o                         
   8   4   2        616.05        612.85        10.63 o                         
   9   4   2          9.82          6.02         2.29 o                         
  10   4   2        304.23        321.51        17.01 o                         
 -12   5   2         26.62         24.46         2.58 o                         
 -11   5   2        271.91        277.76         6.32 o                         
 -10   5   2        313.17        317.11         6.50 o                         
  -9   5   2        211.73        206.09         5.02 o                         
  -8   5   2         14.14         17.42         1.80 o                         
  -7   5   2          0.07         -0.02         0.90 o                         
  -6   5   2        164.30        163.47         3.32 o                         
  -5   5   2       1551.64       1592.99        23.25 o                         
  -4   5   2       2874.00       3144.89        44.94 o                         
  -3   5   2       7283.60       7271.23        91.97 o                         
  -2   5   2       2027.51       2050.24        33.95 o                         
  -1   5   2       1853.43       1933.56        24.77 o                         
   0   5   2        384.34        360.90         5.64 o                         
   1   5   2       1477.77       1450.47        21.09 o                         
   2   5   2        131.20        153.14         3.88 o                         
   3   5   2         19.01         25.36         1.32 o                         
   4   5   2       2135.61       2134.81        31.20 o                         
   5   5   2       1213.45       1184.77        18.04 o                         
   6   5   2          6.41         11.14         1.80 o                         
   7   5   2          0.08          1.72         2.45 o                         
   8   5   2        243.97        251.92         6.90 o                         
   9   5   2        328.93        327.27        10.19 o                         
 -12   6   2         14.06         11.59         2.51 o                         
 -11   6   2        208.35        228.21         6.79 o                         
 -10   6   2        191.28        204.66         5.94 o                         
  -9   6   2        331.79        324.25         7.71 o                         
  -8   6   2        458.00        468.21         8.00 o                         
  -7   6   2         56.42         60.34         2.30 o                         
  -6   6   2         85.14         86.76         2.66 o                         
  -5   6   2       1306.96       1175.75        17.44 o                         
  -4   6   2       2503.49       2695.55        77.25 o                         
  -3   6   2        117.76        119.66         2.15 o                         
  -2   6   2        544.23        472.96         8.39 o                         
  -1   6   2          7.84         12.39         1.15 o                         
   0   6   2        183.29        230.79         3.98 o                         
   1   6   2       2618.08       2599.89       103.14 o                         
   2   6   2          2.32          2.26         0.70 o                         
   3   6   2          8.36         10.68         1.01 o                         
   4   6   2        670.87        663.58        12.24 o                         
   5   6   2         98.79         92.25         3.57 o                         
   6   6   2         20.17         22.41         1.77 o                         
   7   6   2         11.92          7.08         1.60 o                         
   8   6   2        635.92        643.10        16.10 o                         
   9   6   2         20.44         10.28         2.14 o                         
 -12   7   2         30.12         30.74         3.30 o                         
 -11   7   2        146.39        155.41         5.61 o                         
 -10   7   2         72.96         70.54         3.95 o                         
  -9   7   2          2.37          3.91         1.38 o                         
  -8   7   2          2.46          0.58         2.50 o                         
  -7   7   2       1426.74       1398.76        20.94 o                         
  -6   7   2        628.51        656.01        10.33 o                         
  -5   7   2       5289.75       5262.61        86.46 o                         
  -4   7   2        214.73        273.47         4.75 o                         
  -3   7   2        296.05        320.69         6.17 o                         
  -2   7   2        189.45        217.83         4.57 o                         
   0   7   2       2521.05       2528.56        36.27 o                         
   1   7   2       2960.98       2911.39        37.44 o                         
   2   7   2        355.26        361.44         6.17 o                         
   3   7   2        902.21        880.76        13.89 o                         
   4   7   2        216.02        217.50         4.28 o                         
   5   7   2        322.82        319.47         6.19 o                         
   6   7   2          3.93          1.28         1.37 o                         
   7   7   2          6.69          1.44         3.94 o                         
   8   7   2          0.05          6.12         2.91 o                         
   9   7   2          1.11          3.07         2.06 o                         
 -12   8   2        102.10        110.37         5.32 o                         
 -11   8   2         18.28         16.47         2.82 o                         
 -10   8   2         86.87         86.67         4.02 o                         
  -9   8   2        363.43        368.09         6.87 o                         
  -8   8   2          0.54          0.62         1.17 o                         
  -7   8   2       1071.79       1060.53        16.23 o                         
  -6   8   2        519.49        502.92         8.28 o                         
  -5   8   2        735.97        768.22        13.72 o                         
  -4   8   2          1.66          2.43         0.87 o                         
  -3   8   2       2575.23       2498.23        41.57 o                         
  -2   8   2        165.38        164.36         3.73 o                         
  -1   8   2       3358.13       3357.33        68.13 o                         
   0   8   2       1411.11       1405.74        18.48 o                         
   1   8   2        834.62        810.61        12.44 o                         
   2   8   2        671.04        655.35        10.42 o                         
   3   8   2       1598.24       1525.78        38.78 o                         
   4   8   2        100.78         95.59         2.81 o                         
   5   8   2        841.81        855.23        15.17 o                         
   6   8   2          0.32          4.34         6.25 o                         
   7   8   2         33.47         27.82         6.15 o                         
   8   8   2         71.21         62.32         6.49 o                         
 -12   9   2        121.02        117.75         5.39 o                         
 -11   9   2          1.28         -1.92         3.84 o                         
 -10   9   2        730.45        754.32        18.36 o                         
  -9   9   2          0.11         -1.18         1.18 o                         
  -8   9   2        404.97        415.44         7.38 o                         
  -7   9   2          7.21          7.55         1.42 o                         
  -6   9   2       2586.35       2529.18        51.91 o                         
  -5   9   2        954.55        945.41        16.71 o                         
  -4   9   2        473.83        481.05         9.06 o                         
  -3   9   2          1.19          0.20         0.87 o                         
  -2   9   2        639.32        689.85        15.29 o                         
  -1   9   2        312.29        295.98         7.54 o                         
   0   9   2          8.44          9.38         1.08 o                         
   1   9   2          0.49          0.53         1.16 o                         
   2   9   2        724.71        692.38        18.55 o                         
   3   9   2        643.34        630.64        11.98 o                         
   4   9   2        736.34        758.18        17.52 o                         
   5   9   2         81.07         79.37         4.79 o                         
   6   9   2         35.16         37.88         5.09 o                         
   7   9   2        607.72        610.42        15.76 o                         
   8   9   2          4.00          1.97         4.72 o                         
 -12  10   2          0.16          2.13         2.68 o                         
 -11  10   2         20.39         20.26         2.84 o                         
 -10  10   2          0.42          0.36         1.46 o                         
  -9  10   2        124.65        125.51         4.07 o                         
  -8  10   2          5.19          4.57         1.39 o                         
  -7  10   2         98.23         97.82         3.55 o                         
  -6  10   2       1126.75       1184.65        25.41 o                         
  -5  10   2         63.16         73.08         2.80 o                         
  -4  10   2        652.74        646.16        11.91 o                         
  -3  10   2          1.33          2.50         1.04 o                         
  -2  10   2        617.91        536.01         9.94 o                         
  -1  10   2        995.33        957.99        20.86 o                         
   0  10   2        370.64        363.35         6.26 o                         
   1  10   2       1208.37       1141.94        51.91 o                         
   2  10   2         14.26         13.13         1.44 o                         
   3  10   2        658.33        616.94        44.00 o                         
   4  10   2         23.26         20.38         3.07 o                         
   5  10   2          0.74          4.60         2.54 o                         
   6  10   2        344.24        340.74        10.24 o                         
   7  10   2        168.84        157.95         5.57 o                         
 -11  11   2        640.92        652.33        16.97 o                         
 -10  11   2        389.49        364.81         8.17 o                         
  -9  11   2        187.35        188.72         5.20 o                         
  -8  11   2          0.69         -0.02         1.49 o                         
  -7  11   2         67.43         70.27         3.11 o                         
  -6  11   2        206.07        193.25         9.80 o                         
  -5  11   2        124.87        136.96         3.95 o                         
  -4  11   2         37.89         21.76         1.73 o                         
  -3  11   2        251.90        273.96         5.94 o                         
  -2  11   2       2417.64       2342.71        48.58 o                         
  -1  11   2        283.55        295.07         8.01 o                         
   0  11   2        648.76        609.30        15.35 o                         
   1  11   2        153.95        135.03         9.86 o                         
   2  11   2         24.09         23.87         1.91 o                         
   3  11   2        260.49        263.76         7.85 o                         
   4  11   2         50.73         58.04         7.01 o                         
   5  11   2        452.41        470.76        10.23 o                         
   6  11   2         12.20          8.01         2.87 o                         
 -11  12   2          4.29          2.83         3.19 o                         
 -10  12   2        630.41        617.86        16.28 o                         
  -9  12   2         28.07         22.36         2.31 o                         
  -8  12   2        125.81        120.94         4.69 o                         
  -7  12   2        272.74        280.22         7.87 o                         
  -6  12   2       1923.08       1938.96        47.66 o                         
  -5  12   2        264.40        288.40         6.51 o                         
  -4  12   2        362.25        344.63         7.43 o                         
  -3  12   2          0.66          1.44         1.24 o                         
  -2  12   2        309.67        350.84        11.24 o                         
  -1  12   2        458.06        386.52        12.70 o                         
   0  12   2        948.59        947.74        17.11 o                         
   1  12   2        134.66        135.16         4.14 o                         
   2  12   2        186.84        192.60         7.88 o                         
   3  12   2         17.22         16.33         2.12 o                         
   4  12   2          7.31          3.84         1.84 o                         
   5  12   2         11.38         12.62         2.87 o                         
   6  12   2         19.69         17.43         2.48 o                         
 -11  13   2        227.83        208.67         8.22 o                         
 -10  13   2         39.64         34.77         3.14 o                         
  -9  13   2          2.32          2.99         2.29 o                         
  -8  13   2         21.62         21.62         3.13 o                         
  -7  13   2         12.70         11.37         3.27 o                         
  -6  13   2        164.86        176.05         5.55 o                         
  -5  13   2        127.78        141.23         5.36 o                         
  -4  13   2         16.85         16.65         1.91 o                         
  -3  13   2        229.48        240.08         7.33 o                         
  -2  13   2        724.59        779.69        18.07 o                         
  -1  13   2         48.08         44.89         3.58 o                         
   0  13   2          6.48          8.24         2.21 o                         
   1  13   2        165.79        166.03         4.86 o                         
   2  13   2        167.99        167.90         5.02 o                         
   3  13   2         99.92        100.85         7.70 o                         
   4  13   2        265.31        269.56         7.40 o                         
   5  13   2         69.15         73.14         4.14 o                         
 -10  14   2        153.63        135.90         5.01 o                         
  -9  14   2        721.27        708.58        21.72 o                         
  -8  14   2        170.43        159.75         5.17 o                         
  -7  14   2        444.05        466.56        12.02 o                         
  -6  14   2        332.17        336.28         7.76 o                         
  -5  14   2          1.09          3.58         1.85 o                         
  -4  14   2        892.97        944.81        17.37 o                         
  -3  14   2          0.06          2.70         1.94 o                         
  -2  14   2         27.26         27.27         3.07 o                         
  -1  14   2        162.59        148.60         5.90 o                         
   0  14   2         53.82         47.70         3.04 o                         
   1  14   2          4.55          6.90         2.26 o                         
   2  14   2        677.34        669.30        13.37 o                         
   3  14   2         44.53         37.70         3.72 o                         
   4  14   2         40.81         33.91         3.02 o                         
 -10  15   2         24.87         19.80         3.60 o                         
  -9  15   2         17.38         15.18         2.28 o                         
  -8  15   2          0.09         -0.40         2.17 o                         
  -7  15   2        246.95        239.35        11.63 o                         
  -6  15   2       1003.83       1075.80        19.82 o                         
  -5  15   2        891.68        941.95        17.59 o                         
  -4  15   2        189.95        195.59         5.43 o                         
  -3  15   2        217.53        201.40         7.19 o                         
  -2  15   2         69.97         71.10         4.73 o                         
  -1  15   2         25.58         27.88         3.23 o                         
   0  15   2        662.90        675.86        16.85 o                         
   1  15   2         78.60         80.12         3.84 o                         
   2  15   2         84.64         77.66         4.06 o                         
   3  15   2         41.72         37.05         5.48 o                         
  -9  16   2         73.04         69.37         3.99 o                         
  -8  16   2         11.23          6.80         2.31 o                         
  -7  16   2        156.50        159.91         5.35 o                         
  -6  16   2        169.62        177.06         5.56 o                         
  -5  16   2        271.93        290.52         7.21 o                         
  -4  16   2         28.88         28.74         3.01 o                         
  -3  16   2         67.10         68.12         5.12 o                         
  -2  16   2        570.76        562.83        23.93 o                         
  -1  16   2        429.49        429.93        12.30 o                         
   0  16   2         41.78         49.83         4.89 o                         
   1  16   2         51.27         61.24         4.98 o                         
   2  16   2        172.72        176.88        15.47 o                         
  -8  17   2         91.89         84.53         4.38 o                         
  -7  17   2        224.82        216.49         6.39 o                         
  -6  17   2         34.02         33.05         2.86 o                         
  -5  17   2         32.15         28.52         3.47 o                         
  -4  17   2        151.04        157.02        18.06 o                         
  -3  17   2          0.14         -2.01         2.40 o                         
  -2  17   2         15.90         17.23         6.34 o                         
  -1  17   2        211.85        230.45        10.38 o                         
   0  17   2         10.74          7.94         2.86 o                         
   1  17   2         57.41         51.89         6.73 o                         
  -7  18   2        195.50        223.09        12.30 o                         
  -6  18   2          0.17         -0.76         2.03 o                         
  -5  18   2          7.86          4.73         2.21 o                         
  -4  18   2        395.20        416.71        12.28 o                         
  -3  18   2        770.93        773.68        26.04 o                         
  -2  18   2          6.76         11.20         3.84 o                         
  -1  18   2         10.39          8.32         3.05 o                         
   1 -19   3        187.19        200.98        10.57 o                         
   2 -19   3         12.15          5.98         2.76 o                         
   3 -19   3        154.93        177.92         7.40 o                         
   4 -19   3        108.66        120.00         7.78 o                         
   5 -19   3         33.77         34.18         2.91 o                         
   6 -19   3        388.77        356.05        12.82 o                         
   7 -19   3          5.90          8.27         2.38 o                         
  -1 -18   3       1181.88       1229.36        28.40 o                         
   0 -18   3          2.94          1.85         2.24 o                         
   1 -18   3         95.25         99.29         6.37 o                         
   2 -18   3          4.54          6.34         3.84 o                         
   3 -18   3        256.97        286.49         9.30 o                         
   4 -18   3         66.97         71.76         5.01 o                         
   5 -18   3          8.34          6.70         2.12 o                         
   6 -18   3        355.90        362.54        11.36 o                         
   7 -18   3        456.63        455.39        10.24 o                         
   8 -18   3         51.22         44.75         3.25 o                         
  -2 -17   3        131.19        153.91         9.80 o                         
  -1 -17   3         62.35         68.10         4.70 o                         
   0 -17   3        171.84        174.14         6.45 o                         
   1 -17   3         20.25         23.94         2.38 o                         
   2 -17   3        334.27        356.58        12.88 o                         
   3 -17   3       1110.30       1190.97        26.91 o                         
   4 -17   3        103.86        102.47         7.73 o                         
   5 -17   3         93.22         94.22         4.11 o                         
   6 -17   3         84.18        103.08         5.02 o                         
   7 -17   3        957.98        969.93        22.01 o                         
   8 -17   3         44.76         38.68         3.86 o                         
   9 -17   3         13.70          8.07         2.99 o                         
  -3 -16   3        340.91        339.36         8.83 o                         
  -2 -16   3         38.76         40.64         3.60 o                         
  -1 -16   3        765.45        800.00        18.74 o                         
   0 -16   3        190.07        187.17         6.54 o                         
   1 -16   3          0.07          4.61         3.46 o                         
   2 -16   3        270.92        272.53         8.43 o                         
   3 -16   3        198.77        213.34         7.27 o                         
   4 -16   3        192.96        193.53         5.37 o                         
   5 -16   3        735.40        764.32        14.60 o                         
   6 -16   3        134.47        136.45         6.53 o                         
   7 -16   3        440.25        444.34         9.52 o                         
   8 -16   3          0.30          0.49         2.06 o                         
   9 -16   3         30.73         36.15         3.87 o                         
  10 -16   3        103.33        113.06         6.18 o                         
  -4 -15   3         78.72         78.03         4.40 o                         
  -3 -15   3          8.50          6.15         2.45 o                         
  -2 -15   3          1.90          1.97         2.08 o                         
  -1 -15   3         23.93         15.31         2.06 o                         
   0 -15   3        548.80        525.27        13.66 o                         
   1 -15   3        600.91        613.38        14.51 o                         
   2 -15   3          7.19          7.55         1.52 o                         
   3 -15   3       1603.80       1647.89        28.58 o                         
   4 -15   3        187.81        191.12         5.13 o                         
   5 -15   3        150.19        152.85         5.91 o                         
   6 -15   3        285.56        284.00         8.08 o                         
   7 -15   3        532.83        518.06        10.59 o                         
   8 -15   3         61.97         69.12         3.65 o                         
   9 -15   3        117.81        118.12         7.53 o                         
  10 -15   3         12.36          5.91         3.12 o                         
  -5 -14   3         23.94         23.21         2.85 o                         
  -4 -14   3         43.17         41.56         3.09 o                         
  -3 -14   3          4.28          5.79         1.91 o                         
  -2 -14   3         32.47         36.46         2.73 o                         
  -1 -14   3         44.78         43.29         2.85 o                         
   0 -14   3          4.55          3.25         1.50 o                         
   1 -14   3        178.50        167.41         5.44 o                         
   2 -14   3          4.06          3.25         4.90 o                         
   3 -14   3          7.39          8.36         1.60 o                         
   4 -14   3        565.63        535.03        10.52 o                         
   5 -14   3        291.18        304.77         6.84 o                         
   6 -14   3         79.76         74.17         3.97 o                         
   7 -14   3       1015.41        996.94        18.15 o                         
   8 -14   3        545.80        516.28        10.48 o                         
   9 -14   3         35.15         29.99         3.60 o                         
  10 -14   3        141.73        143.61         6.65 o                         
  11 -14   3        817.33        791.55        19.84 o                         
  -6 -13   3        411.54        414.58         9.83 o                         
  -5 -13   3        206.73        203.40         6.29 o                         
  -4 -13   3         72.15         81.94         4.17 o                         
  -3 -13   3        326.66        326.93         7.69 o                         
  -2 -13   3        634.97        603.30        19.45 o                         
  -1 -13   3          1.24         -0.65         1.37 o                         
   0 -13   3         79.99         91.59         3.68 o                         
   1 -13   3         61.81         51.35         2.54 o                         
   2 -13   3         17.05         28.89         2.35 o                         
   3 -13   3         28.70         29.57         2.03 o                         
   4 -13   3        341.14        341.00         7.13 o                         
   5 -13   3        177.61        191.24         4.87 o                         
   6 -13   3        174.46        181.91         6.34 o                         
   7 -13   3        247.25        251.01         5.98 o                         
   8 -13   3         60.06         64.64         3.07 o                         
   9 -13   3        137.13        123.56         9.80 o                         
  10 -13   3        157.82        156.61         6.93 o                         
  11 -13   3        391.02        369.95        11.41 o                         
  -7 -12   3         71.42         66.26         4.17 o                         
  -6 -12   3         76.66         76.86         4.24 o                         
  -5 -12   3        125.31        124.56         4.76 o                         
  -4 -12   3        647.43        644.32        12.83 o                         
  -3 -12   3        245.03        252.99         6.24 o                         
  -2 -12   3         29.27         29.55         2.26 o                         
  -1 -12   3         22.77         22.55         1.91 o                         
   0 -12   3         11.81         21.70         1.78 o                         
   1 -12   3        101.79         99.81         3.19 o                         
   2 -12   3       1787.84       1650.30        28.14 o                         
   3 -12   3          2.45          5.84         2.31 o                         
   4 -12   3         26.21          8.93         1.29 o                         
   5 -12   3          6.01         -0.04         1.62 o                         
   6 -12   3        182.46        210.78         5.39 o                         
   7 -12   3          4.46         11.18         1.54 o                         
   8 -12   3        161.26        150.45         5.91 o                         
   9 -12   3        247.78        239.82         8.02 o                         
  10 -12   3        248.42        241.92         8.82 o                         
  11 -12   3        389.94        393.19        11.82 o                         
  -7 -11   3         13.28          4.80         2.76 o                         
  -6 -11   3          5.15          5.50         2.09 o                         
  -5 -11   3          0.09         -0.83         1.66 o                         
  -4 -11   3        152.32        144.88         4.58 o                         
  -3 -11   3         21.33         24.91         2.14 o                         
  -2 -11   3       1799.39       1780.22        26.40 o                         
  -1 -11   3        948.63        906.47        16.20 o                         
   0 -11   3        296.02        274.98         5.91 o                         
   1 -11   3        777.90        745.09        13.38 o                         
   2 -11   3        305.62        287.44         7.54 o                         
   3 -11   3          3.65          5.34         2.69 o                         
   4 -11   3        190.66        209.42         4.73 o                         
   5 -11   3         75.30         74.64         3.36 o                         
   6 -11   3          4.83          1.43         1.37 o                         
   7 -11   3          0.40          3.20         1.18 o                         
   8 -11   3          0.03         -1.42         1.83 o                         
   9 -11   3        361.88        364.41        10.26 o                         
  10 -11   3         73.29         89.84         6.53 o                         
  11 -11   3          0.00          1.11         2.92 o                         
  -8 -10   3          0.25          3.48         2.50 o                         
  -7 -10   3          5.02          6.60         2.78 o                         
  -6 -10   3        120.77        120.36         4.55 o                         
  -5 -10   3        415.47        425.15         9.10 o                         
  -4 -10   3        147.16        152.53         5.13 o                         
  -3 -10   3         55.16         72.78         2.66 o                         
  -2 -10   3        169.04        180.40         3.86 o                         
  -1 -10   3        185.56        196.61         4.57 o                         
   0 -10   3       2095.68       1988.69        33.51 o                         
   1 -10   3         37.69         32.36         2.29 o                         
   2 -10   3       2059.72       1970.10        33.02 o                         
   3 -10   3       1178.87       1074.16        18.42 o                         
   4 -10   3          2.56          6.92         1.18 o                         
   5 -10   3        833.90        807.17        17.46 o                         
   6 -10   3          5.76          8.24         2.17 o                         
   7 -10   3        113.18         96.77         3.10 o                         
   8 -10   3         38.48         42.26         4.80 o                         
   9 -10   3         20.97         18.37         2.78 o                         
  10 -10   3         85.41         90.31         5.43 o                         
  11 -10   3        343.61        335.46         8.43 o                         
  12 -10   3          5.18          5.12         2.66 o                         
  -8  -9   3          1.49          2.31         3.31 o                         
  -7  -9   3          0.68          1.32         1.92 o                         
  -6  -9   3         23.69         19.86         2.18 o                         
  -5  -9   3         27.16         28.43         2.51 o                         
  -4  -9   3         93.16         80.60         2.63 o                         
  -3  -9   3         89.33         83.02         2.24 o                         
  -2  -9   3        363.64        413.48        13.50 o                         
  -1  -9   3        267.82        257.54         5.36 o                         
   0  -9   3        153.28        163.08         5.77 o                         
   1  -9   3        658.65        701.73        11.10 o                         
   2  -9   3         37.75         36.97         1.61 o                         
   3  -9   3          2.91          9.71         1.15 o                         
   4  -9   3        760.86        729.45        12.87 o                         
   5  -9   3          3.63          6.00         1.00 o                         
   6  -9   3       3408.34       3289.66        54.58 o                         
   7  -9   3         11.24         14.35         2.66 o                         
   8  -9   3        400.77        402.00        10.53 o                         
   9  -9   3        263.59        250.04         6.14 o                         
  10  -9   3          4.09          5.34         1.80 o                         
  11  -9   3          2.55          1.54         2.14 o                         
  12  -9   3          0.04          2.74         2.11 o                         
  -9  -8   3         68.30         74.01         4.19 o                         
  -8  -8   3          3.63          1.78         2.15 o                         
  -7  -8   3        293.40        293.20         7.10 o                         
  -6  -8   3        193.20        199.92         6.27 o                         
  -5  -8   3        623.67        557.72        16.46 o                         
  -4  -8   3        157.32        136.05         3.26 o                         
  -3  -8   3        449.73        466.38         6.99 o                         
  -2  -8   3         51.20         58.35         1.61 o                         
  -1  -8   3        585.86        604.63        10.83 o                         
   0  -8   3        636.67        531.71        13.22 o                         
   1  -8   3        165.77        175.31         3.65 o                         
   2  -8   3         49.64         45.04         1.36 o                         
   3  -8   3          0.13          1.72         0.86 o                         
   4  -8   3          5.95          8.48         0.83 o                         
   5  -8   3          4.55          9.87         1.19 o                         
   6  -8   3         58.37         60.79         3.29 o                         
   7  -8   3          0.98          0.62         1.01 o                         
   8  -8   3        934.25        908.25        14.29 o                         
   9  -8   3        179.05        189.25         4.54 o                         
  10  -8   3       1105.22       1148.49        18.20 o                         
  11  -8   3         19.98         16.48         2.53 o                         
  12  -8   3        300.69        283.50         6.74 o                         
  -9  -7   3          9.51         12.11         2.68 o                         
  -8  -7   3         12.66         11.99         3.41 o                         
  -7  -7   3        278.85        263.66         5.90 o                         
  -6  -7   3          7.29          5.20         1.29 o                         
  -5  -7   3          2.35          3.29         1.02 o                         
  -4  -7   3         22.59         24.07         1.55 o                         
  -3  -7   3       2632.13       2519.74        32.57 o                         
  -2  -7   3        311.87        297.12         4.49 o                         
  -1  -7   3       1074.04       1176.90        19.97 o                         
   0  -7   3        835.77        966.78        17.50 o                         
   1  -7   3       5448.79       5628.18        79.62 o                         
   2  -7   3       3065.08       3376.07        47.99 o                         
   3  -7   3        183.64        193.40         4.89 o                         
   4  -7   3       1045.50        967.68        16.92 o                         
   5  -7   3        230.45        233.70         6.53 o                         
   6  -7   3        121.29        111.13         3.16 o                         
   7  -7   3          0.96          1.97         0.99 o                         
   8  -7   3        452.65        450.85         8.27 o                         
   9  -7   3        204.61        211.87         4.89 o                         
  10  -7   3        237.30        239.97         6.83 o                         
  11  -7   3          5.32          3.17         1.97 o                         
  12  -7   3         20.86         17.51         3.13 o                         
 -10  -6   3        175.78        184.53         5.82 o                         
  -9  -6   3          7.39          3.49         2.30 o                         
  -8  -6   3         12.66         16.38         1.84 o                         
  -7  -6   3        318.74        314.83         6.23 o                         
  -6  -6   3         55.39         48.10         2.66 o                         
  -5  -6   3       1322.92       1349.11        20.25 o                         
  -4  -6   3        225.15        233.31         3.98 o                         
  -3  -6   3        378.13        407.50         6.68 o                         
  -2  -6   3       1196.84       1184.91        15.61 o                         
  -1  -6   3       2280.53       2362.51        39.09 o                         
   0  -6   3        227.65        239.10         6.92 o                         
   1  -6   3        858.23        819.93        12.01 o                         
   2  -6   3        175.27        171.62         2.95 o                         
   3  -6   3       1094.83       1196.75        34.98 o                         
   4  -6   3        545.57        538.29         9.07 o                         
   5  -6   3       1582.85       1621.18        27.30 o                         
   6  -6   3        845.21        874.09        15.38 o                         
   7  -6   3         48.13         52.24         2.13 o                         
   8  -6   3        741.56        741.29        13.72 o                         
   9  -6   3         28.49         24.96         1.97 o                         
  10  -6   3         38.46         51.38         3.00 o                         
  11  -6   3         23.57         21.14         2.52 o                         
  12  -6   3        359.04        371.09         7.97 o                         
 -10  -5   3          0.68         -0.35         1.86 o                         
  -9  -5   3         59.65         58.24         3.22 o                         
  -8  -5   3         54.97         59.77         3.31 o                         
  -7  -5   3         13.39         16.15         1.55 o                         
  -6  -5   3          0.82          1.32         0.97 o                         
  -5  -5   3        503.67        487.01         8.11 o                         
  -4  -5   3        624.01        690.23         9.61 o                         
  -3  -5   3        242.66        185.77         3.14 o                         
  -2  -5   3        526.27        540.98         7.39 o                         
  -1  -5   3       3168.22       2962.78        48.71 o                         
   0  -5   3          0.77          2.99         0.83 o                         
   1  -5   3       7534.89       7468.57       105.37 o                         
   2  -5   3       1109.45       1088.00        15.73 o                         
   3  -5   3        113.67        137.10         2.43 o                         
   4  -5   3        142.07        154.03         3.32 o                         
   5  -5   3          3.64          0.80         0.69 o                         
   6  -5   3        341.69        371.05         6.29 o                         
   7  -5   3         99.70        105.24         2.88 o                         
   8  -5   3        221.48        216.72         5.03 o                         
   9  -5   3         25.28         26.24         2.17 o                         
  10  -5   3        393.54        412.07         7.96 o                         
  11  -5   3          0.07          2.34         1.91 o                         
  12  -5   3         69.15         74.10         3.95 o                         
 -10  -4   3        465.39        470.86        14.38 o                         
  -9  -4   3         69.61         78.31         3.22 o                         
  -8  -4   3          0.67          0.56         1.33 o                         
  -7  -4   3         28.65         33.75         2.32 o                         
  -6  -4   3        101.50        110.79         2.94 o                         
  -5  -4   3         45.45         49.98         2.28 o                         
  -4  -4   3        426.95        427.22         6.22 o                         
  -3  -4   3       2046.49       2254.56        32.43 o                         
  -2  -4   3         47.89         53.27         1.34 o                         
  -1  -4   3       1669.49       1698.13        25.59 o                         
   0  -4   3        268.49        259.25         4.62 o                         
   1  -4   3        930.46        926.54        13.38 o                         
   2  -4   3         72.23         68.47         2.30 o                         
   3  -4   3       8132.80       7598.10       123.89 o                         
   4  -4   3        424.19        406.48         6.39 o                         
   5  -4   3       1949.85       1853.06        26.95 o                         
   6  -4   3        975.67       1064.45        16.00 o                         
   7  -4   3         14.87         20.60         1.61 o                         
   8  -4   3        469.14        501.88         9.91 o                         
   9  -4   3         71.61         82.79         3.33 o                         
  10  -4   3        169.53        169.23         4.61 o                         
  11  -4   3         32.31         24.28         3.18 o                         
  12  -4   3        152.65        152.70         5.07 o                         
 -11  -3   3          5.86          7.20         2.84 o                         
 -10  -3   3        450.49        477.72        10.75 o                         
  -9  -3   3          9.70          8.60         1.64 o                         
  -8  -3   3       1114.25       1133.40        17.62 o                         
  -7  -3   3        243.68        260.50         5.15 o                         
  -6  -3   3        162.10        164.51         4.83 o                         
  -5  -3   3         11.91         15.57         1.07 o                         
  -4  -3   3       1336.36       1487.61        21.81 o                         
  -3  -3   3       2976.19       3205.23        40.91 o                         
  -2  -3   3        446.28        506.77         6.84 o                         
  -1  -3   3       3032.24       2906.55        41.22 o                         
   0  -3   3       4929.42       4980.31       142.57 o                         
   1  -3   3        328.12        322.60         6.39 o                         
   2  -3   3       6545.02       6395.24       104.21 o                         
   3  -3   3         27.97         30.74         1.03 o                         
   4  -3   3         47.06         43.50         1.32 o                         
   5  -3   3        144.89        162.62         3.19 o                         
   6  -3   3         85.35         87.96         2.37 o                         
   7  -3   3        793.65        800.63        12.61 o                         
   8  -3   3        242.08        242.13         5.23 o                         
   9  -3   3        637.52        669.87        11.43 o                         
  10  -3   3          0.55          1.07         1.94 o                         
  11  -3   3         27.67         22.85         2.36 o                         
 -11  -2   3          8.56          7.93         2.73 o                         
 -10  -2   3         11.92         11.05         1.87 o                         
  -9  -2   3          3.39          2.90         1.36 o                         
  -8  -2   3        278.01        289.42         6.68 o                         
  -7  -2   3         25.15         23.14         1.54 o                         
  -6  -2   3       1006.74        990.66        15.28 o                         
  -5  -2   3         60.50         58.73         1.55 o                         
  -4  -2   3       1245.36       1102.45        16.28 o                         
  -3  -2   3        622.99        716.58         8.69 o                         
  -2  -2   3       1726.10       1705.07        19.94 o                         
   0  -2   3       1457.06       1458.57        16.93 o                         
   1  -2   3         88.00         78.16         1.83 o                         
   2  -2   3        897.28        861.71        12.49 o                         
   3  -2   3        697.70        559.90         8.41 o                         
   4  -2   3         47.38         34.31         1.24 o                         
   5  -2   3          3.22          5.62         0.86 o                         
   6  -2   3        247.40        241.41         4.53 o                         
   7  -2   3        236.15        244.30         4.99 o                         
   8  -2   3          6.38          5.70         1.33 o                         
   9  -2   3         10.20          6.20         1.80 o                         
  10  -2   3         28.95         32.91         2.37 o                         
  11  -2   3        236.73        232.50         7.10 o                         
 -11  -1   3        212.81        232.83         8.68 o                         
 -10  -1   3         68.65         79.05         4.76 o                         
  -9  -1   3         51.99         55.47         2.29 o                         
  -8  -1   3        839.16        867.45        12.22 o                         
  -7  -1   3        184.24        185.37         3.47 o                         
  -6  -1   3        392.68        365.32         5.49 o                         
  -5  -1   3         25.92         27.21         1.32 o                         
  -4  -1   3       1202.78       1232.50        16.07 o                         
  -3  -1   3         89.58         75.28         1.40 o                         
  -2  -1   3        522.04        533.55         6.46 o                         
  -1  -1   3        162.05        156.73         1.91 o                         
   1  -1   3       1435.86       1394.90        17.72 o                         
   2  -1   3       1654.12       1775.47        25.37 o                         
   3  -1   3          6.42         13.25         0.84 o                         
   4  -1   3        507.57        562.09         8.64 o                         
   5  -1   3        126.98        122.45         2.66 o                         
   6  -1   3        251.50        258.04         4.77 o                         
   7  -1   3       2359.97       2398.87        35.09 o                         
   8  -1   3        100.73        103.24         3.18 o                         
   9  -1   3          2.39          7.90         2.75 o                         
  10  -1   3         10.23         11.17         1.89 o                         
  11  -1   3         84.02         87.48         4.97 o                         
 -11   0   3         10.08         15.15         2.26 o                         
 -10   0   3         60.10         68.00         3.11 o                         
  -9   0   3         22.04         24.07         1.57 o                         
  -8   0   3       1175.32       1192.74        16.23 o                         
  -7   0   3          0.76          2.24         0.82 o                         
  -6   0   3       2666.14       2624.74        37.88 o                         
  -5   0   3        147.88        159.95         2.72 o                         
  -4   0   3       2458.15       2386.45        30.56 o                         
  -3   0   3         35.59         31.55         0.85 o                         
   0   0   3       4853.80       4534.66        57.25 o                         
   1   0   3       7060.14       7253.01       150.88 o                         
   2   0   3        591.17        613.48         7.35 o                         
   3   0   3       6328.82       6959.56        98.41 o                         
   4   0   3       1737.50       1773.08        27.13 o                         
   5   0   3        162.67        164.29         3.80 o                         
   6   0   3          0.07          1.58         0.78 o                         
   7   0   3        164.46        165.87         3.81 o                         
   8   0   3        137.28        149.15         3.91 o                         
   9   0   3         48.75         50.82         4.02 o                         
  10   0   3         64.20         68.82         4.67 o                         
  11   0   3        247.22        264.35        11.52 o                         
 -12   1   3         49.28         59.64         4.90 o                         
 -11   1   3        139.43        137.00         4.94 o                         
 -10   1   3        199.93        199.06         4.16 o                         
  -9   1   3        182.39        179.31         3.79 o                         
  -8   1   3         71.74         79.50         2.31 o                         
  -7   1   3         98.47         99.48         2.33 o                         
  -6   1   3          0.13          4.88         0.80 o                         
  -5   1   3         13.38         20.50         1.51 o                         
  -4   1   3        783.58        755.04        10.05 o                         
  -3   1   3        212.41        203.98         3.38 o                         
  -1   1   3       5076.20       4993.28        99.66 o                         
   0   1   3       5299.74       4979.19        62.80 o                         
   1   1   3        824.50        831.14        13.12 o                         
   2   1   3       2183.24       1916.04        38.80 o                         
   3   1   3         29.87         29.89         1.86 o                         
   4   1   3      13626.32      14783.56       241.00 o                         
   5   1   3         22.97         31.46         1.84 o                         
   6   1   3        910.54        974.69        15.03 o                         
   7   1   3         37.13         42.93         2.14 o                         
   8   1   3         41.14         31.93         2.91 o                         
   9   1   3          3.55          1.64         1.94 o                         
  10   1   3         22.36         28.08         4.62 o                         
  11   1   3        176.91        189.39        13.66 o                         
 -12   2   3          0.79         -1.71         2.02 o                         
 -11   2   3        766.18        773.55        13.17 o                         
 -10   2   3        363.64        369.68         6.27 o                         
  -9   2   3       1028.82       1030.66        14.34 o                         
  -8   2   3        332.26        336.34         6.13 o                         
  -7   2   3       1131.94       1141.45        15.36 o                         
  -6   2   3       1635.94       1540.32        20.27 o                         
  -5   2   3        808.57        891.06        11.89 o                         
  -4   2   3        925.76        927.69        13.69 o                         
  -3   2   3        559.45        648.82         9.66 o                         
  -1   2   3       2722.68       2631.69        35.02 o                         
   0   2   3        223.11        215.04         3.44 o                         
   1   2   3        558.16        580.95         7.73 o                         
   2   2   3        486.54        454.81         8.10 o                         
   3   2   3       1394.61       1382.76        20.18 o                         
   4   2   3       1235.30       1295.31        19.09 o                         
   5   2   3       1168.62       1253.97        18.73 o                         
   6   2   3       1777.57       1775.70        26.27 o                         
   7   2   3          0.54          0.16         1.04 o                         
   8   2   3        223.51        238.51         6.35 o                         
   9   2   3         27.36         29.30         2.80 o                         
  10   2   3        220.06        232.06         7.96 o                         
 -12   3   3         29.71         32.10         2.86 o                         
 -11   3   3         75.64         89.27         3.90 o                         
 -10   3   3        474.33        483.49         7.72 o                         
  -9   3   3         66.73         63.42         2.34 o                         
  -8   3   3          7.90          7.74         1.03 o                         
  -7   3   3        916.10        908.45        12.40 o                         
  -6   3   3        173.31        162.86         2.87 o                         
  -5   3   3       3601.71       3362.22        55.54 o                         
  -4   3   3        344.61        389.15         6.17 o                         
  -3   3   3       4077.86       4348.76        61.65 o                         
  -2   3   3       3105.05       2963.78        42.13 o                         
  -1   3   3        366.62        324.86         5.00 o                         
   0   3   3       2405.88       2309.27        63.82 o                         
   1   3   3         18.39         14.50         0.78 o                         
   2   3   3       5685.02       5419.29        76.91 o                         
   3   3   3       1432.44       1516.87        25.59 o                         
   4   3   3        106.41        102.13         2.51 o                         
   5   3   3          3.95          5.41         1.06 o                         
   6   3   3       1072.88       1070.65        24.17 o                         
   7   3   3          1.83          1.49         1.20 o                         
   8   3   3        134.19        131.62         8.02 o                         
   9   3   3         75.08         78.31         4.47 o                         
  10   3   3         41.90         36.94         3.40 o                         
 -12   4   3        101.37         86.67        11.23 o                         
 -11   4   3       1858.62       1904.29        28.98 o                         
 -10   4   3         50.34         50.05         4.66 o                         
  -9   4   3        332.89        321.90         5.79 o                         
  -8   4   3          8.84          9.59         1.17 o                         
  -7   4   3        108.90        110.31         2.85 o                         
  -6   4   3        170.91        175.72         3.52 o                         
  -5   4   3          0.38          1.87         0.66 o                         
  -4   4   3       2851.07       3035.33        50.11 o                         
  -3   4   3       3745.41       3799.21        54.04 o                         
  -2   4   3          0.80          3.01         0.79 o                         
  -1   4   3        324.21        302.63         4.30 o                         
   0   4   3         13.38         23.64         1.10 o                         
   1   4   3         88.30         93.88         1.82 o                         
   2   4   3        273.75        233.40         4.13 o                         
   3   4   3         13.71         15.84         1.48 o                         
   4   4   3        386.07        372.13         6.43 o                         
   5   4   3        386.37        368.54         6.52 o                         
   6   4   3       1015.16        989.94        22.52 o                         
   7   4   3        158.67        164.53         5.05 o                         
   8   4   3        518.88        540.15        11.57 o                         
   9   4   3         74.52         69.02         3.70 o                         
  10   4   3        281.40        265.33         9.37 o                         
 -12   5   3         39.32         37.78         3.47 o                         
 -11   5   3        398.74        411.15         8.17 o                         
 -10   5   3        518.57        519.19         9.26 o                         
  -9   5   3          6.63         12.62         1.54 o                         
  -8   5   3        208.11        198.86         4.49 o                         
  -7   5   3       5188.93       5042.35        72.05 o                         
  -6   5   3         58.02         68.10         2.09 o                         
  -5   5   3        160.34        162.11         3.21 o                         
  -4   5   3       2306.36       2311.14        33.27 o                         
  -3   5   3         11.27         26.62         1.01 o                         
  -2   5   3        494.70        419.52         5.84 o                         
  -1   5   3       4244.02       4247.48        53.93 o                         
   0   5   3          6.14         13.80         1.00 o                         
   1   5   3        627.06        582.58         8.92 o                         
   2   5   3         36.84         50.70         1.83 o                         
   3   5   3        457.50        479.22         7.81 o                         
   4   5   3         74.48         83.56         2.63 o                         
   5   5   3          8.51         11.68         1.33 o                         
   6   5   3         14.42         12.78         1.56 o                         
   7   5   3        422.16        430.43         9.43 o                         
   8   5   3        159.43        162.11         5.54 o                         
   9   5   3          1.14          1.79         3.25 o                         
 -12   6   3        730.72        716.59        14.85 o                         
 -11   6   3        102.47        114.54         5.13 o                         
 -10   6   3        310.60        304.26        10.07 o                         
  -9   6   3         19.66         22.25         2.21 o                         
  -8   6   3        931.93        921.24        14.35 o                         
  -7   6   3        124.64        126.65         4.20 o                         
  -6   6   3        181.28        167.55         3.52 o                         
  -5   6   3        399.30        331.91         6.50 o                         
  -4   6   3       3326.17       3514.44        44.94 o                         
  -3   6   3       8415.54       8334.21       105.46 o                         
  -2   6   3        374.39        399.22         6.34 o                         
  -1   6   3        543.68        621.98         8.45 o                         
   0   6   3        320.89        331.02         4.82 o                         
   1   6   3       3169.92       3193.97        45.74 o                         
   2   6   3        448.83        420.77        11.75 o                         
   3   6   3       1317.93       1270.64        17.03 o                         
   4   6   3        327.21        325.47         6.00 o                         
   5   6   3        136.14        140.32         4.10 o                         
   6   6   3         48.57         54.48         3.24 o                         
   7   6   3          0.67         -1.23         1.75 o                         
   8   6   3         15.19         10.18         2.41 o                         
   9   6   3         12.31          8.43         2.18 o                         
 -12   7   3         77.20         86.39         4.95 o                         
 -11   7   3        260.83        273.00         7.46 o                         
 -10   7   3        504.13        498.89        11.13 o                         
  -9   7   3        390.96        392.00         9.07 o                         
  -8   7   3        220.57        212.46         5.43 o                         
  -7   7   3        176.14        169.72         3.82 o                         
  -6   7   3         32.51         41.92         1.95 o                         
  -5   7   3       2230.16       2230.95        42.67 o                         
  -4   7   3        743.43        768.28        10.65 o                         
  -3   7   3        813.31        839.41        14.61 o                         
  -2   7   3        902.74        874.44        13.11 o                         
  -1   7   3        170.38        151.17         3.00 o                         
   0   7   3        188.61        219.90         4.63 o                         
   1   7   3       2570.66       2415.50        31.30 o                         
   2   7   3        262.44        271.50         7.03 o                         
   3   7   3       1035.21       1004.19        19.48 o                         
   4   7   3         14.63         18.42         2.00 o                         
   5   7   3        408.70        388.95         8.39 o                         
   6   7   3         32.83         32.02         2.66 o                         
   7   7   3          7.04          8.11         1.88 o                         
   8   7   3         68.10         78.38         9.23 o                         
 -12   8   3        397.83        414.39        10.12 o                         
 -11   8   3         10.33          5.20         2.66 o                         
 -10   8   3         36.62         32.08         2.18 o                         
  -9   8   3          9.63          7.52         1.42 o                         
  -8   8   3        391.92        399.78         7.19 o                         
  -7   8   3       1955.14       1992.00        29.38 o                         
  -6   8   3        637.19        668.78        12.28 o                         
  -5   8   3        745.39        724.03        11.31 o                         
  -4   8   3       1044.65       1067.07        18.49 o                         
  -3   8   3        681.37        631.99        14.06 o                         
  -2   8   3        174.94        185.59         3.61 o                         
  -1   8   3       3645.30       3490.55        57.83 o                         
   0   8   3          1.80          3.50         0.83 o                         
   1   8   3        943.54        886.06        12.13 o                         
   2   8   3       3674.66       3637.10        60.46 o                         
   3   8   3        757.24        727.41        19.22 o                         
   4   8   3         84.23         81.79         6.49 o                         
   5   8   3         37.74         32.65         3.40 o                         
   6   8   3          2.42          1.10         2.21 o                         
   7   8   3          0.88         -1.18         1.81 o                         
   8   8   3          6.67          2.88         2.02 o                         
 -12   9   3        413.37        422.24        10.20 o                         
 -11   9   3          1.96          6.22         2.92 o                         
 -10   9   3          4.78          2.32         1.80 o                         
  -9   9   3         37.33         39.78         2.91 o                         
  -8   9   3         96.66        104.65         3.21 o                         
  -7   9   3        195.87        201.81         5.20 o                         
  -6   9   3       2450.22       2567.27        43.09 o                         
  -5   9   3       2134.96       2087.99        35.32 o                         
  -4   9   3        551.75        496.73         9.46 o                         
  -3   9   3       1870.54       1819.47        30.77 o                         
  -2   9   3        817.07        813.25        14.42 o                         
  -1   9   3         11.22         10.76         1.49 o                         
   0   9   3        468.54        441.30         6.54 o                         
   1   9   3        279.82        277.73         4.63 o                         
   2   9   3          0.15          0.89         0.94 o                         
   3   9   3       1051.65        998.51        39.08 o                         
   4   9   3        100.12        105.96         4.84 o                         
   5   9   3       1020.28       1057.22        19.34 o                         
   6   9   3         63.99         76.34         4.54 o                         
   7   9   3          4.59          6.70         2.72 o                         
 -12  10   3         77.64         87.42         8.55 o                         
 -11  10   3          3.10         -0.08         2.21 o                         
 -10  10   3         19.82         21.73         2.22 o                         
  -9  10   3         15.64         11.32         1.66 o                         
  -8  10   3       1687.33       1738.81        26.08 o                         
  -7  10   3        854.30        859.54        15.71 o                         
  -6  10   3         19.32         18.68         1.98 o                         
  -5  10   3        135.56        127.39         3.73 o                         
  -4  10   3        326.58        282.72         6.06 o                         
  -3  10   3         16.75         19.93         1.55 o                         
  -2  10   3        919.16        876.30        19.36 o                         
  -1  10   3        551.96        525.56        14.49 o                         
   0  10   3        477.61        465.61        14.22 o                         
   1  10   3       1390.33       1324.30        23.00 o                         
   2  10   3         77.81         76.40         4.24 o                         
   3  10   3         60.17         62.04         3.51 o                         
   4  10   3         86.58         97.02         3.85 o                         
   5  10   3        291.35        303.38         7.45 o                         
   6  10   3        113.39        117.83         5.95 o                         
   7  10   3        370.50        351.16         8.75 o                         
 -11  11   3        239.66        232.93         8.48 o                         
 -10  11   3         26.26         20.96         2.49 o                         
  -9  11   3        537.98        531.33        10.91 o                         
  -8  11   3        576.07        556.22        11.12 o                         
  -7  11   3         27.16         28.12         2.63 o                         
  -6  11   3        841.93        865.76        15.90 o                         
  -5  11   3        180.99        170.35         4.55 o                         
  -4  11   3       2273.04       2418.27        40.83 o                         
  -3  11   3        234.98        230.91         5.30 o                         
  -2  11   3         79.53         63.02         3.45 o                         
  -1  11   3       1493.24       1475.45        31.59 o                         
   0  11   3        194.77        198.95         8.09 o                         
   1  11   3         34.77         39.22         2.54 o                         
   2  11   3        294.89        279.16        10.99 o                         
   3  11   3        470.92        499.66        10.26 o                         
   4  11   3         38.81         41.32         2.93 o                         
   5  11   3          1.60          6.19         2.15 o                         
   6  11   3          5.33          6.21         2.64 o                         
 -11  12   3          2.54          6.92         3.12 o                         
 -10  12   3        190.49        190.88         7.81 o                         
  -9  12   3        432.79        417.98        10.70 o                         
  -8  12   3         66.47         66.31         3.62 o                         
  -7  12   3          0.30         -0.28         1.75 o                         
  -6  12   3        334.33        346.83         7.61 o                         
  -5  12   3         55.42         57.59         2.95 o                         
  -4  12   3         13.83         13.97         1.76 o                         
  -3  12   3        147.64        142.80         4.49 o                         
  -2  12   3        179.92        212.64        10.19 o                         
  -1  12   3          0.06         -0.30         1.56 o                         
   0  12   3        349.37        338.47         9.37 o                         
   1  12   3        422.69        413.82        11.26 o                         
   2  12   3         98.94         95.94         3.81 o                         
   3  12   3        296.23        310.52         7.44 o                         
   4  12   3         36.30         32.36         3.69 o                         
   5  12   3          0.02          2.07         4.90 o                         
 -11  13   3         51.97         41.40         4.21 o                         
 -10  13   3        217.91        205.82         6.03 o                         
  -9  13   3        158.56        159.42         5.15 o                         
  -8  13   3        998.94       1034.46        19.11 o                         
  -7  13   3        665.55        684.19        16.23 o                         
  -6  13   3       1291.82       1337.82        23.78 o                         
  -5  13   3         57.85         62.89         3.16 o                         
  -4  13   3        438.57        423.43         8.83 o                         
  -3  13   3          0.53          3.81         1.48 o                         
  -2  13   3       1113.40       1086.43        24.25 o                         
  -1  13   3        630.88        665.67        16.81 o                         
   0  13   3         31.84         33.71         3.75 o                         
   1  13   3        385.28        388.92         8.47 o                         
   2  13   3        201.81        210.03         5.79 o                         
   3  13   3         91.87         95.87         5.65 o                         
   4  13   3         13.67          8.12         2.18 o                         
   5  13   3         34.82         33.56         2.99 o                         
 -10  14   3         98.93         94.29         4.29 o                         
  -9  14   3         54.82         52.55         3.72 o                         
  -8  14   3        745.32        771.66        15.04 o                         
  -7  14   3         53.70         60.08         4.32 o                         
  -6  14   3        411.99        429.87         9.35 o                         
  -5  14   3          0.53          2.90         1.64 o                         
  -4  14   3        434.59        455.63         9.55 o                         
  -3  14   3        301.89        309.58        11.43 o                         
  -2  14   3       1491.63       1505.14        44.20 o                         
  -1  14   3        105.67         94.31         5.08 o                         
   0  14   3          7.95          9.29         2.54 o                         
   1  14   3         47.79         60.32         4.51 o                         
   2  14   3        314.76        319.19         7.78 o                         
   3  14   3        207.04        210.33         6.20 o                         
   4  14   3          1.85          1.87         2.03 o                         
 -10  15   3        599.42        546.49        20.95 o                         
  -9  15   3        169.79        176.47         7.27 o                         
  -8  15   3          1.20         -0.41         1.74 o                         
  -7  15   3        451.88        456.95        10.05 o                         
  -6  15   3        313.71        333.79         8.01 o                         
  -5  15   3          1.93          6.17         2.86 o                         
  -4  15   3        186.37        186.70         5.48 o                         
  -3  15   3          5.78          3.04         2.20 o                         
  -2  15   3          3.05          1.46         2.31 o                         
  -1  15   3        256.74        262.25         8.68 o                         
   0  15   3         37.84         37.93         3.80 o                         
   1  15   3         81.10         81.04         4.12 o                         
   2  15   3         40.92         38.79         3.04 o                         
   3  15   3         75.69         75.91         5.25 o                         
  -9  16   3         92.62         94.06         4.49 o                         
  -8  16   3         77.23         73.69         4.04 o                         
  -7  16   3          1.61          0.09         1.98 o                         
  -6  16   3        116.08        115.04         5.43 o                         
  -5  16   3        536.56        536.36        11.29 o                         
  -4  16   3         14.40          9.24         2.11 o                         
  -3  16   3       1681.21       1754.08        66.40 o                         
  -2  16   3        889.80        914.33        22.08 o                         
  -1  16   3         18.97         19.60         4.42 o                         
   0  16   3         19.52         19.68         3.25 o                         
   1  16   3          2.55          0.17         5.09 o                         
  -8  17   3        131.65        121.22         5.90 o                         
  -7  17   3        166.78        163.29         8.46 o                         
  -6  17   3         57.49         58.35         4.04 o                         
  -5  17   3         77.09         71.24         4.06 o                         
  -4  17   3          5.60          0.98         2.45 o                         
  -3  17   3        146.03        161.68         7.11 o                         
  -2  17   3        144.08        153.05         6.89 o                         
  -1  17   3        291.44        274.41         9.50 o                         
   0  17   3          6.06          6.45         2.77 o                         
  -6  18   3         29.20         24.17         2.77 o                         
  -5  18   3         16.99         14.34         2.51 o                         
  -4  18   3         40.68         32.17         6.53 o                         
  -3  18   3          3.07          2.94         2.98 o                         
  -2  18   3        215.68        214.37         9.80 o                         
   0 -19   4          2.09         -0.42         2.16 o                         
   1 -19   4        348.82        354.28        11.01 o                         
   2 -19   4        153.78        163.00         7.49 o                         
   3 -19   4        344.08        377.16        11.21 o                         
   4 -19   4         28.13         27.18         3.67 o                         
   5 -19   4        171.67        156.48         5.69 o                         
   6 -19   4        146.36        141.46         5.98 o                         
   7 -19   4        197.80        179.27         6.25 o                         
  -1 -18   4         19.42         20.65         3.64 o                         
   0 -18   4        182.16        173.51         8.84 o                         
   1 -18   4         61.47         65.81         5.73 o                         
   2 -18   4          3.36          3.12         2.88 o                         
   3 -18   4        432.44        486.28        14.40 o                         
   4 -18   4         45.59         51.54         4.71 o                         
   5 -18   4        741.05        764.53        15.14 o                         
   6 -18   4        102.01        103.19         5.09 o                         
   7 -18   4         57.86         68.40         3.97 o                         
   8 -18   4        149.31        129.82         4.75 o                         
  -3 -17   4        453.65        445.56        11.34 o                         
  -2 -17   4        189.70        190.47         8.63 o                         
  -1 -17   4         97.00        104.74         5.42 o                         
   0 -17   4         90.82         89.98         5.09 o                         
   1 -17   4       1328.38       1391.29        30.36 o                         
   2 -17   4        238.66        262.21         7.59 o                         
   3 -17   4        375.79        420.14        11.62 o                         
   4 -17   4          0.05          2.06         1.70 o                         
   5 -17   4        401.44        387.71         8.60 o                         
   6 -17   4         19.12         18.71         2.68 o                         
   7 -17   4         76.77         75.13         3.87 o                         
   8 -17   4        613.17        604.95        12.47 o                         
   9 -17   4         12.41          9.12         3.25 o                         
  -4 -16   4         14.91         18.45         3.04 o                         
  -3 -16   4         77.43         74.73         5.67 o                         
  -2 -16   4          1.12          4.48         2.30 o                         
  -1 -16   4         16.80         16.03         2.26 o                         
   0 -16   4         17.98         21.14         2.34 o                         
   1 -16   4        958.04        969.27        35.65 o                         
   2 -16   4        123.21        129.56         5.08 o                         
   3 -16   4        799.37        843.05        19.57 o                         
   4 -16   4         22.62         23.57         2.21 o                         
   5 -16   4       1366.40       1377.47        24.44 o                         
   6 -16   4          0.58          2.83         2.31 o                         
   7 -16   4        267.81        291.03        11.75 o                         
   8 -16   4        435.36        431.46         9.36 o                         
   9 -16   4        112.11        112.69        13.07 o                         
  10 -16   4          1.14          3.69         3.17 o                         
  -5 -15   4         13.10          8.46         2.44 o                         
  -4 -15   4        169.48        173.59         5.83 o                         
  -3 -15   4        129.62        138.98         5.11 o                         
  -2 -15   4          3.61          4.78         1.95 o                         
  -1 -15   4        816.28        797.67        15.23 o                         
   0 -15   4          0.40          0.90         1.51 o                         
   1 -15   4        360.48        368.28         8.07 o                         
   2 -15   4        246.03        261.56        10.57 o                         
   3 -15   4        157.58        145.02         5.56 o                         
   4 -15   4        146.28        153.78         7.08 o                         
   5 -15   4         24.31         38.31         2.83 o                         
   6 -15   4         51.03         51.64         3.69 o                         
   7 -15   4        138.27        139.17         4.44 o                         
   8 -15   4        211.99        192.57         5.32 o                         
   9 -15   4        815.24        791.35        36.99 o                         
  10 -15   4         34.06         31.22         4.01 o                         
  -5 -14   4        139.25        128.19         5.45 o                         
  -4 -14   4        184.91        185.53         6.05 o                         
  -3 -14   4          8.32          7.10         1.99 o                         
  -2 -14   4        102.51        101.95         4.01 o                         
  -1 -14   4          7.85          4.27         1.60 o                         
   0 -14   4        218.32        218.45         5.96 o                         
   1 -14   4         37.40         30.69         2.33 o                         
   2 -14   4          1.16         -0.11         1.29 o                         
   3 -14   4       2298.82       2326.35        48.10 o                         
   4 -14   4        201.21        225.72         5.72 o                         
   5 -14   4        451.14        453.50         9.17 o                         
   6 -14   4        614.14        604.88        11.68 o                         
   7 -14   4        665.26        658.50        12.66 o                         
   8 -14   4          5.85          8.25         1.95 o                         
   9 -14   4         15.57         15.60         3.26 o                         
  10 -14   4         74.85         66.85         7.40 o                         
  11 -14   4         45.55         26.33         5.77 o                         
  -6 -13   4         41.34         47.62         3.86 o                         
  -5 -13   4         27.66         26.61         4.78 o                         
  -4 -13   4        600.11        599.83        12.27 o                         
  -3 -13   4        371.25        359.45         8.09 o                         
  -2 -13   4         60.31         73.49         3.64 o                         
  -1 -13   4         30.85         32.58         2.29 o                         
   0 -13   4       1410.57       1353.70        28.80 o                         
   1 -13   4        112.12         90.64         3.16 o                         
   2 -13   4        195.39        235.30         5.38 o                         
   3 -13   4        634.10        579.15        13.31 o                         
   4 -13   4         22.79         41.43         2.36 o                         
   5 -13   4        180.03        200.85         4.99 o                         
   6 -13   4         27.95         20.18         1.77 o                         
   7 -13   4       3078.39       3068.42        51.55 o                         
   8 -13   4         87.96         85.92         5.39 o                         
   9 -13   4        170.24        181.47         7.07 o                         
  10 -13   4        426.90        400.85        11.68 o                         
  11 -13   4         76.32         88.29        10.27 o                         
  -7 -12   4          1.18          1.72         2.50 o                         
  -6 -12   4        448.12        469.81        10.54 o                         
  -5 -12   4         52.02         56.16         4.09 o                         
  -4 -12   4       1193.39       1186.34        21.49 o                         
  -3 -12   4        770.27        737.29        27.00 o                         
  -2 -12   4       2948.10       2836.90        47.86 o                         
  -1 -12   4          5.23          6.49         2.57 o                         
   0 -12   4        199.38        210.33         5.01 o                         
   1 -12   4         34.54         30.93         2.02 o                         
   2 -12   4         41.61         40.06         2.55 o                         
   3 -12   4          1.75          8.94         1.56 o                         
   4 -12   4        466.55        436.18         8.50 o                         
   5 -12   4         25.35         30.25         2.30 o                         
   6 -12   4        197.98        197.71         4.83 o                         
   7 -12   4        591.82        625.94        15.56 o                         
   8 -12   4         15.80         15.36         2.88 o                         
   9 -12   4        122.08        123.93        11.05 o                         
  10 -12   4          4.17          4.47         3.40 o                         
  11 -12   4        420.25        401.87        11.96 o                         
  -7 -11   4          1.42          2.31         2.00 o                         
  -6 -11   4         16.49         20.96         2.48 o                         
  -5 -11   4        391.20        377.30         8.43 o                         
  -4 -11   4        186.48        172.37         5.25 o                         
  -3 -11   4        567.53        506.84        10.09 o                         
  -2 -11   4       4246.27       4061.53        67.56 o                         
  -1 -11   4         40.77         47.51         5.35 o                         
   0 -11   4        217.80        218.29         4.98 o                         
   1 -11   4        905.89        890.34        15.72 o                         
   2 -11   4       3153.10       2952.41       103.50 o                         
   3 -11   4        226.47        243.14         5.21 o                         
   4 -11   4       1359.15       1313.78        22.56 o                         
   5 -11   4        142.41        162.96         5.09 o                         
   6 -11   4       1380.87       1301.15        22.55 o                         
   7 -11   4        124.45        128.27         5.00 o                         
   8 -11   4         54.19         59.14         4.16 o                         
   9 -11   4         53.50         59.02         4.41 o                         
  10 -11   4         31.09         35.46         3.80 o                         
  11 -11   4        278.33        278.99         9.44 o                         
  -8 -10   4          0.64          2.72         3.17 o                         
  -7 -10   4         15.77         10.98         2.29 o                         
  -6 -10   4        229.09        232.02         7.95 o                         
  -5 -10   4        190.86        176.75         5.07 o                         
  -4 -10   4        699.27        658.83        11.07 o                         
  -3 -10   4         69.98         79.63         2.85 o                         
  -2 -10   4       2296.74       2078.35        30.41 o                         
  -1 -10   4        125.03        134.15         3.58 o                         
   0 -10   4        312.85        312.72         6.36 o                         
   1 -10   4        731.03        747.45        13.28 o                         
   2 -10   4         15.25         16.27         1.09 o                         
   3 -10   4         79.39         73.49         2.13 o                         
   4 -10   4        783.62        756.85        13.42 o                         
   5 -10   4        807.19        788.83        13.97 o                         
   6 -10   4       2232.51       2077.54        35.05 o                         
   7 -10   4        286.15        293.22        11.53 o                         
   8 -10   4         68.41         76.87         3.25 o                         
   9 -10   4         32.94         27.16         2.51 o                         
  10 -10   4        244.33        246.49         6.43 o                         
  11 -10   4         85.00         84.99         3.81 o                         
  -9  -9   4          2.95         -3.07         3.65 o                         
  -8  -9   4          8.05          4.32         2.29 o                         
  -7  -9   4        327.31        342.04         8.10 o                         
  -6  -9   4         25.90         21.10         2.14 o                         
  -5  -9   4        320.97        338.96         7.97 o                         
  -4  -9   4         10.76         16.91         1.49 o                         
  -3  -9   4         31.34         20.71         1.28 o                         
  -2  -9   4        788.50        753.01        13.53 o                         
  -1  -9   4       1272.92       1263.17        21.67 o                         
   0  -9   4        901.97        937.54        16.27 o                         
   1  -9   4         57.58         65.89         2.65 o                         
   2  -9   4      10526.97      10183.97       143.88 o                         
   3  -9   4        124.57        127.79         3.89 o                         
   4  -9   4       1006.11        998.42        17.08 o                         
   5  -9   4        685.64        632.06        17.76 o                         
   6  -9   4        203.56        193.40         4.96 o                         
   7  -9   4         86.74         83.26         6.01 o                         
   8  -9   4         37.65         34.07         2.44 o                         
   9  -9   4          2.23          1.45         1.42 o                         
  10  -9   4        149.07        150.83         4.43 o                         
  11  -9   4          5.89          4.98         2.15 o                         
  12  -9   4         29.86         29.09         2.80 o                         
  -9  -8   4         87.16         83.98         4.39 o                         
  -8  -8   4        199.67        207.96         6.06 o                         
  -7  -8   4        243.87        257.83         6.54 o                         
  -6  -8   4          0.22          3.05         6.44 o                         
  -5  -8   4         19.26         17.64         1.76 o                         
  -4  -8   4         72.99         55.46         2.61 o                         
  -3  -8   4         42.70         42.27         1.59 o                         
  -2  -8   4          4.92         12.52         1.18 o                         
  -1  -8   4        217.14        210.35         4.40 o                         
   0  -8   4          0.42          3.15         2.40 o                         
   1  -8   4        238.42        238.15         4.73 o                         
   2  -8   4         80.80         62.05         1.61 o                         
   3  -8   4         95.52        105.29         2.26 o                         
   4  -8   4       1266.71       1232.30        18.09 o                         
   5  -8   4        130.86        150.99         3.09 o                         
   6  -8   4       4210.68       4041.54        66.82 o                         
   7  -8   4        611.28        607.79         9.84 o                         
   8  -8   4         11.32         15.71         1.66 o                         
   9  -8   4          7.68          9.36         1.62 o                         
  10  -8   4        554.13        576.32        10.27 o                         
  11  -8   4         53.79         57.10         3.84 o                         
  12  -8   4        117.51        108.45         4.75 o                         
  -9  -7   4         13.44         10.45         2.34 o                         
  -8  -7   4          6.50         10.05         1.99 o                         
  -7  -7   4       1485.21       1571.93        24.27 o                         
  -6  -7   4         92.21         96.24         3.03 o                         
  -5  -7   4         12.82         17.97         1.95 o                         
  -4  -7   4        341.15        324.12         5.31 o                         
  -3  -7   4        814.91        806.27        11.12 o                         
  -2  -7   4         77.36         89.81         1.87 o                         
  -1  -7   4         64.88         43.17         1.59 o                         
   0  -7   4       1451.25       1565.33        35.84 o                         
   1  -7   4        434.95        454.88         6.99 o                         
   2  -7   4         29.65         19.99         0.98 o                         
   3  -7   4        267.65        287.90         5.67 o                         
   4  -7   4       2095.93       2094.00        30.24 o                         
   5  -7   4         24.75         22.73         1.53 o                         
   6  -7   4         37.52         34.35         2.01 o                         
   7  -7   4         14.38         14.88         1.39 o                         
   8  -7   4          0.74          5.55         1.94 o                         
   9  -7   4         19.91         23.34         2.14 o                         
  10  -7   4       1326.85       1398.34        21.78 o                         
  11  -7   4        423.37        441.20        10.43 o                         
  12  -7   4          8.27         13.48         3.25 o                         
 -10  -6   4          7.65          7.06         2.25 o                         
  -9  -6   4        111.11        115.91         5.84 o                         
  -8  -6   4          0.59          2.14         2.25 o                         
  -7  -6   4         32.27         32.56         2.18 o                         
  -6  -6   4          9.68          7.01         1.22 o                         
  -5  -6   4        155.55        174.08         3.45 o                         
  -4  -6   4          9.20         18.09         1.23 o                         
  -3  -6   4       2116.66       1932.05        28.08 o                         
  -2  -6   4        610.66        686.82         9.62 o                         
  -1  -6   4       1223.02       1184.78        19.93 o                         
   0  -6   4       2294.96       2253.13        37.61 o                         
   1  -6   4       2362.14       2293.64        32.72 o                         
   2  -6   4       1742.03       1836.71        26.33 o                         
   3  -6   4       3019.36       3296.05        60.57 o                         
   4  -6   4       2990.67       3041.95        78.21 o                         
   5  -6   4       2442.62       2417.03        34.83 o                         
   6  -6   4         78.38         74.90         2.25 o                         
   7  -6   4        243.37        244.89         4.80 o                         
   8  -6   4        455.50        479.41         8.49 o                         
   9  -6   4        112.87        116.81         3.66 o                         
  10  -6   4        160.26        171.59         4.79 o                         
  11  -6   4        211.21        222.33         5.72 o                         
  12  -6   4         13.26         13.51         2.79 o                         
 -10  -5   4         91.60         86.96         4.49 o                         
  -9  -5   4          7.43          5.87         1.80 o                         
  -8  -5   4         55.15         56.95         3.63 o                         
  -7  -5   4         34.63         38.93         2.32 o                         
  -6  -5   4          0.27          1.88         0.99 o                         
  -5  -5   4        279.02        242.52         5.29 o                         
  -4  -5   4         59.60         59.85         1.65 o                         
  -3  -5   4       1816.23       1650.97        21.65 o                         
  -2  -5   4        808.03        796.40        10.60 o                         
  -1  -5   4       2209.29       2225.98        28.40 o                         
   0  -5   4        417.37        422.56         6.74 o                         
   1  -5   4       5266.83       5106.72        72.20 o                         
   2  -5   4        467.56        495.47         8.58 o                         
   3  -5   4       1177.95       1192.65        20.05 o                         
   4  -5   4        287.99        279.56         4.66 o                         
   5  -5   4        287.67        268.52         5.27 o                         
   6  -5   4          0.81          1.09         0.86 o                         
   7  -5   4        277.18        306.89         5.67 o                         
   8  -5   4        105.68        113.33         3.47 o                         
   9  -5   4        449.08        464.01         8.40 o                         
  10  -5   4        204.98        217.58         5.38 o                         
  11  -5   4         39.27         40.34         3.46 o                         
  12  -5   4         68.31         79.20         6.18 o                         
 -10  -4   4         32.21         29.88         3.05 o                         
  -9  -4   4        122.69        125.56         4.96 o                         
  -8  -4   4        149.44        158.90         4.27 o                         
  -7  -4   4        423.80        448.43         7.89 o                         
  -6  -4   4        445.41        444.65         7.56 o                         
  -5  -4   4        359.82        401.44         6.75 o                         
  -4  -4   4        171.22        193.92         3.73 o                         
  -3  -4   4       4620.67       4688.89        59.69 o                         
  -2  -4   4         28.57         23.56         0.93 o                         
  -1  -4   4       6211.08       6351.39       103.65 o                         
   0  -4   4         47.33         43.81         1.18 o                         
   1  -4   4       6183.09       6248.81        88.15 o                         
   2  -4   4       5334.96       5093.47       102.80 o                         
   3  -4   4        158.57        151.00         2.71 o                         
   4  -4   4          1.43          3.46         0.60 o                         
   5  -4   4        234.03        233.25         4.27 o                         
   6  -4   4        218.29        230.97         4.42 o                         
   7  -4   4        362.00        357.58         6.38 o                         
   8  -4   4        457.50        476.88         8.30 o                         
   9  -4   4          1.91          3.58         1.59 o                         
  10  -4   4          7.71         11.02         1.93 o                         
  11  -4   4          0.42         -0.24         1.82 o                         
 -11  -3   4          1.75         -0.07         2.57 o                         
 -10  -3   4         46.12         36.45         2.66 o                         
  -9  -3   4         32.55         32.66         2.36 o                         
  -8  -3   4         97.05        104.07         3.37 o                         
  -7  -3   4        291.65        303.99         5.73 o                         
  -6  -3   4        153.93        160.69         3.50 o                         
  -5  -3   4        114.59        105.52         2.70 o                         
  -4  -3   4         19.04         25.05         2.14 o                         
  -3  -3   4       4610.22       4930.15        62.61 o                         
  -2  -3   4       1256.05       1217.78        17.92 o                         
  -1  -3   4       2709.79       2619.10        37.23 o                         
   0  -3   4        235.67        231.55         4.18 o                         
   1  -3   4       8733.90       8484.13       145.25 o                         
   2  -3   4         10.43         13.28         0.67 o                         
   3  -3   4       2395.36       2393.91        34.21 o                         
   4  -3   4        452.02        485.80         7.54 o                         
   5  -3   4       5093.16       4882.89        80.61 o                         
   6  -3   4        419.87        427.03         7.13 o                         
   7  -3   4          1.76          2.55         1.15 o                         
   8  -3   4        271.70        270.26         5.48 o                         
   9  -3   4         20.14         19.87         2.30 o                         
  10  -3   4         51.44         52.28         3.15 o                         
  11  -3   4         11.53         13.28         2.39 o                         
 -11  -2   4        133.88        121.73         5.16 o                         
 -10  -2   4          1.75          1.95         1.61 o                         
  -9  -2   4        157.59        160.78         4.15 o                         
  -8  -2   4       2426.02       2455.36        35.98 o                         
  -7  -2   4          9.30          7.08         0.95 o                         
  -6  -2   4        634.36        658.79         9.24 o                         
  -5  -2   4         29.47         30.60         1.18 o                         
  -4  -2   4        141.56        139.41         2.41 o                         
  -3  -2   4       1086.58       1196.74        14.21 o                         
  -2  -2   4          5.96         12.25         0.72 o                         
  -1  -2   4       5660.85       5472.97       154.68 o                         
   0  -2   4        370.58        376.06         6.02 o                         
   1  -2   4         48.98         42.72         0.86 o                         
   2  -2   4       1568.85       1525.07        21.88 o                         
   3  -2   4        169.63        179.92         3.12 o                         
   4  -2   4        789.34        876.95        13.07 o                         
   5  -2   4       1022.96       1022.15        15.30 o                         
   6  -2   4         76.98         77.17         2.35 o                         
   7  -2   4        761.68        772.08        12.24 o                         
   8  -2   4         13.39         12.17         1.60 o                         
   9  -2   4        781.43        833.22        13.63 o                         
  10  -2   4         64.26         62.43         3.24 o                         
  11  -2   4         63.70         70.36         3.64 o                         
 -11  -1   4         12.56         12.11         3.22 o                         
 -10  -1   4        254.32        251.82         5.16 o                         
  -9  -1   4         71.01         74.37         2.53 o                         
  -8  -1   4        296.79        318.60         5.36 o                         
  -7  -1   4          4.12          4.81         0.90 o                         
  -6  -1   4        542.46        573.24         9.12 o                         
  -5  -1   4          0.64          0.74         0.53 o                         
  -4  -1   4       8976.10       8647.05       109.31 o                         
  -3  -1   4       1029.32       1040.95        13.56 o                         
  -2  -1   4       2704.82       2797.32        35.58 o                         
  -1  -1   4       2662.83       2679.10        36.98 o                         
   0  -1   4       2286.10       2383.97        58.88 o                         
   2  -1   4        162.03        190.49         3.19 o                         
   3  -1   4       6572.80       6463.29        91.47 o                         
   4  -1   4         19.21         22.47         1.22 o                         
   5  -1   4        163.95        152.33         3.16 o                         
   6  -1   4         56.84         56.94         2.12 o                         
   7  -1   4        176.04        175.66         4.24 o                         
   8  -1   4         91.12         88.05         3.04 o                         
   9  -1   4         13.75         14.86         3.22 o                         
  10  -1   4         44.61         44.28         2.72 o                         
  11  -1   4         18.12         11.37         2.88 o                         
 -11   0   4         85.12         92.04         3.99 o                         
 -10   0   4          1.74          5.82         1.43 o                         
  -9   0   4        585.95        599.79         8.98 o                         
  -8   0   4         57.06         59.46         2.13 o                         
  -7   0   4        410.03        431.32         7.23 o                         
  -6   0   4        254.85        234.32         3.86 o                         
  -5   0   4        677.49        742.39        10.07 o                         
  -4   0   4         52.76         61.03         1.62 o                         
  -3   0   4        360.02        346.41         4.81 o                         
  -2   0   4       2664.91       2547.29        32.40 o                         
  -1   0   4        686.49        683.53         8.13 o                         
   0   0   4      12355.18      11454.54       322.43 o                         
   1   0   4       1265.00       1284.89        27.87 o                         
   2   0   4       5531.15       5590.21        79.02 o                         
   3   0   4          2.58          3.96         0.64 o                         
   4   0   4       2144.57       2111.89        43.49 o                         
   5   0   4         39.91         48.41         1.79 o                         
   6   0   4          8.78         16.07         2.28 o                         
   7   0   4       1125.94       1118.97        17.19 o                         
   8   0   4         79.42         78.91         2.92 o                         
   9   0   4        208.17        220.61         7.54 o                         
  10   0   4         42.43         44.05         4.27 o                         
  11   0   4         26.52         26.37         3.23 o                         
 -12   1   4         55.18         57.95         5.66 o                         
 -11   1   4         65.59         64.07         3.44 o                         
 -10   1   4        177.38        171.81         3.86 o                         
  -9   1   4        181.36        176.07         3.68 o                         
  -8   1   4        217.77        222.71         4.03 o                         
  -7   1   4        125.97        123.04         2.70 o                         
  -6   1   4       1615.46       1573.49        20.64 o                         
  -5   1   4         43.20         36.93         1.19 o                         
  -4   1   4       2982.55       2979.63        38.04 o                         
  -3   1   4        296.28        259.40         4.22 o                         
  -2   1   4        889.05        849.55        13.04 o                         
  -1   1   4        118.13        126.30         2.26 o                         
   0   1   4       5119.82       4953.28       120.12 o                         
   1   1   4       2271.58       2229.83        28.40 o                         
   2   1   4       1053.19       1096.26        14.25 o                         
   3   1   4       5560.27       5988.93        84.83 o                         
   4   1   4        257.05        244.79         5.14 o                         
   5   1   4        867.77        928.35        16.46 o                         
   6   1   4        111.56        111.70         3.65 o                         
   7   1   4         53.57         52.07         2.88 o                         
   8   1   4         31.06         31.22         2.57 o                         
   9   1   4         29.03         27.01         3.19 o                         
  10   1   4          8.92          9.09         2.60 o                         
 -12   2   4         42.66         47.71         3.19 o                         
 -11   2   4        499.67        507.06         9.45 o                         
 -10   2   4        896.57        916.02        13.12 o                         
  -9   2   4        233.84        228.74         4.31 o                         
  -8   2   4         59.58         53.38         1.92 o                         
  -7   2   4        110.82        111.44         2.71 o                         
  -6   2   4        386.36        421.26         6.34 o                         
  -5   2   4        570.44        588.42         9.19 o                         
  -4   2   4       1581.40       1666.70        24.12 o                         
  -3   2   4        676.34        740.52        12.72 o                         
  -2   2   4       4225.96       4203.44        53.31 o                         
  -1   2   4        905.13        851.59        11.14 o                         
   0   2   4       8592.58       8205.96       130.47 o                         
   1   2   4        990.38       1053.01        13.73 o                         
   2   2   4        717.57        577.73         8.83 o                         
   3   2   4          7.61          8.59         1.19 o                         
   4   2   4       1831.95       1723.49        29.22 o                         
   5   2   4         30.88         33.47         2.20 o                         
   6   2   4        753.75        836.06        18.68 o                         
   7   2   4          1.76          3.75         1.63 o                         
   8   2   4        253.58        259.02         8.10 o                         
   9   2   4         19.58         18.92         2.87 o                         
  10   2   4          6.02          4.30         2.45 o                         
 -12   3   4          1.29          5.00         2.44 o                         
 -11   3   4         11.62         14.01         2.21 o                         
 -10   3   4          0.10          2.34         1.29 o                         
  -9   3   4       1342.90       1334.29        20.28 o                         
  -8   3   4        255.95        251.14         4.36 o                         
  -7   3   4        702.61        679.23        11.06 o                         
  -6   3   4         48.34         53.41         1.83 o                         
  -5   3   4        387.07        399.09         6.53 o                         
  -4   3   4       1813.07       1924.18        27.79 o                         
  -3   3   4       1652.26       1787.29        25.75 o                         
  -2   3   4       2758.96       2780.72        35.44 o                         
  -1   3   4       1214.80       1239.47        16.05 o                         
   0   3   4         74.97         82.52         1.82 o                         
   1   3   4         33.02         18.20         0.94 o                         
   2   3   4       3309.44       3442.03        49.14 o                         
   3   3   4        587.90        584.44        10.61 o                         
   4   3   4        320.31        321.13         6.57 o                         
   5   3   4        404.70        411.49         8.32 o                         
   6   3   4        390.89        373.91         8.05 o                         
   7   3   4         10.89         10.35         1.42 o                         
   8   3   4       1716.51       1716.18        26.02 o                         
   9   3   4          7.37          8.12         2.78 o                         
  10   3   4         10.56          7.48         2.72 o                         
 -12   4   4        214.30        199.26         7.20 o                         
 -11   4   4        467.98        486.08         9.20 o                         
 -10   4   4          8.83          6.64         1.27 o                         
  -9   4   4        313.32        313.03         5.38 o                         
  -8   4   4          0.25          0.52         1.00 o                         
  -7   4   4       1027.79        989.91        21.88 o                         
  -6   4   4        561.15        559.28         8.93 o                         
  -5   4   4       2769.98       2727.35        45.27 o                         
  -4   4   4        334.33        420.47         6.73 o                         
  -3   4   4        367.51        470.41         7.33 o                         
  -2   4   4       1364.83       1242.36        18.06 o                         
  -1   4   4        103.60        107.44         2.48 o                         
   0   4   4        969.44       1044.95        19.33 o                         
   1   4   4       1048.00       1124.94        14.82 o                         
   2   4   4       4812.87       4569.82        58.49 o                         
   3   4   4          2.00          2.56         0.90 o                         
   4   4   4        104.29        106.36         3.35 o                         
   5   4   4        130.64        140.16         4.10 o                         
   6   4   4          0.04          3.48         1.62 o                         
   7   4   4        129.49        130.41         3.69 o                         
   8   4   4         42.97         38.86         2.85 o                         
   9   4   4         57.61         61.63         7.91 o                         
 -12   5   4         44.99         44.50         3.78 o                         
 -11   5   4        113.49        126.91         5.30 o                         
 -10   5   4        251.53        251.39         5.43 o                         
  -9   5   4         68.84         69.01         2.95 o                         
  -8   5   4         32.98         27.54         1.74 o                         
  -7   5   4        145.35        155.66         3.58 o                         
  -6   5   4         52.63         66.84         2.23 o                         
  -5   5   4          0.14          1.95         0.94 o                         
  -4   5   4       1821.96       1946.97        28.55 o                         
  -3   5   4        736.49        683.35         9.26 o                         
  -2   5   4        758.62        752.65        10.11 o                         
  -1   5   4       3360.44       3300.43        47.06 o                         
   0   5   4        170.83        195.88         4.07 o                         
   1   5   4          9.19         24.57         1.58 o                         
   2   5   4        664.95        678.53         9.67 o                         
   3   5   4        302.33        304.44         6.48 o                         
   4   5   4        277.60        281.22         6.21 o                         
   5   5   4          9.69          7.12         1.58 o                         
   6   5   4       1401.89       1419.36        21.63 o                         
   7   5   4        376.94        392.12         7.48 o                         
   8   5   4          0.55         -0.86         1.54 o                         
   9   5   4         12.62         11.88         4.23 o                         
 -12   6   4         38.92         28.14         3.31 o                         
 -11   6   4          2.85          3.67         2.32 o                         
 -10   6   4          5.35          1.64         1.40 o                         
  -9   6   4        757.09        763.12        12.45 o                         
  -8   6   4         96.83         97.81         3.16 o                         
  -7   6   4       3171.34       3142.25        45.47 o                         
  -6   6   4        549.63        603.94         9.68 o                         
  -5   6   4        441.01        423.46        11.88 o                         
  -4   6   4        611.16        665.33         9.26 o                         
  -3   6   4       1120.05       1138.21        19.45 o                         
  -2   6   4        234.63        243.26         4.23 o                         
  -1   6   4          3.96          2.60         0.64 o                         
   0   6   4        220.49        253.97         5.14 o                         
   1   6   4        766.21        770.18        10.53 o                         
   2   6   4        249.92        262.34         4.27 o                         
   3   6   4       2432.85       2293.13        33.44 o                         
   4   6   4        520.74        521.25        10.20 o                         
   5   6   4         22.28         22.16         1.68 o                         
   6   6   4        195.89        196.28         4.64 o                         
   7   6   4         28.12         27.01         2.13 o                         
   8   6   4         67.46         68.01         6.35 o                         
   9   6   4         75.02         69.19         6.25 o                         
 -12   7   4         35.32         32.61         4.11 o                         
 -11   7   4         46.92         43.80         5.35 o                         
 -10   7   4        367.98        359.49         9.63 o                         
  -9   7   4        544.65        541.83         9.39 o                         
  -8   7   4        265.09        252.27         5.39 o                         
  -7   7   4        481.83        467.34         7.99 o                         
  -6   7   4       2159.14       2112.25        30.94 o                         
  -5   7   4       1881.79       1882.36        24.65 o                         
  -4   7   4        256.25        252.56         4.11 o                         
  -3   7   4      12249.04      11705.43       165.44 o                         
  -2   7   4          3.65          7.85         0.74 o                         
  -1   7   4        768.23        754.23        10.31 o                         
   0   7   4        569.34        597.81         9.42 o                         
   1   7   4        957.43        903.22        13.71 o                         
   2   7   4         90.00         93.13         2.43 o                         
   3   7   4        254.86        252.26         4.96 o                         
   4   7   4        128.34        132.45         3.87 o                         
   5   7   4         15.10         16.43         1.62 o                         
   6   7   4         41.23         47.41         3.68 o                         
   7   7   4         37.28         37.13         2.83 o                         
   8   7   4         57.94         46.85         4.63 o                         
 -12   8   4         56.09         59.52         4.43 o                         
 -11   8   4        294.63        296.10        14.22 o                         
 -10   8   4        318.04        325.98         7.74 o                         
  -9   8   4         25.40         22.33         1.79 o                         
  -8   8   4        603.82        610.15        10.20 o                         
  -7   8   4        892.28        895.33        14.05 o                         
  -6   8   4       1003.21       1074.09        16.36 o                         
  -5   8   4       1689.57       1676.68        22.12 o                         
  -4   8   4       1300.93       1228.00        16.38 o                         
  -3   8   4         52.69         51.73         1.66 o                         
  -2   8   4        327.33        331.73         5.05 o                         
  -1   8   4         13.83         10.81         1.08 o                         
   0   8   4         12.06         11.97         1.36 o                         
   1   8   4       5058.17       4709.74       130.81 o                         
   2   8   4        211.59        224.80         6.46 o                         
   3   8   4       1626.04       1554.20        33.17 o                         
   4   8   4          0.41          1.01         1.36 o                         
   5   8   4        486.11        467.88         9.75 o                         
   6   8   4         74.96         82.05         3.77 o                         
   7   8   4        108.31        112.42         7.25 o                         
   8   8   4         69.47         66.48         3.89 o                         
 -12   9   4        160.84        166.96         7.47 o                         
 -11   9   4          1.03         -2.23         2.23 o                         
 -10   9   4        338.63        339.32         6.88 o                         
  -9   9   4         90.11         88.77         3.16 o                         
  -8   9   4        416.94        429.86         7.75 o                         
  -7   9   4         91.82        100.54         8.45 o                         
  -6   9   4        924.68        966.23        14.96 o                         
  -5   9   4         91.96         98.24         2.78 o                         
  -4   9   4       1665.15       1647.91        28.14 o                         
  -3   9   4       3799.83       3626.59        52.07 o                         
  -2   9   4          0.55          1.85         0.98 o                         
  -1   9   4        990.92        947.98        14.72 o                         
   0   9   4        222.45        225.76         7.68 o                         
   1   9   4       1914.43       1802.30        32.95 o                         
   2   9   4        298.84        305.17         6.49 o                         
   3   9   4         19.46         20.14         1.73 o                         
   4   9   4         29.57         36.76         2.71 o                         
   5   9   4        453.59        449.98         9.68 o                         
   6   9   4          6.41          3.41         1.96 o                         
   7   9   4         23.13         10.54         2.28 o                         
 -11  10   4        124.12        126.81         5.25 o                         
 -10  10   4        355.30        358.55         7.71 o                         
  -9  10   4          4.04          4.46         1.65 o                         
  -8  10   4        154.50        153.10         3.58 o                         
  -7  10   4        107.47        107.46         4.66 o                         
  -6  10   4        256.23        280.22         6.39 o                         
  -5  10   4        183.13        177.26         3.93 o                         
  -4  10   4        448.04        455.76         8.91 o                         
  -3  10   4         40.15         38.79         3.18 o                         
  -2  10   4          1.98          3.48         1.21 o                         
  -1  10   4         37.20         43.33         3.12 o                         
   0  10   4        673.40        626.73        17.82 o                         
   1  10   4       2484.97       2361.05        57.01 o                         
   2  10   4          9.07          8.83         1.36 o                         
   3  10   4        810.71        821.11        15.38 o                         
   4  10   4          9.11          7.15         1.87 o                         
   5  10   4        299.53        312.49         7.64 o                         
   6  10   4        144.33        153.79         5.36 o                         
 -11  11   4        401.12        408.52         9.80 o                         
 -10  11   4          2.80          5.41         2.45 o                         
  -9  11   4        132.94        137.29         7.95 o                         
  -8  11   4       1846.50       1889.37        32.76 o                         
  -7  11   4          1.84          4.40         1.80 o                         
  -6  11   4        615.76        639.27        19.22 o                         
  -5  11   4        186.74        196.54         6.11 o                         
  -4  11   4          3.16          3.01         1.33 o                         
  -3  11   4         26.09         25.05         2.38 o                         
  -2  11   4          2.12          1.78         1.48 o                         
  -1  11   4        331.46        315.77        12.30 o                         
   0  11   4       1221.17       1125.46        72.92 o                         
   1  11   4          4.46          5.55         1.44 o                         
   2  11   4          2.95          4.55         1.62 o                         
   3  11   4         62.40         68.16         3.62 o                         
   4  11   4        113.86        112.93         4.47 o                         
   5  11   4        151.97        155.58         6.36 o                         
   6  11   4         62.02         66.68         5.25 o                         
 -11  12   4          5.72         10.93         2.64 o                         
 -10  12   4        157.19        144.94         4.95 o                         
  -9  12   4        107.03        122.87         4.61 o                         
  -8  12   4        350.22        370.84         8.38 o                         
  -7  12   4        518.00        531.77        17.01 o                         
  -6  12   4         11.79         15.03         2.39 o                         
  -5  12   4         30.99         35.30         2.67 o                         
  -4  12   4       1828.53       1836.41        31.73 o                         
  -3  12   4         18.60         13.50         2.10 o                         
  -2  12   4         60.06         71.42         3.99 o                         
  -1  12   4          1.50          2.04         1.73 o                         
   0  12   4         33.76         45.38         3.64 o                         
   1  12   4        438.99        421.21         8.88 o                         
   2  12   4        206.85        208.91         5.64 o                         
   3  12   4        329.82        331.01         7.84 o                         
   4  12   4         26.79         23.27         2.65 o                         
   5  12   4          7.29          6.24         2.25 o                         
 -10  13   4         68.19         72.89         4.70 o                         
  -9  13   4        173.71        160.14        14.22 o                         
  -8  13   4         57.76         46.79         3.18 o                         
  -7  13   4        195.38        211.43         7.05 o                         
  -6  13   4        235.03        233.61         6.13 o                         
  -5  13   4        342.97        361.25        11.43 o                         
  -4  13   4         37.85         40.17         2.74 o                         
  -3  13   4        183.54        186.32         5.02 o                         
  -2  13   4         55.60         59.81         4.19 o                         
  -1  13   4         18.65         20.62         2.76 o                         
   0  13   4       1057.92       1006.02        65.38 o                         
   1  13   4         15.47         16.49         2.02 o                         
   2  13   4        214.48        220.73         7.53 o                         
   3  13   4         22.80         20.92         2.52 o                         
   4  13   4          1.41          0.18         2.45 o                         
 -10  14   4          1.25         -0.88         2.61 o                         
  -9  14   4         21.30         16.58         3.73 o                         
  -8  14   4        421.64        402.23        13.83 o                         
  -7  14   4        251.63        246.90         6.61 o                         
  -6  14   4        193.59        193.68         5.72 o                         
  -5  14   4        667.72        690.58        13.49 o                         
  -4  14   4        484.22        494.45        10.26 o                         
  -3  14   4          0.52          4.52         2.21 o                         
  -2  14   4       1124.74       1166.55        26.29 o                         
  -1  14   4          0.17          1.31         2.12 o                         
   0  14   4        257.44        258.74         8.49 o                         
   1  14   4          1.23         -1.61         2.17 o                         
   2  14   4         22.56         22.71         3.00 o                         
   3  14   4         91.93         91.34         4.99 o                         
  -9  15   4        223.21        218.99         6.44 o                         
  -8  15   4         89.53         88.80         9.32 o                         
  -7  15   4         20.02         14.99         2.84 o                         
  -6  15   4          5.86          3.40         2.79 o                         
  -5  15   4         27.12         23.56         2.45 o                         
  -4  15   4       1321.29       1340.70        24.63 o                         
  -3  15   4         56.42         62.46         6.15 o                         
  -2  15   4        289.75        297.37        24.78 o                         
  -1  15   4        149.22        141.95         6.43 o                         
   1  15   4          0.76          1.45         9.13 o                         
   2  15   4        418.11        408.04         9.37 o                         
  -8  16   4         49.75         44.67         8.07 o                         
  -7  16   4        319.36        317.21         7.98 o                         
  -6  16   4         26.47         30.69         2.86 o                         
  -5  16   4        101.55        112.58         4.93 o                         
  -4  16   4          0.22          2.62         4.23 o                         
  -3  16   4        199.91        176.40        14.80 o                         
  -2  16   4         79.60         83.80         5.58 o                         
  -1  16   4         36.86         36.13         6.05 o                         
   0  16   4        152.26        142.01        11.82 o                         
   1  16   4          5.47          4.70         2.86 o                         
  -7  17   4          0.00         -2.18         2.18 o                         
  -6  17   4        373.45        379.64         9.07 o                         
  -5  17   4         92.52         94.37         4.36 o                         
  -4  17   4         73.26         57.32         4.98 o                         
  -3  17   4         81.17         76.32         5.39 o                         
  -2  17   4         89.93         75.14         8.36 o                         
  -1  17   4         75.21         69.99         5.53 o                         
  -4  18   4        162.73        154.87        10.57 o                         
   3 -20   5         66.87         67.50         5.23 o                         
   4 -20   5          3.14          2.54         3.07 o                         
   0 -19   5          6.92          5.57         4.04 o                         
   1 -19   5         87.76         95.06         4.31 o                         
   2 -19   5          6.18          4.80         3.27 o                         
   3 -19   5          7.13          9.99         3.84 o                         
   4 -19   5        170.26        184.66        14.61 o                         
   5 -19   5        150.85        175.87         7.49 o                         
   6 -19   5         13.57         14.35         2.71 o                         
   7 -19   5        114.06        119.62         8.63 o                         
  -1 -18   5        191.28        219.78         9.44 o                         
   0 -18   5        543.49        571.39        14.45 o                         
   1 -18   5        690.54        728.68        17.50 o                         
   2 -18   5         49.14         49.35         5.22 o                         
   3 -18   5         72.48         64.67         4.69 o                         
   4 -18   5         92.92        103.92         4.19 o                         
   5 -18   5        142.17        160.82         5.34 o                         
   6 -18   5         60.46         57.48         6.82 o                         
   7 -18   5          5.69          3.17         2.88 o                         
   8 -18   5         21.96         20.58         3.53 o                         
  -3 -17   5         58.94         59.01         4.02 o                         
  -2 -17   5         69.30         63.75         5.16 o                         
  -1 -17   5         14.83         22.19         4.10 o                         
   0 -17   5        239.58        237.29         9.15 o                         
   1 -17   5         37.19         45.96         7.21 o                         
   2 -17   5        110.11        121.40         5.17 o                         
   3 -17   5        409.20        421.36         9.24 o                         
   4 -17   5        115.99        112.74         4.31 o                         
   5 -17   5        398.14        407.92         8.94 o                         
   6 -17   5         20.15         19.91         2.54 o                         
   7 -17   5         44.52         36.66         3.36 o                         
   8 -17   5         36.05         29.87         2.83 o                         
   9 -17   5        492.43        479.58        13.38 o                         
  -4 -16   5         26.67         27.05         2.84 o                         
  -3 -16   5        253.09        239.80         8.61 o                         
  -2 -16   5        180.09        182.82         6.11 o                         
  -1 -16   5         56.84         64.08         6.68 o                         
   0 -16   5          5.23          6.64         1.88 o                         
   1 -16   5        933.02        939.15        17.48 o                         
   2 -16   5          1.68          3.63         2.02 o                         
   3 -16   5        102.63        119.70         4.10 o                         
   4 -16   5        909.44        948.97        32.27 o                         
   5 -16   5         45.54         37.83         2.58 o                         
   6 -16   5          6.82          8.74         2.58 o                         
   7 -16   5        404.69        406.18         8.80 o                         
   8 -16   5         18.23         16.25         5.67 o                         
   9 -16   5        142.85        150.92         6.86 o                         
  10 -16   5        445.05        419.83        12.37 o                         
  -5 -15   5          6.05          2.82         2.25 o                         
  -4 -15   5        195.64        198.05         6.36 o                         
  -3 -15   5          9.25          6.09         2.06 o                         
  -2 -15   5         13.09          9.05         1.95 o                         
  -1 -15   5        133.84        135.83         4.57 o                         
   0 -15   5        127.19        117.06         4.12 o                         
   1 -15   5        259.32        263.81         6.34 o                         
   2 -15   5        174.67        188.05         5.10 o                         
   3 -15   5        233.82        241.81         5.68 o                         
   4 -15   5         41.66         42.30         3.35 o                         
   5 -15   5       3323.49       3375.67        56.61 o                         
   6 -15   5          0.12          4.06         1.65 o                         
   7 -15   5         49.02         57.50         3.98 o                         
   8 -15   5        136.81        125.24         4.19 o                         
   9 -15   5        233.22        251.15        12.88 o                         
  10 -15   5        196.30        202.68        11.24 o                         
  -6 -14   5        328.65        333.00        14.61 o                         
  -5 -14   5       1057.12       1069.64        20.23 o                         
  -4 -14   5        104.74        103.45         4.50 o                         
  -3 -14   5         22.44         24.73         4.14 o                         
  -2 -14   5         13.12          8.64         1.84 o                         
  -1 -14   5         22.48         31.49         5.00 o                         
   0 -14   5          3.82          4.06         2.09 o                         
   1 -14   5        563.50        545.38        10.68 o                         
   2 -14   5        571.51        559.05        10.79 o                         
   3 -14   5        165.99        189.72         4.68 o                         
   4 -14   5        177.03        195.84         4.99 o                         
   5 -14   5        387.52        402.79        23.06 o                         
   6 -14   5          2.73          0.22         1.39 o                         
   7 -14   5         60.52         67.44         3.45 o                         
   8 -14   5         31.63         23.49         2.34 o                         
   9 -14   5        942.18        956.13        22.42 o                         
  10 -14   5         54.62         53.00         7.49 o                         
  -6 -13   5         23.58         24.16         5.88 o                         
  -5 -13   5          0.01         -2.01         2.01 o                         
  -4 -13   5       1012.92       1049.21        19.49 o                         
  -3 -13   5        528.74        519.04        10.68 o                         
  -2 -13   5         80.03         70.50         3.29 o                         
  -1 -13   5        282.09        259.53         6.09 o                         
   0 -13   5        467.25        450.86         9.23 o                         
   1 -13   5          0.03         -0.89         1.10 o                         
   2 -13   5         26.70         18.24         1.35 o                         
   3 -13   5       1375.09       1521.32        26.18 o                         
   4 -13   5        207.92        240.01         6.13 o                         
   5 -13   5        925.02        916.48        20.04 o                         
   6 -13   5        251.93        265.65         6.03 o                         
   7 -13   5         60.35         57.70         2.91 o                         
   8 -13   5         81.93         84.73         4.89 o                         
   9 -13   5         27.41         27.86         3.60 o                         
  10 -13   5         26.16         16.88         6.15 o                         
  11 -13   5          0.91          8.39         4.42 o                         
  -7 -12   5        250.92        236.80         7.53 o                         
  -6 -12   5         96.57         92.68         6.40 o                         
  -5 -12   5        202.32        201.84         6.90 o                         
  -4 -12   5        120.27        125.40         4.50 o                         
  -3 -12   5          0.66          0.29         1.31 o                         
  -2 -12   5         75.41         88.58         7.83 o                         
  -1 -12   5       1269.97       1221.23        21.45 o                         
   0 -12   5          4.67         13.91         1.89 o                         
   1 -12   5         72.92         77.01         2.76 o                         
   2 -12   5         43.33         48.51         2.42 o                         
   3 -12   5         39.77         32.26         2.10 o                         
   4 -12   5        340.37        285.14         5.16 o                         
   5 -12   5         16.79          9.46         1.21 o                         
   6 -12   5        117.34         87.21         3.22 o                         
   7 -12   5        665.06        668.22        16.36 o                         
   8 -12   5         34.87         47.62         2.95 o                         
   9 -12   5        257.16        245.96        14.32 o                         
  10 -12   5         70.69         75.72         9.22 o                         
  11 -12   5        336.82        340.16        10.80 o                         
  -8 -11   5         55.27         37.28         5.38 o                         
  -7 -11   5         25.97         19.74         2.51 o                         
  -6 -11   5        369.52        374.17         8.65 o                         
  -5 -11   5        119.62        121.71         4.36 o                         
  -4 -11   5        520.79        508.60         9.24 o                         
  -3 -11   5         19.11         18.16         2.35 o                         
  -2 -11   5        209.75        179.91         4.68 o                         
  -1 -11   5        729.19        700.63        12.87 o                         
   0 -11   5       3494.15       3400.03        56.54 o                         
   1 -11   5        939.90        903.32        15.90 o                         
   2 -11   5       1947.59       1786.55        32.37 o                         
   3 -11   5         62.18         63.35         2.05 o                         
   4 -11   5        316.38        268.31         5.65 o                         
   5 -11   5        307.40        340.60         6.83 o                         
   6 -11   5        541.03        535.78         8.70 o                         
   7 -11   5        191.18        188.83         4.91 o                         
   8 -11   5          3.72          3.00         1.58 o                         
   9 -11   5          1.75          5.59         1.84 o                         
  10 -11   5         61.73         54.23         3.48 o                         
  11 -11   5        348.75        339.00         8.36 o                         
  -8 -10   5         22.80         24.58         4.32 o                         
  -7 -10   5         13.87         12.69         2.63 o                         
  -6 -10   5        104.88        110.69         4.25 o                         
  -5 -10   5         24.35         26.20         2.43 o                         
  -4 -10   5        344.03        338.06         6.55 o                         
  -3 -10   5        300.79        292.84         6.43 o                         
  -2 -10   5       1204.67       1210.30        21.04 o                         
  -1 -10   5        198.10        181.04         4.29 o                         
   0 -10   5       4836.23       4672.13        76.99 o                         
   1 -10   5         24.46         22.27         1.44 o                         
   2 -10   5       1422.91       1362.70        25.27 o                         
   3 -10   5         88.21         81.37         3.82 o                         
   4 -10   5       4630.38       4500.75        90.76 o                         
   5 -10   5        199.29        192.75         3.77 o                         
   6 -10   5        113.00        119.71         4.49 o                         
   7 -10   5         27.50         24.46         2.01 o                         
   8 -10   5          4.51          4.04         1.68 o                         
   9 -10   5          0.25          1.13         1.80 o                         
  10 -10   5         11.44         13.38         2.26 o                         
  11 -10   5        460.59        469.64         9.29 o                         
  -9  -9   5        395.28        421.85         9.80 o                         
  -8  -9   5         87.90         81.90         4.14 o                         
  -7  -9   5        153.12        142.89         4.88 o                         
  -6  -9   5         14.42         10.70         2.34 o                         
  -5  -9   5         13.94         13.05         1.85 o                         
  -4  -9   5        613.72        512.51        11.44 o                         
  -3  -9   5         80.72         81.94         2.23 o                         
  -2  -9   5       1397.63       1358.35        23.30 o                         
  -1  -9   5        825.14        805.68        14.24 o                         
   0  -9   5        281.74        303.03         5.95 o                         
   1  -9   5          0.16          2.88         1.11 o                         
   2  -9   5       1791.18       1776.22        25.75 o                         
   3  -9   5        207.97        191.13         4.74 o                         
   4  -9   5        329.21        309.43        12.26 o                         
   5  -9   5        137.21        154.50         3.16 o                         
   6  -9   5        182.20        173.46         4.31 o                         
   7  -9   5        309.14        296.42         8.94 o                         
   8  -9   5       1851.93       1803.30        31.06 o                         
   9  -9   5         59.36         65.18         3.85 o                         
  10  -9   5        244.25        249.59         5.78 o                         
  11  -9   5         39.49         33.37         2.74 o                         
  -9  -8   5         78.44         89.15         5.55 o                         
  -8  -8   5         77.24         69.52         5.79 o                         
  -7  -8   5         14.25         14.90         3.01 o                         
  -6  -8   5         27.73         29.03         3.13 o                         
  -5  -8   5       1788.21       1584.14        70.92 o                         
  -4  -8   5         88.98         92.47         2.30 o                         
  -3  -8   5        656.80        667.92         9.38 o                         
  -2  -8   5        218.75        243.90         4.48 o                         
  -1  -8   5         15.95         16.66         1.18 o                         
   0  -8   5        102.93         93.59         4.04 o                         
   1  -8   5        755.58        747.05        11.19 o                         
   2  -8   5       4724.86       4751.63        67.44 o                         
   3  -8   5        654.07        695.58        22.47 o                         
   4  -8   5       4146.75       4017.17        66.19 o                         
   5  -8   5        318.84        302.12         6.10 o                         
   6  -8   5         94.03         92.71         3.46 o                         
   7  -8   5          1.23          5.01         1.38 o                         
   8  -8   5        285.64        296.15         6.80 o                         
   9  -8   5        122.18        120.88         3.74 o                         
  10  -8   5        127.97        129.69         4.26 o                         
  11  -8   5        114.06        115.90         4.94 o                         
  -9  -7   5        432.65        442.75         9.87 o                         
  -8  -7   5         80.77         87.09         3.95 o                         
  -7  -7   5         31.34         35.74         2.77 o                         
  -6  -7   5         40.82         48.01         2.74 o                         
  -5  -7   5        388.63        355.44         5.76 o                         
  -4  -7   5        357.34        317.35         5.64 o                         
  -3  -7   5          5.86          7.47         0.86 o                         
  -2  -7   5        272.48        269.80         4.12 o                         
  -1  -7   5       1491.36       1486.48        39.54 o                         
   0  -7   5          3.28          1.90         0.48 o                         
   1  -7   5        521.36        536.02         8.12 o                         
   2  -7   5       1374.04       1438.07        20.83 o                         
   3  -7   5         29.62         28.18         1.15 o                         
   4  -7   5       1146.06       1227.40        17.99 o                         
   5  -7   5        167.11        189.87         4.25 o                         
   6  -7   5       4484.74       4359.31        62.35 o                         
   7  -7   5          3.85          5.58         1.19 o                         
   8  -7   5        473.94        494.81         8.71 o                         
   9  -7   5        204.60        208.36         4.92 o                         
  10  -7   5        216.58        227.84         5.59 o                         
  11  -7   5          5.73          3.17         2.28 o                         
 -10  -6   5         14.65         11.92         2.67 o                         
  -9  -6   5          0.01          1.76         1.83 o                         
  -8  -6   5         19.03         19.96         1.93 o                         
  -7  -6   5        844.20        832.82        13.45 o                         
  -6  -6   5          4.96          8.26         1.26 o                         
  -5  -6   5       3076.12       2927.96        37.99 o                         
  -4  -6   5        636.07        672.95         9.47 o                         
  -3  -6   5        934.39        914.26        23.66 o                         
  -2  -6   5        175.80        181.05         2.94 o                         
  -1  -6   5        242.37        254.07         4.84 o                         
   0  -6   5        553.34        611.98         9.13 o                         
   1  -6   5         79.54         64.32         2.00 o                         
   2  -6   5       3436.76       3708.06        60.79 o                         
   3  -6   5        280.05        311.78         4.99 o                         
   4  -6   5         92.62         99.15         2.55 o                         
   5  -6   5         95.19        105.83         2.47 o                         
   6  -6   5         71.58         83.40         2.45 o                         
   7  -6   5         50.66         46.42         2.25 o                         
   8  -6   5        439.50        448.10         9.20 o                         
   9  -6   5         11.03         11.09         1.77 o                         
  10  -6   5        406.03        435.84         8.40 o                         
  11  -6   5         37.25         31.34         2.99 o                         
 -10  -5   5         89.91        100.81         5.49 o                         
  -9  -5   5          8.26          8.10         1.89 o                         
  -8  -5   5          8.21          8.15         1.67 o                         
  -7  -5   5         38.50         36.77         2.20 o                         
  -6  -5   5        112.99        115.12         3.05 o                         
  -5  -5   5        326.18        326.23         5.79 o                         
  -4  -5   5          0.80          1.05         0.64 o                         
  -3  -5   5       4282.10       4094.97        67.37 o                         
  -2  -5   5       1749.10       1976.01        28.47 o                         
  -1  -5   5       2344.15       2205.37        67.54 o                         
   0  -5   5        534.65        537.87         9.32 o                         
   1  -5   5        600.17        592.96         8.79 o                         
   2  -5   5       3436.17       3569.29        50.65 o                         
   3  -5   5       1220.06       1193.35        20.08 o                         
   4  -5   5          1.30          6.02         0.85 o                         
   5  -5   5        672.49        697.23        10.71 o                         
   6  -5   5       1801.46       1851.31        27.12 o                         
   7  -5   5        179.57        194.30         4.18 o                         
   8  -5   5        225.47        233.39         4.99 o                         
   9  -5   5         59.08         58.66         2.97 o                         
  10  -5   5        145.08        150.72         4.57 o                         
  11  -5   5          4.49          3.50         2.03 o                         
 -11  -4   5         62.85         61.88         6.92 o                         
 -10  -4   5        121.62        140.62         9.20 o                         
  -9  -4   5          0.38          0.50         1.42 o                         
  -8  -4   5        690.98        705.92        13.35 o                         
  -7  -4   5        236.68        224.85         4.72 o                         
  -6  -4   5          6.77         14.93         1.45 o                         
  -5  -4   5        249.94        273.44         4.97 o                         
  -4  -4   5         51.64         42.42         1.35 o                         
  -3  -4   5       1658.31       1618.08        21.02 o                         
  -2  -4   5         10.09         32.12         1.25 o                         
  -1  -4   5       4376.91       4460.08        62.60 o                         
   0  -4   5        399.60        401.17         7.03 o                         
   1  -4   5        847.30        891.59        18.34 o                         
   2  -4   5        836.13        829.42        12.11 o                         
   3  -4   5       2445.14       2369.82        33.92 o                         
   4  -4   5        724.67        741.88        11.19 o                         
   5  -4   5       1214.96       1195.08        17.70 o                         
   6  -4   5        502.76        505.02         8.24 o                         
   7  -4   5        337.78        337.10         6.17 o                         
   8  -4   5        465.52        478.84         8.45 o                         
   9  -4   5          5.46          5.98         1.64 o                         
  10  -4   5          0.66          3.93         1.87 o                         
  11  -4   5         85.63         83.09         4.96 o                         
 -11  -3   5          0.12         -1.72         1.72 o                         
 -10  -3   5        395.96        408.47         7.94 o                         
  -9  -3   5         94.90         95.38         3.33 o                         
  -8  -3   5        142.58        149.95         3.91 o                         
  -7  -3   5         77.03         77.91         2.56 o                         
  -6  -3   5       1125.45       1125.96        17.05 o                         
  -5  -3   5        356.85        412.22         7.20 o                         
  -4  -3   5       1267.97       1246.97        18.37 o                         
  -3  -3   5       1313.02       1270.23        15.11 o                         
  -2  -3   5       1602.33       1463.52        27.25 o                         
  -1  -3   5        935.19        943.48        12.27 o                         
   0  -3   5        698.39        732.32        12.35 o                         
   1  -3   5      13586.29      12756.59       359.33 o                         
   2  -3   5          1.50          1.98         0.42 o                         
   3  -3   5        321.28        317.40         5.09 o                         
   4  -3   5       3667.77       3795.55        54.09 o                         
   5  -3   5        211.20        216.62         4.03 o                         
   6  -3   5         38.38         43.64         1.86 o                         
   7  -3   5         22.99         25.46         3.25 o                         
   8  -3   5          9.00          7.21         1.50 o                         
   9  -3   5        194.48        186.57         4.75 o                         
  10  -3   5        348.95        350.95         7.23 o                         
  11  -3   5          1.00          0.99         1.91 o                         
 -11  -2   5          8.04          6.91         1.78 o                         
 -10  -2   5         34.24         30.07         3.19 o                         
  -9  -2   5          2.21          3.88         1.18 o                         
  -8  -2   5        135.55        148.63         3.82 o                         
  -7  -2   5         58.01         54.13         1.87 o                         
  -6  -2   5         29.38         35.04         2.10 o                         
  -5  -2   5        909.47        932.54        14.00 o                         
  -4  -2   5        475.11        506.07         7.04 o                         
  -3  -2   5        102.53        131.63         2.02 o                         
  -2  -2   5          1.88          4.63         0.46 o                         
  -1  -2   5       1838.14       1809.51        29.88 o                         
   0  -2   5       1332.54       1292.33        18.57 o                         
   1  -2   5       1282.49       1328.07        30.23 o                         
   2  -2   5          0.59          3.15         0.48 o                         
   3  -2   5        346.34        347.46         5.57 o                         
   4  -2   5        893.96        956.80        14.27 o                         
   5  -2   5       3349.21       3296.78        54.81 o                         
   6  -2   5        458.38        451.33         7.54 o                         
   7  -2   5         42.00         49.72         2.54 o                         
   8  -2   5        285.58        284.06         5.72 o                         
   9  -2   5         18.23         19.02         2.49 o                         
  10  -2   5         19.26         19.12         2.17 o                         
  11  -2   5         17.09         15.90         2.22 o                         
 -11  -1   5         24.03         23.92         2.72 o                         
 -10  -1   5        144.95        146.83         3.90 o                         
  -9  -1   5        332.10        346.91         5.85 o                         
  -8  -1   5        712.66        701.50        10.09 o                         
  -7  -1   5        570.44        557.95         8.14 o                         
  -6  -1   5       3106.51       3108.25        40.01 o                         
  -5  -1   5       2609.97       2748.37        35.30 o                         
  -4  -1   5          5.82          2.89         0.54 o                         
  -3  -1   5         32.26         47.23         1.13 o                         
  -2  -1   5       1805.37       1895.10        27.87 o                         
  -1  -1   5         49.47         53.61         1.22 o                         
   0  -1   5        328.55        319.68         5.09 o                         
   1  -1   5          0.07          1.28         0.46 o                         
   2  -1   5       1288.45       1316.63        17.60 o                         
   3  -1   5         33.54         35.78         1.27 o                         
   4  -1   5        133.31        183.38         3.53 o                         
   5  -1   5        323.80        314.06         5.58 o                         
   6  -1   5        164.94        169.80         3.69 o                         
   7  -1   5         65.87         69.96         2.66 o                         
   8  -1   5         27.80         25.12         1.86 o                         
   9  -1   5       1002.80       1049.04        16.75 o                         
  10  -1   5         48.89         49.67         3.36 o                         
  11  -1   5         14.76         16.01         2.96 o                         
 -11   0   5        103.62        101.60         4.25 o                         
 -10   0   5         18.22         18.26         1.63 o                         
  -9   0   5         37.91         42.33         2.19 o                         
  -8   0   5          8.89         13.85         1.71 o                         
  -7   0   5        175.71        175.41         3.30 o                         
  -6   0   5       1069.19       1129.95        15.17 o                         
  -5   0   5         97.13        129.48         2.38 o                         
  -4   0   5       9599.44       9575.97       120.96 o                         
  -3   0   5          1.39          1.04         0.38 o                         
  -2   0   5       3086.84       2921.42        48.04 o                         
  -1   0   5       1853.17       1843.89        26.33 o                         
   0   0   5        354.35        328.10         4.97 o                         
   1   0   5       5750.81       5891.26        74.43 o                         
   2   0   5        229.01        216.80         3.21 o                         
   3   0   5       6865.45       7083.03       100.23 o                         
   4   0   5        533.01        565.26         8.78 o                         
   5   0   5         55.91         97.24         2.55 o                         
   6   0   5          5.19         10.75         1.25 o                         
   7   0   5         23.33         23.97         2.35 o                         
   8   0   5          0.72          1.15         1.38 o                         
   9   0   5          2.65          0.60         2.03 o                         
  10   0   5        120.84        134.79         5.43 o                         
  11   0   5          5.19          3.48         3.51 o                         
 -12   1   5          4.50          3.45         1.94 o                         
 -11   1   5         75.60         81.72         2.95 o                         
 -10   1   5        156.35        155.92         3.69 o                         
  -9   1   5        238.68        233.62         4.37 o                         
  -8   1   5        306.09        297.68         4.98 o                         
  -7   1   5         12.79         16.30         1.12 o                         
  -6   1   5        620.83        623.44         8.76 o                         
  -5   1   5       1075.87       1160.25        15.36 o                         
  -4   1   5        114.58        161.44         3.02 o                         
  -3   1   5        869.99        857.81        12.66 o                         
  -2   1   5        632.17        622.95         9.25 o                         
  -1   1   5        279.59        262.73         4.20 o                         
   1   1   5        357.58        416.15         8.51 o                         
   2   1   5        345.16        291.60         4.19 o                         
   3   1   5        180.28        184.04         2.97 o                         
   4   1   5         35.86         48.20         1.79 o                         
   5   1   5         26.40         24.08         1.40 o                         
   6   1   5        812.85        874.19        13.60 o                         
   7   1   5        475.12        504.27        10.28 o                         
   8   1   5        103.62         91.20         4.81 o                         
   9   1   5         23.21         33.35         2.98 o                         
  10   1   5          0.79         -2.16         2.16 o                         
 -12   2   5         43.28         36.63         2.67 o                         
 -11   2   5        387.10        405.64         6.94 o                         
 -10   2   5         42.93         47.37         3.22 o                         
  -9   2   5          2.89          4.52         1.25 o                         
  -8   2   5        141.48        140.22         2.98 o                         
  -7   2   5        238.20        221.55         3.83 o                         
  -6   2   5          8.94          5.94         1.00 o                         
  -5   2   5        812.62        821.28        12.42 o                         
  -4   2   5       2752.98       2770.23        39.68 o                         
  -3   2   5       2032.75       2223.55        32.54 o                         
  -2   2   5        554.57        495.76         6.77 o                         
  -1   2   5         21.96         34.15         0.92 o                         
   0   2   5       1984.85       1884.66        22.06 o                         
   1   2   5       3646.76       3692.84        49.42 o                         
   2   2   5         22.50         39.78         1.30 o                         
   3   2   5        619.51        633.18        18.83 o                         
   4   2   5       1210.84       1207.00        17.96 o                         
   5   2   5        636.83        667.00        10.58 o                         
   6   2   5        125.70        127.21         3.16 o                         
   7   2   5        405.20        400.71         9.00 o                         
   8   2   5          0.05          1.88         2.02 o                         
   9   2   5          1.51          2.87         2.27 o                         
  10   2   5          2.76          7.66         2.61 o                         
 -12   3   5         71.46         65.42         5.82 o                         
 -11   3   5        272.16        264.61         5.20 o                         
 -10   3   5         16.25         15.81         1.75 o                         
  -9   3   5        780.88        784.21        13.72 o                         
  -8   3   5        162.23        159.96         3.74 o                         
  -7   3   5         80.86         80.99         2.41 o                         
  -6   3   5        283.55        292.20         6.06 o                         
  -5   3   5        422.65        444.48         7.37 o                         
  -4   3   5       1913.37       1775.61        29.77 o                         
  -3   3   5        443.83        477.60         7.83 o                         
  -2   3   5          0.77          2.25         0.48 o                         
  -1   3   5        647.40        637.24         8.58 o                         
   0   3   5       6858.47       6620.37       139.17 o                         
   1   3   5        458.08        550.36         7.65 o                         
   2   3   5        829.29        877.07        13.14 o                         
   3   3   5         36.50         36.65         1.46 o                         
   4   3   5       1273.68       1202.83        18.04 o                         
   5   3   5        852.30        878.74        13.88 o                         
   6   3   5         59.36         56.14         3.45 o                         
   7   3   5        184.26        191.47         4.43 o                         
   8   3   5        852.70        872.17        16.44 o                         
   9   3   5        116.95        113.29         5.09 o                         
  10   3   5         20.82         10.19         3.26 o                         
 -12   4   5         87.57         81.38         5.47 o                         
 -11   4   5        224.00        218.74         7.21 o                         
 -10   4   5         55.37         52.45         2.64 o                         
  -9   4   5       1959.67       1968.90        29.37 o                         
  -8   4   5         60.55         64.03         3.69 o                         
  -7   4   5        598.89        592.54         9.60 o                         
  -6   4   5         62.04         61.93         2.05 o                         
  -5   4   5        202.38        208.25         3.93 o                         
  -4   4   5        522.87        551.07        16.75 o                         
  -3   4   5        169.14        182.58         2.99 o                         
  -2   4   5         55.73         46.47         1.24 o                         
  -1   4   5         22.74         33.79         1.09 o                         
   0   4   5        533.03        496.16         6.89 o                         
   1   4   5       1375.90       1562.32        20.35 o                         
   2   4   5        467.04        424.94         7.87 o                         
   3   4   5         64.50         67.93         2.50 o                         
   4   4   5       1702.06       1706.67        25.20 o                         
   5   4   5        367.54        377.12         6.73 o                         
   6   4   5        166.67        173.44         4.60 o                         
   7   4   5          1.10          0.66         1.31 o                         
   8   4   5        155.73        167.05         4.50 o                         
   9   4   5          6.93          4.70         2.46 o                         
 -12   5   5        324.15        323.80         8.55 o                         
 -11   5   5        217.49        199.87         4.95 o                         
 -10   5   5         24.90         21.65         1.90 o                         
  -9   5   5       2255.43       2262.58        33.55 o                         
  -8   5   5        143.08        149.90         3.67 o                         
  -7   5   5         24.93         27.60         1.72 o                         
  -6   5   5        187.21        192.14         3.93 o                         
  -5   5   5       8191.29       8014.89       131.32 o                         
  -4   5   5       2146.47       2078.50        35.24 o                         
  -3   5   5       3413.38       3554.88        50.80 o                         
  -2   5   5        207.53        213.48         3.79 o                         
  -1   5   5        517.78        543.36         8.62 o                         
   0   5   5       1102.54       1151.75        27.54 o                         
   1   5   5        173.54        160.61         2.89 o                         
   2   5   5       1913.59       1867.39        27.29 o                         
   3   5   5        550.97        560.58         9.07 o                         
   4   5   5        949.19        962.71        14.91 o                         
   5   5   5        170.79        174.58         4.19 o                         
   6   5   5         27.50         23.24         1.84 o                         
   7   5   5         61.81         71.89         3.09 o                         
   8   5   5        144.08        152.73         5.42 o                         
   9   5   5        119.70        123.28        11.15 o                         
 -12   6   5        257.38        268.21         7.78 o                         
 -11   6   5         52.41         56.62         2.95 o                         
 -10   6   5        365.11        365.78         7.49 o                         
  -9   6   5        247.47        246.93         5.33 o                         
  -8   6   5       1108.27       1103.53        17.16 o                         
  -7   6   5          9.19          9.59         1.36 o                         
  -6   6   5       1005.30        941.63        14.46 o                         
  -5   6   5         12.84         24.33         1.82 o                         
  -4   6   5        106.51        108.93         2.32 o                         
  -3   6   5        426.90        386.10         6.39 o                         
  -2   6   5        104.15        134.47         3.32 o                         
  -1   6   5       4541.01       4556.65        64.87 o                         
   0   6   5        607.67        601.59        10.94 o                         
   1   6   5       1211.48       1207.78        18.67 o                         
   2   6   5        523.96        520.29         7.61 o                         
   3   6   5         32.29         31.65         1.87 o                         
   4   6   5          0.02          0.80         1.13 o                         
   5   6   5         65.05         71.22         2.71 o                         
   6   6   5       1191.01       1218.14        18.99 o                         
   7   6   5          1.93          2.23         1.74 o                         
   8   6   5        148.56        159.58         5.41 o                         
 -12   7   5        524.39        540.39        12.16 o                         
 -11   7   5         43.69         40.56         2.78 o                         
 -10   7   5          4.62          2.86         2.02 o                         
  -9   7   5        438.00        450.76         8.17 o                         
  -8   7   5        583.86        587.65        11.34 o                         
  -7   7   5        748.12        767.91        12.27 o                         
  -6   7   5       1919.69       1988.77        33.80 o                         
  -5   7   5       3851.89       3782.56        48.57 o                         
  -4   7   5         84.30         81.27         2.04 o                         
  -3   7   5        574.87        589.59         8.34 o                         
  -2   7   5        351.79        343.01         5.76 o                         
  -1   7   5        321.70        313.01         5.45 o                         
   0   7   5        358.72        360.29         7.14 o                         
   1   7   5         22.96         32.02         1.58 o                         
   2   7   5        872.51        869.94        12.08 o                         
   3   7   5        192.12        197.54         6.35 o                         
   4   7   5        235.25        230.80         4.88 o                         
   5   7   5         44.61         45.87         3.30 o                         
   6   7   5         23.27         18.82         2.36 o                         
   7   7   5          0.03          3.75         2.03 o                         
   8   7   5          4.32         -0.17         2.32 o                         
 -12   8   5        297.41        304.23         8.43 o                         
 -11   8   5          2.63          0.83         1.70 o                         
 -10   8   5        504.96        489.65         9.14 o                         
  -9   8   5        391.61        395.88         7.42 o                         
  -8   8   5         62.05         64.11         2.71 o                         
  -7   8   5        308.94        307.98         5.81 o                         
  -6   8   5          8.50         14.79         1.43 o                         
  -5   8   5       1430.73       1338.93        20.03 o                         
  -4   8   5         37.47         31.05         1.58 o                         
  -3   8   5       1671.18       1602.99        21.12 o                         
  -2   8   5         19.17         21.06         1.23 o                         
  -1   8   5       4513.69       4287.64        61.51 o                         
   0   8   5         59.69         55.68         2.08 o                         
   1   8   5        155.15        147.96         3.39 o                         
   2   8   5        121.88        129.61         3.04 o                         
   3   8   5        657.44        650.34        12.82 o                         
   4   8   5        247.23        250.53         5.42 o                         
   5   8   5        344.35        353.77         7.93 o                         
   6   8   5        327.42        341.08         8.00 o                         
   7   8   5          7.98          4.35         1.93 o                         
 -12   9   5          8.63         10.19         4.61 o                         
 -11   9   5         54.91         57.27         6.61 o                         
 -10   9   5        634.53        638.69        11.12 o                         
  -9   9   5         98.57        103.94         3.50 o                         
  -8   9   5        291.43        293.79         5.95 o                         
  -7   9   5         10.21          8.84         1.26 o                         
  -6   9   5        222.96        228.02         5.31 o                         
  -5   9   5          8.23          6.05         1.17 o                         
  -4   9   5       1042.45       1035.15        16.07 o                         
  -3   9   5       1831.74       1720.45        37.02 o                         
  -2   9   5       4955.73       4683.49        59.98 o                         
  -1   9   5        959.54        904.17        16.17 o                         
   0   9   5        166.15        164.72         4.22 o                         
   1   9   5         19.04         25.37         1.94 o                         
   2   9   5         85.97         85.07         3.59 o                         
   3   9   5        699.35        686.11        13.08 o                         
   4   9   5         15.59         15.71         1.98 o                         
   5   9   5         56.51         63.47         4.04 o                         
   6   9   5         14.34         15.70         2.46 o                         
   7   9   5        277.86        268.59         7.23 o                         
 -11  10   5         53.27         57.20         3.72 o                         
 -10  10   5        290.46        277.80         8.79 o                         
  -9  10   5         11.82         16.28         2.50 o                         
  -8  10   5        415.19        404.13         7.61 o                         
  -7  10   5        648.11        642.66        19.72 o                         
  -6  10   5       1087.00       1089.94        31.49 o                         
  -5  10   5        379.07        391.70         8.06 o                         
  -4  10   5        812.03        820.25        15.41 o                         
  -3  10   5        660.48        642.87        14.64 o                         
  -2  10   5        140.93        141.40         3.48 o                         
  -1  10   5         52.52         39.62         2.45 o                         
   0  10   5          0.08         -0.58         1.19 o                         
   1  10   5        290.26        292.53        11.62 o                         
   2  10   5        357.15        362.11         7.82 o                         
   3  10   5          1.64          2.58         1.71 o                         
   4  10   5         80.60         83.50         3.89 o                         
   5  10   5        157.49        155.81         5.37 o                         
   6  10   5         74.82         66.35         4.02 o                         
 -11  11   5         50.66         48.91         5.19 o                         
 -10  11   5         68.79         64.74         9.13 o                         
  -9  11   5         32.94         26.59         2.19 o                         
  -8  11   5         23.03         32.77         4.37 o                         
  -7  11   5          0.57          1.81         1.54 o                         
  -6  11   5         69.44         57.84         3.21 o                         
  -5  11   5        112.72        124.94         4.06 o                         
  -4  11   5        331.48        342.48         7.93 o                         
  -3  11   5       1154.89       1124.61        20.59 o                         
  -1  11   5         25.49         24.03         2.06 o                         
   0  11   5        274.69        254.43        20.61 o                         
   1  11   5        299.01        295.12         6.73 o                         
   2  11   5        411.88        420.43         8.96 o                         
   3  11   5         78.05         84.96         3.96 o                         
   4  11   5         24.03         20.93         2.43 o                         
   5  11   5        455.01        467.90        12.95 o                         
 -11  12   5          4.32          0.50         2.78 o                         
 -10  12   5         32.81         28.27         2.39 o                         
  -9  12   5        303.85        306.17         7.56 o                         
  -8  12   5        103.78        100.44         4.18 o                         
  -7  12   5          7.18          7.98         2.21 o                         
  -6  12   5        277.87        287.01         6.87 o                         
  -5  12   5          0.25         -1.80         1.80 o                         
  -4  12   5         17.77         14.81         1.84 o                         
  -3  12   5         78.51         74.64         3.18 o                         
  -2  12   5         36.20         37.90         5.25 o                         
  -1  12   5        351.71        322.68        21.91 o                         
   0  12   5          5.32          3.62         1.77 o                         
   1  12   5          4.23          3.63         1.58 o                         
   2  12   5          8.09          7.92         1.91 o                         
   3  12   5        104.42        104.24         6.00 o                         
   4  12   5        146.83        142.71         5.22 o                         
   5  12   5         39.87         42.87         4.22 o                         
 -10  13   5        126.15        137.81         5.12 o                         
  -9  13   5        143.77        126.20         5.72 o                         
  -8  13   5        157.95        171.70         5.41 o                         
  -7  13   5        672.78        711.74        13.98 o                         
  -6  13   5        103.37        116.66         4.46 o                         
  -5  13   5         11.76         15.05         2.09 o                         
  -4  13   5       1035.38       1060.02        19.30 o                         
  -3  13   5         83.34         83.79         3.46 o                         
  -2  13   5       1806.91       1800.29        38.66 o                         
  -1  13   5        108.81        107.64         5.28 o                         
   0  13   5         52.32         51.83         4.32 o                         
   1  13   5         99.34        101.26         5.34 o                         
   2  13   5         22.94         18.63         2.27 o                         
   3  13   5          2.11         -0.60         1.86 o                         
   4  13   5         60.61         49.78         3.65 o                         
 -10  14   5          2.40          5.57         2.32 o                         
  -9  14   5         83.15         91.50         6.06 o                         
  -8  14   5         13.02         10.71         2.24 o                         
  -7  14   5         33.34         40.55         3.10 o                         
  -6  14   5        957.68        991.76        18.60 o                         
  -5  14   5        696.25        717.11        14.04 o                         
  -4  14   5         81.66         85.14         4.95 o                         
  -3  14   5        185.05        188.03         6.97 o                         
  -2  14   5         41.04         46.89         4.08 o                         
  -1  14   5         82.14         85.22        10.85 o                         
   0  14   5        488.04        507.78        17.68 o                         
   1  14   5          9.04         10.38         4.61 o                         
   2  14   5        101.23         98.20         4.22 o                         
   3  14   5         30.39         23.27         2.72 o                         
  -9  15   5        105.05         91.54         4.55 o                         
  -8  15   5        632.69        675.95        17.02 o                         
  -7  15   5        100.11        106.87         5.06 o                         
  -6  15   5         30.12         32.22         2.91 o                         
  -5  15   5        273.75        260.07         6.78 o                         
  -4  15   5        345.34        347.89         8.21 o                         
  -3  15   5        100.18        104.30         5.66 o                         
  -2  15   5          8.42          4.56         2.59 o                         
  -1  15   5        251.99        254.03        18.26 o                         
   0  15   5         16.49         10.24         2.86 o                         
   1  15   5        142.21        126.92         6.43 o                         
   2  15   5         48.17         41.17         4.00 o                         
  -8  16   5         21.50         18.93         3.19 o                         
  -7  16   5        182.65        182.10        11.58 o                         
  -6  16   5          1.78          4.37         3.30 o                         
  -5  16   5        140.39        130.47         5.48 o                         
  -4  16   5         42.78         42.60         4.68 o                         
  -3  16   5        299.38        296.84         9.70 o                         
  -2  16   5         66.52         62.97         6.82 o                         
  -1  16   5        745.94        782.44        26.71 o                         
   0  16   5        719.17        689.95        27.18 o                         
  -6  17   5         83.34         84.35         4.50 o                         
  -5  17   5          3.70          0.12         3.60 o                         
  -4  17   5          6.10          5.33         2.90 o                         
  -3  17   5         90.25         86.03         5.61 o                         
  -2  17   5          4.79          5.50         2.98 o                         
   3 -20   6          1.18          2.29         2.57 o                         
   4 -20   6        430.70        445.70        14.89 o                         
   5 -20   6        456.39        473.79        10.49 o                         
   0 -19   6          3.99          2.69         3.65 o                         
   1 -19   6         24.71         29.40         4.04 o                         
   2 -19   6         33.91         35.32         3.60 o                         
   3 -19   6        252.91        255.82         9.42 o                         
   4 -19   6        132.25        164.85         6.85 o                         
   5 -19   6        152.00        147.98         6.04 o                         
   6 -19   6        125.82        131.28        12.97 o                         
   7 -19   6         22.12         17.93         2.43 o                         
  -2 -18   6        211.20        211.15         7.57 o                         
  -1 -18   6        180.94        169.53         7.32 o                         
   0 -18   6         99.66        103.56         4.51 o                         
   1 -18   6         19.17         19.35         2.82 o                         
   2 -18   6         33.70         35.20         3.36 o                         
   3 -18   6          0.49         -1.08         2.10 o                         
   4 -18   6          7.39          3.97         1.82 o                         
   5 -18   6         21.33         21.77         3.64 o                         
   6 -18   6        159.32        143.23         4.83 o                         
   7 -18   6        393.18        384.43        12.88 o                         
   8 -18   6         19.82          8.56         3.12 o                         
  -3 -17   6        137.94        143.54         5.56 o                         
  -2 -17   6         16.32          9.93         2.82 o                         
  -1 -17   6        783.65        808.20        15.91 o                         
   0 -17   6        189.35        175.00         5.51 o                         
   1 -17   6         90.65         94.23         4.06 o                         
   2 -17   6        425.48        451.83        11.54 o                         
   3 -17   6        880.05        926.46        17.15 o                         
   4 -17   6         11.15         18.60         1.82 o                         
   5 -17   6       1366.64       1421.19        30.71 o                         
   6 -17   6        107.32        111.50         5.99 o                         
   7 -17   6        243.74        239.04         6.24 o                         
   8 -17   6         15.85         16.32         3.25 o                         
   9 -17   6          5.91          7.88         3.26 o                         
  -4 -16   6         35.06         30.01         3.66 o                         
  -3 -16   6        638.12        648.47        16.49 o                         
  -2 -16   6         24.49         23.39         2.54 o                         
  -1 -16   6          1.12          2.21         2.65 o                         
   0 -16   6          3.80          1.96         1.89 o                         
   1 -16   6         86.37         96.97         3.97 o                         
   2 -16   6         56.43         56.08         4.19 o                         
   3 -16   6       1895.06       1936.01        33.13 o                         
   4 -16   6        957.46       1036.23        23.17 o                         
   5 -16   6        150.82        143.44         5.57 o                         
   6 -16   6        191.88        179.67         5.12 o                         
   7 -16   6        461.40        448.47         9.43 o                         
   8 -16   6        133.15        128.31         6.17 o                         
   9 -16   6        362.14        363.06        10.94 o                         
  -5 -15   6         41.64         35.68         3.21 o                         
  -4 -15   6          6.52          6.29         2.17 o                         
  -3 -15   6         66.27         61.04         3.68 o                         
  -2 -15   6        210.90        195.75         8.37 o                         
  -1 -15   6        102.38        111.78         4.17 o                         
   0 -15   6        187.80        193.68         5.30 o                         
   1 -15   6       1712.76       1741.08        32.56 o                         
   2 -15   6          3.75          4.38         1.61 o                         
   3 -15   6         26.26         30.29         2.71 o                         
   4 -15   6        541.92        539.08        10.57 o                         
   5 -15   6        168.41        164.40         5.76 o                         
   6 -15   6         23.89         34.22         2.55 o                         
   7 -15   6        176.01        168.77         6.63 o                         
   8 -15   6         78.59         75.57         5.02 o                         
   9 -15   6         18.59         15.37         4.80 o                         
  10 -15   6         28.74         28.33         3.93 o                         
  -6 -14   6        143.08        163.55         5.83 o                         
  -5 -14   6        541.81        544.12        11.72 o                         
  -4 -14   6        133.05        131.95         4.90 o                         
  -3 -14   6          9.99          6.76         3.77 o                         
  -2 -14   6        272.15        292.81         6.95 o                         
  -1 -14   6          1.60          0.78         1.43 o                         
   0 -14   6        100.56         95.55         3.50 o                         
   1 -14   6        803.42        855.05        15.78 o                         
   2 -14   6        612.94        617.78        11.72 o                         
   3 -14   6       1564.11       1551.51        26.81 o                         
   4 -14   6        529.04        545.64        10.46 o                         
   5 -14   6       2575.05       2529.07        43.29 o                         
   6 -14   6        254.16        252.65         5.37 o                         
   7 -14   6        395.60        386.01        12.10 o                         
   8 -14   6         90.12         90.55         5.29 o                         
   9 -14   6        446.45        452.66        18.35 o                         
  10 -14   6        270.86        272.69         9.24 o                         
  -6 -13   6        342.26        338.05         8.46 o                         
  -5 -13   6         70.74         70.63         3.95 o                         
  -4 -13   6          4.91          2.90         1.84 o                         
  -3 -13   6        249.58        258.28         6.77 o                         
  -2 -13   6        350.51        332.54         7.38 o                         
  -1 -13   6         33.95         32.10         2.28 o                         
   0 -13   6        132.73        133.23         3.90 o                         
   1 -13   6        199.45        211.72         6.42 o                         
   2 -13   6        178.18        168.72         4.32 o                         
   3 -13   6         45.68         37.06         2.19 o                         
   4 -13   6        105.00         87.95         3.01 o                         
   5 -13   6         50.82         61.83         2.33 o                         
   6 -13   6         20.47         29.39         1.87 o                         
   7 -13   6        108.06         96.99         3.06 o                         
   8 -13   6         94.81         95.50         5.85 o                         
   9 -13   6       2365.87       2377.32        50.48 o                         
  10 -13   6         11.12          6.78         3.19 o                         
  11 -13   6        131.62        157.47         7.40 o                         
  -7 -12   6        114.67        116.23         6.71 o                         
  -6 -12   6         70.26         82.18         9.03 o                         
  -5 -12   6        120.26        125.09         4.58 o                         
  -4 -12   6        958.26        992.65        18.42 o                         
  -3 -12   6         79.26         78.32         3.74 o                         
  -2 -12   6       1504.88       1514.06        26.33 o                         
  -1 -12   6       1734.02       1741.28        29.84 o                         
   0 -12   6       1151.75       1109.78        19.53 o                         
   1 -12   6        309.19        307.19         6.43 o                         
   2 -12   6        598.23        626.48        14.13 o                         
   3 -12   6         20.60         20.21         1.31 o                         
   4 -12   6        174.39        152.88         4.67 o                         
   5 -12   6        555.31        576.59         9.29 o                         
   6 -12   6        180.46        197.23         4.55 o                         
   7 -12   6         59.96         49.85         2.88 o                         
   8 -12   6         50.43         54.76         5.07 o                         
   9 -12   6        164.60        154.70         6.98 o                         
  10 -12   6        395.49        375.28        11.22 o                         
  11 -12   6          3.13          5.76         2.46 o                         
  -8 -11   6         83.07         83.50         4.47 o                         
  -7 -11   6         10.34          5.83         2.10 o                         
  -6 -11   6          6.28          5.32         2.00 o                         
  -5 -11   6        249.19        248.78         6.32 o                         
  -4 -11   6         50.89         54.80         4.05 o                         
  -3 -11   6        256.72        230.80         5.57 o                         
  -2 -11   6        350.10        327.69         6.98 o                         
  -1 -11   6          3.41          3.39         1.34 o                         
   0 -11   6       4122.45       3937.78        65.19 o                         
   1 -11   6        342.32        326.27         8.21 o                         
   2 -11   6         75.28         73.22         2.18 o                         
   3 -11   6        378.41        370.02         6.24 o                         
   4 -11   6        248.36        217.08         5.96 o                         
   5 -11   6          2.35          3.70         0.92 o                         
   6 -11   6        375.33        346.61         7.18 o                         
   7 -11   6        561.69        547.09        10.81 o                         
   8 -11   6        378.23        361.21        13.10 o                         
   9 -11   6       1402.40       1424.38        25.64 o                         
  10 -11   6         56.93         55.84         3.54 o                         
  11 -11   6          5.91         11.64         2.52 o                         
  -8 -10   6         11.48         13.65         2.85 o                         
  -7 -10   6        109.62        122.02         4.62 o                         
  -6 -10   6         15.45         17.83         2.14 o                         
  -5 -10   6        153.99        147.13         4.51 o                         
  -4 -10   6       1170.41       1226.41        18.85 o                         
  -3 -10   6        901.25        838.76        13.14 o                         
  -2 -10   6        649.38        595.21        11.09 o                         
  -1 -10   6        143.11        143.77         3.69 o                         
   0 -10   6       1614.27       1598.10        27.11 o                         
   1 -10   6         38.60         40.15         1.95 o                         
   2 -10   6       1136.95       1092.01        32.52 o                         
   3 -10   6       1351.27       1370.88        20.18 o                         
   4 -10   6        338.53        322.00         6.47 o                         
   5 -10   6          6.12          7.95         0.98 o                         
   6 -10   6        272.05        262.24         5.83 o                         
   7 -10   6        208.67        201.27         5.05 o                         
   8 -10   6         25.35         24.66         3.28 o                         
   9 -10   6        488.57        489.00        11.14 o                         
  10 -10   6         93.99         87.95         4.18 o                         
  11 -10   6         70.58         72.86         4.52 o                         
  -9  -9   6        141.33        134.52         5.29 o                         
  -8  -9   6        195.93        202.55         5.99 o                         
  -7  -9   6          8.31         10.52         2.02 o                         
  -6  -9   6        117.59        101.24         4.80 o                         
  -5  -9   6          0.01          0.10         1.25 o                         
  -4  -9   6         48.38         34.53         1.75 o                         
  -3  -9   6         27.37         18.51         1.33 o                         
  -2  -9   6         18.03         17.85         1.83 o                         
  -1  -9   6         44.15         45.35         1.97 o                         
   0  -9   6       4990.39       4897.53        98.57 o                         
   1  -9   6       1029.36       1092.22        18.71 o                         
   2  -9   6          0.01          2.08         0.85 o                         
   3  -9   6        495.61        457.81        16.69 o                         
   4  -9   6       4602.40       4394.41        72.40 o                         
   5  -9   6        408.13        400.00         6.59 o                         
   6  -9   6         56.05         58.91         2.57 o                         
   7  -9   6          1.93          0.05         1.69 o                         
   8  -9   6          0.83          1.62         1.63 o                         
   9  -9   6         18.19         14.84         1.83 o                         
  10  -9   6          4.49          5.48         1.82 o                         
  11  -9   6         18.22         15.36         2.29 o                         
  -9  -8   6        154.04        158.34         5.84 o                         
  -8  -8   6        139.16        143.63         4.96 o                         
  -7  -8   6        395.46        420.28         9.06 o                         
  -6  -8   6        202.35        203.04         5.29 o                         
  -5  -8   6         65.06         52.20         2.29 o                         
  -4  -8   6         77.89         52.06         2.03 o                         
  -3  -8   6        114.68        103.19         2.92 o                         
  -2  -8   6        743.54        720.11        13.21 o                         
  -1  -8   6         94.32         81.32         2.28 o                         
   0  -8   6         93.46         84.14         2.58 o                         
   1  -8   6       1709.33       1664.96        27.89 o                         
   2  -8   6       1091.50       1189.67        17.42 o                         
   3  -8   6        451.21        505.96         7.88 o                         
   4  -8   6       3300.30       3216.54        53.26 o                         
   5  -8   6          2.09          2.07         1.04 o                         
   6  -8   6        465.56        487.61         9.39 o                         
   7  -8   6        411.09        415.91         7.27 o                         
   8  -8   6        946.68        975.09        15.35 o                         
   9  -8   6          2.02          3.35         1.62 o                         
  10  -8   6          0.44          5.07         1.88 o                         
  11  -8   6        204.45        202.18         5.61 o                         
  -9  -7   6         44.03         41.70         3.35 o                         
  -8  -7   6         37.20         35.83         2.70 o                         
  -7  -7   6         18.24         20.17         2.33 o                         
  -6  -7   6         47.58         54.33         3.57 o                         
  -5  -7   6       1522.86       1564.29        23.14 o                         
  -4  -7   6       1011.03        942.36        14.41 o                         
  -3  -7   6        518.62        446.21         7.25 o                         
  -2  -7   6          2.07          4.71         0.60 o                         
   0  -7   6        279.59        346.27         6.43 o                         
   1  -7   6        423.69        461.62         8.25 o                         
   2  -7   6       2794.82       2952.70        48.71 o                         
   3  -7   6       1431.48       1541.91        25.78 o                         
   4  -7   6        165.45        141.92         4.21 o                         
   5  -7   6        774.76        764.70        13.57 o                         
   6  -7   6         48.55         45.54         2.49 o                         
   7  -7   6         11.86          9.49         1.42 o                         
   8  -7   6         58.99         51.73         2.75 o                         
   9  -7   6         10.64          9.79         1.81 o                         
  10  -7   6         20.40         22.19         2.32 o                         
  11  -7   6         78.46         79.99         4.15 o                         
 -10  -6   6         57.50         52.50         3.65 o                         
  -9  -6   6        103.58         97.77         4.20 o                         
  -8  -6   6        115.35        122.85         4.50 o                         
  -7  -6   6         95.54         86.04         3.10 o                         
  -6  -6   6        127.09        115.96         3.15 o                         
  -5  -6   6        218.40        221.08         4.00 o                         
  -4  -6   6        136.50        138.08         2.71 o                         
  -3  -6   6        196.29        221.68         4.39 o                         
  -2  -6   6        385.37        425.58         8.66 o                         
  -1  -6   6       1611.45       1447.12        37.75 o                         
   0  -6   6        960.67       1089.77        18.42 o                         
   1  -6   6        160.83        143.37         3.74 o                         
   2  -6   6        930.93       1122.46        16.36 o                         
   3  -6   6        438.42        471.70         7.25 o                         
   4  -6   6       2053.07       2196.31       104.98 o                         
   5  -6   6        415.71        424.28         6.97 o                         
   6  -6   6       4562.97       4531.66        64.82 o                         
   7  -6   6       1112.75       1142.56        17.46 o                         
   8  -6   6        737.07        772.57        14.53 o                         
   9  -6   6          2.16          5.32         1.72 o                         
  10  -6   6         94.88        108.42         4.10 o                         
  11  -6   6         44.42         39.22         3.01 o                         
 -10  -5   6        115.48        113.82         4.59 o                         
  -9  -5   6        106.55        105.21         5.18 o                         
  -8  -5   6        186.73        183.37         4.49 o                         
  -7  -5   6        573.91        569.65         9.63 o                         
  -6  -5   6         75.01         57.78         2.30 o                         
  -5  -5   6       1245.50       1217.05        18.28 o                         
  -4  -5   6        427.87        382.87         5.72 o                         
  -3  -5   6         16.23         25.59         1.19 o                         
  -2  -5   6        231.79        242.66         4.13 o                         
  -1  -5   6       1717.97       1802.89        25.89 o                         
   0  -5   6        415.79        456.58         8.06 o                         
   1  -5   6       1806.82       1897.58        38.52 o                         
   2  -5   6         50.48         86.16         1.79 o                         
   3  -5   6        160.30        133.29         2.96 o                         
   4  -5   6         86.27         65.13         1.89 o                         
   5  -5   6        240.85        258.77         4.64 o                         
   6  -5   6         98.26         99.22         2.69 o                         
   7  -5   6         47.00         54.53         2.47 o                         
   8  -5   6         11.80          9.23         2.98 o                         
   9  -5   6          9.10         11.30         1.86 o                         
  10  -5   6        576.19        613.95        10.97 o                         
  11  -5   6         60.37         65.87         4.54 o                         
 -11  -4   6         12.73         11.94         2.99 o                         
 -10  -4   6        109.55        116.95         4.53 o                         
  -9  -4   6        136.28        141.79         4.02 o                         
  -8  -4   6         63.05         66.25         3.40 o                         
  -7  -4   6         58.33         56.23         2.42 o                         
  -6  -4   6         26.04         27.82         1.72 o                         
  -5  -4   6       1092.05       1134.58        19.75 o                         
  -4  -4   6        142.05        162.24         3.47 o                         
  -3  -4   6       5766.77       5823.71        82.72 o                         
  -2  -4   6        836.31        954.73        14.05 o                         
  -1  -4   6      10425.16       9958.62       280.94 o                         
   0  -4   6        124.43        154.18         3.11 o                         
   1  -4   6       2807.25       3005.65        74.69 o                         
   2  -4   6        958.95       1056.60        18.83 o                         
   3  -4   6        644.15        603.92         9.13 o                         
   4  -4   6         97.12         82.25         4.04 o                         
   5  -4   6        194.35        210.41         3.99 o                         
   6  -4   6        527.34        521.02         8.55 o                         
   7  -4   6         99.94         98.38         2.92 o                         
   8  -4   6         90.68        104.84         3.94 o                         
   9  -4   6        192.68        183.86         4.71 o                         
  10  -4   6        178.77        180.50         5.05 o                         
  11  -4   6         77.00         76.18         4.34 o                         
 -11  -3   6        171.13        163.34         5.89 o                         
 -10  -3   6          2.15          3.84         1.63 o                         
  -9  -3   6         49.85         53.30         3.32 o                         
  -8  -3   6        124.51        126.85         3.54 o                         
  -7  -3   6         69.77         64.42         2.39 o                         
  -6  -3   6        547.97        569.16         8.23 o                         
  -5  -3   6         74.61         78.19         1.86 o                         
  -4  -3   6        318.59        367.36         5.52 o                         
  -3  -3   6        489.82        468.06         6.55 o                         
  -2  -3   6       1964.31       2015.78        28.95 o                         
  -1  -3   6       2258.34       2383.40        33.99 o                         
   0  -3   6        252.91        290.38         4.56 o                         
   1  -3   6       8333.12       7966.82       159.40 o                         
   2  -3   6          3.90          7.38         0.56 o                         
   3  -3   6       4308.53       4069.11        57.86 o                         
   4  -3   6         27.51         30.70         1.32 o                         
   5  -3   6          0.89          3.69         1.51 o                         
   6  -3   6          0.42          0.40         0.91 o                         
   7  -3   6        697.19        677.93        11.00 o                         
   8  -3   6         78.38         77.40         2.99 o                         
   9  -3   6         26.36         26.56         2.21 o                         
  10  -3   6        636.45        654.29        11.56 o                         
  11  -3   6          0.01         -2.48         2.48 o                         
 -11  -2   6          1.59          0.94         1.93 o                         
 -10  -2   6        556.21        563.64        10.09 o                         
  -9  -2   6         14.02         14.47         1.47 o                         
  -8  -2   6         93.49        100.66         2.71 o                         
  -7  -2   6        258.70        245.14         4.26 o                         
  -6  -2   6       1119.35       1116.09        15.02 o                         
  -5  -2   6        373.12        428.42         6.20 o                         
  -4  -2   6       1779.03       1784.26        23.13 o                         
  -3  -2   6       2146.95       2073.09        26.69 o                         
  -2  -2   6        349.90        331.12         5.28 o                         
  -1  -2   6          5.52         11.76         0.69 o                         
   0  -2   6          2.65          1.88         0.44 o                         
   1  -2   6       4224.26       4157.20        58.89 o                         
   2  -2   6       1439.38       1481.39        19.08 o                         
   3  -2   6        712.96        696.03        10.50 o                         
   4  -2   6         75.56        100.33         2.37 o                         
   5  -2   6        334.23        337.91         5.83 o                         
   6  -2   6          0.26          0.65         0.97 o                         
   7  -2   6       1036.77       1044.16        16.19 o                         
   8  -2   6          5.11          3.43         1.40 o                         
   9  -2   6         20.32         24.25         2.19 o                         
  10  -2   6          3.04          1.32         1.85 o                         
  11  -2   6         80.08         90.95         5.90 o                         
 -11  -1   6          5.31          1.74         1.46 o                         
 -10  -1   6        439.96        422.14         8.00 o                         
  -9  -1   6         83.11         88.02         2.70 o                         
  -8  -1   6          4.02          0.69         1.03 o                         
  -7  -1   6        195.41        200.21         3.64 o                         
  -6  -1   6       2207.61       2288.88        29.73 o                         
  -5  -1   6        354.99        363.26         5.99 o                         
  -4  -1   6         11.36         12.06         0.72 o                         
  -3  -1   6         53.49         56.85         1.62 o                         
  -2  -1   6       4140.66       3987.53        81.60 o                         
  -1  -1   6          3.62          9.81         0.64 o                         
   0  -1   6       2009.27       1999.25        28.59 o                         
   1  -1   6       5901.40       6016.02        76.05 o                         
   2  -1   6          5.97          5.56         0.47 o                         
   3  -1   6        438.95        480.08         8.73 o                         
   4  -1   6          9.45         19.10         1.40 o                         
   5  -1   6       3362.50       3284.10        47.30 o                         
   6  -1   6          1.49          4.52         1.44 o                         
   7  -1   6        545.22        532.01        10.99 o                         
   8  -1   6         37.15         44.36         2.58 o                         
   9  -1   6          0.00         -2.05         2.05 o                         
  10  -1   6         24.23         21.67         3.01 o                         
  11  -1   6         14.56          4.95         3.12 o                         
 -11   0   6         18.79         15.43         1.87 o                         
 -10   0   6          1.14          0.30         1.21 o                         
  -9   0   6          0.98          2.21         1.15 o                         
  -8   0   6        446.89        445.69         6.86 o                         
  -7   0   6        426.72        441.31         6.64 o                         
  -6   0   6       1023.25        942.21        12.78 o                         
  -5   0   6          3.58          0.86         0.61 o                         
  -4   0   6       1245.40       1333.08        17.43 o                         
  -3   0   6         40.31         41.56         1.23 o                         
  -2   0   6         74.94         82.76         2.45 o                         
  -1   0   6       1568.68       1634.84        23.47 o                         
   0   0   6       1534.88       1558.99        25.47 o                         
   1   0   6          0.36          1.29         0.39 o                         
   2   0   6       1991.46       2245.74        28.77 o                         
   3   0   6        660.47        673.01         9.10 o                         
   4   0   6        292.16        285.64         4.34 o                         
   5   0   6       1312.54       1244.47        21.94 o                         
   6   0   6        104.07         95.01         4.63 o                         
   7   0   6         42.94         43.15         3.60 o                         
   8   0   6          0.30         -0.17         1.80 o                         
   9   0   6        682.92        715.96        14.45 o                         
  10   0   6         62.09         60.89         5.03 o                         
 -12   1   6         16.16         17.15         2.47 o                         
 -11   1   6        164.89        161.45         4.27 o                         
 -10   1   6         17.52         17.58         1.53 o                         
  -9   1   6        144.29        147.49         3.42 o                         
  -8   1   6          9.57         11.72         1.21 o                         
  -7   1   6         12.32         15.96         1.32 o                         
  -6   1   6        411.42        422.86         6.24 o                         
  -5   1   6         86.46         81.38         2.08 o                         
  -4   1   6       3495.82       3279.43        46.91 o                         
  -3   1   6        337.74        373.23         6.95 o                         
  -2   1   6      13879.87      13556.33       382.39 o                         
  -1   1   6          0.36          1.44         0.45 o                         
   0   1   6        187.75        186.45         3.45 o                         
   1   1   6         19.47         29.35         0.93 o                         
   2   1   6       3291.85       3493.12        44.51 o                         
   3   1   6         29.12         56.02         2.07 o                         
   4   1   6          0.03          0.93         0.77 o                         
   5   1   6       3868.61       4042.09        51.83 o                         
   6   1   6        136.49        149.01         3.45 o                         
   7   1   6        366.83        407.59         9.07 o                         
   8   1   6        166.28        174.91         5.42 o                         
   9   1   6          0.43         -0.55         3.35 o                         
  10   1   6          2.07          3.33         2.43 o                         
 -12   2   6          0.57          0.64         2.15 o                         
 -11   2   6          9.25          6.66         1.56 o                         
 -10   2   6          0.43          0.12         1.72 o                         
  -9   2   6        554.45        551.79         8.38 o                         
  -8   2   6         14.39         10.88         1.11 o                         
  -7   2   6        357.19        355.75         6.30 o                         
  -6   2   6          0.37          2.98         0.92 o                         
  -5   2   6        158.15        168.11         3.32 o                         
  -4   2   6       2046.77       2272.42        32.74 o                         
  -3   2   6        290.70        292.98         4.83 o                         
  -2   2   6       2598.33       2771.52        35.44 o                         
  -1   2   6          0.07          1.15         0.43 o                         
   0   2   6       7055.33       6946.52       135.67 o                         
   1   2   6        500.60        540.94         7.37 o                         
   2   2   6       7854.25       7806.02        98.74 o                         
   3   2   6        227.58        230.92         4.19 o                         
   4   2   6         25.65         21.27         1.75 o                         
   5   2   6         35.94         45.64         1.98 o                         
   6   2   6        439.87        407.96         7.61 o                         
   7   2   6        466.56        465.36         8.36 o                         
   8   2   6         28.37         22.72         3.30 o                         
   9   2   6        331.17        371.63        16.53 o                         
  10   2   6        103.33         92.85         5.96 o                         
 -12   3   6         13.69         10.84         6.73 o                         
 -11   3   6        590.22        588.73         9.59 o                         
 -10   3   6        100.35        102.94         3.37 o                         
  -9   3   6        179.37        182.32         4.94 o                         
  -8   3   6        185.98        185.49         4.12 o                         
  -7   3   6       2091.41       2140.24        31.37 o                         
  -6   3   6         73.40         74.96         2.24 o                         
  -5   3   6       1531.68       1428.81        71.53 o                         
  -4   3   6       1418.67       1307.36        22.37 o                         
  -3   3   6        197.71        238.06         3.69 o                         
  -2   3   6         13.36         10.61         0.67 o                         
  -1   3   6       1748.38       1816.88        23.48 o                         
   0   3   6       5722.55       5709.23        66.04 o                         
   1   3   6        970.57        944.38        14.00 o                         
   2   3   6         73.92         79.36         2.03 o                         
   3   3   6         67.29         65.83         1.99 o                         
   4   3   6        923.50        953.45        14.57 o                         
   5   3   6         81.97         82.24         2.55 o                         
   6   3   6        457.24        469.62         8.19 o                         
   7   3   6         15.44         15.52         1.61 o                         
   8   3   6          8.62          6.66         2.64 o                         
   9   3   6        164.73        158.16         5.79 o                         
 -12   4   6         31.67         29.95         3.68 o                         
 -11   4   6         73.28         66.91         3.14 o                         
 -10   4   6          0.76         -0.10         1.36 o                         
  -9   4   6       1195.04       1170.22        18.66 o                         
  -8   4   6        201.02        190.43         4.20 o                         
  -7   4   6        997.85        982.83        15.18 o                         
  -6   4   6        730.96        714.45        11.24 o                         
  -5   4   6         47.27         69.76         2.61 o                         
  -4   4   6        148.62        132.00         2.86 o                         
  -3   4   6       1379.87       1361.29        17.88 o                         
  -2   4   6         88.01        118.13         2.21 o                         
  -1   4   6         18.86         43.83         1.24 o                         
   0   4   6       2304.44       2134.35        27.54 o                         
   1   4   6        256.76        273.41         5.39 o                         
   2   4   6          6.01         10.50         1.39 o                         
   3   4   6        313.84        333.55         5.83 o                         
   4   4   6       1776.24       1788.80        26.44 o                         
   5   4   6        272.93        287.93         5.52 o                         
   6   4   6          7.66          7.15         1.38 o                         
   7   4   6         61.04         65.29         2.94 o                         
   8   4   6          5.38          5.36         1.56 o                         
   9   4   6        106.24        104.89         6.04 o                         
 -12   5   6        266.35        270.01        10.77 o                         
 -11   5   6        111.18        109.44         4.77 o                         
 -10   5   6         26.59         26.61         2.04 o                         
  -9   5   6        245.03        237.86         5.22 o                         
  -8   5   6        277.68        277.32         7.29 o                         
  -7   5   6       2426.81       2435.38        35.62 o                         
  -6   5   6          1.59          1.00         0.91 o                         
  -5   5   6       2199.77       2284.31        38.35 o                         
  -4   5   6        893.47        891.37        12.10 o                         
  -3   5   6         41.32         27.91         1.40 o                         
  -2   5   6        569.57        546.28         7.65 o                         
  -1   5   6          0.13          1.59         0.60 o                         
   0   5   6         53.09         43.66         1.38 o                         
   1   5   6         18.04         21.38         1.13 o                         
   2   5   6         39.87         41.88         1.78 o                         
   3   5   6        258.45        286.84         5.27 o                         
   4   5   6       1389.12       1391.49        20.97 o                         
   5   5   6          2.91          5.64         1.26 o                         
   6   5   6          6.44          5.48         1.50 o                         
   7   5   6         22.79         19.13         1.93 o                         
   8   5   6        288.52        296.61        11.34 o                         
   9   5   6         85.25         78.30         8.46 o                         
 -12   6   6         29.16         24.38         3.11 o                         
 -11   6   6         26.35         26.64         3.66 o                         
 -10   6   6         35.79         37.71         2.36 o                         
  -9   6   6         28.00         28.16         2.11 o                         
  -8   6   6         60.08         60.66         2.73 o                         
  -7   6   6       2588.82       2567.07        37.52 o                         
  -6   6   6         84.83         92.73         2.75 o                         
  -5   6   6       3046.76       2977.44        43.02 o                         
  -4   6   6        351.10        369.79         6.29 o                         
  -3   6   6       2502.80       2443.14        35.36 o                         
  -2   6   6         63.40         52.13         1.75 o                         
  -1   6   6          0.10          1.08         0.63 o                         
   0   6   6         11.53         16.87         1.21 o                         
   1   6   6        297.88        284.44         4.58 o                         
   2   6   6         74.24         80.57         2.41 o                         
   3   6   6          5.19          6.83         1.17 o                         
   4   6   6          0.08          1.01         1.21 o                         
   5   6   6         51.58         58.22         2.65 o                         
   6   6   6          9.89          9.65         1.68 o                         
   7   6   6         33.93         32.64         4.54 o                         
   8   6   6         59.75         48.31         3.24 o                         
 -12   7   6          0.24         -0.62         2.41 o                         
 -11   7   6          2.02         -0.10         2.92 o                         
 -10   7   6         93.48         88.67         5.16 o                         
  -9   7   6          8.38          6.42         1.49 o                         
  -8   7   6        138.42        139.82         3.70 o                         
  -7   7   6         34.95         34.70         2.07 o                         
  -6   7   6       1627.56       1564.04        26.92 o                         
  -5   7   6       3643.61       3617.84        46.59 o                         
  -4   7   6       1931.09       1836.60        24.12 o                         
  -3   7   6         96.14         97.99         2.28 o                         
  -2   7   6        502.80        497.39        19.47 o                         
  -1   7   6       3857.96       3659.70        52.48 o                         
   0   7   6        359.99        331.57         6.43 o                         
   1   7   6        496.21        493.54         7.33 o                         
   2   7   6        545.84        535.38         8.86 o                         
   3   7   6          3.78          3.97         1.53 o                         
   4   7   6        211.78        211.04         7.32 o                         
   5   7   6          0.09         -1.17         1.32 o                         
   6   7   6        122.54        121.90         4.39 o                         
   7   7   6         29.19         26.37         2.45 o                         
   8   7   6        136.54        155.58         5.37 o                         
 -12   8   6        272.30        278.99         9.92 o                         
 -11   8   6         19.08         19.58         2.26 o                         
 -10   8   6        293.06        306.75         6.64 o                         
  -9   8   6        101.49        100.99         3.58 o                         
  -8   8   6        278.13        301.80         6.02 o                         
  -7   8   6         84.58         86.49         2.75 o                         
  -6   8   6       1628.22       1628.55        21.76 o                         
  -5   8   6       1179.12       1165.49        15.83 o                         
  -4   8   6        570.12        528.35         7.79 o                         
  -3   8   6          9.58         10.70         1.09 o                         
  -2   8   6         79.73         74.13         2.30 o                         
  -1   8   6          4.94          5.64         0.97 o                         
   0   8   6        900.47        874.99        15.79 o                         
   1   8   6        806.87        780.93        16.93 o                         
   2   8   6        182.59        177.65         3.63 o                         
   3   8   6        423.57        419.76         8.68 o                         
   4   8   6         36.67         39.27         2.46 o                         
   5   8   6        378.67        388.76         8.67 o                         
   6   8   6          7.01          3.03         1.83 o                         
   7   8   6          0.08         -1.05         1.91 o                         
 -11   9   6          7.41          7.47         1.81 o                         
 -10   9   6        520.29        518.39         9.53 o                         
  -9   9   6        222.02        234.56         5.64 o                         
  -8   9   6        101.27        108.43         3.55 o                         
  -7   9   6        257.92        257.43         4.85 o                         
  -6   9   6         45.59         46.19         2.13 o                         
  -5   9   6         98.01        103.29         2.64 o                         
  -4   9   6        244.99        239.68         4.24 o                         
  -3   9   6        164.12        166.76         3.35 o                         
  -2   9   6          0.48          1.36         0.92 o                         
  -1   9   6       3536.96       3245.63       114.55 o                         
   0   9   6         31.08         35.71         2.63 o                         
   1   9   6        271.17        263.05         5.29 o                         
   2   9   6        193.46        189.99         4.54 o                         
   3   9   6        230.81        246.74         7.66 o                         
   4   9   6        294.07        298.35         7.11 o                         
   5   9   6         59.50         57.98         7.76 o                         
   6   9   6          1.42         -0.55         1.88 o                         
 -11  10   6         35.34         28.79         2.64 o                         
 -10  10   6        188.26        175.67         5.42 o                         
  -9  10   6        399.17        397.27         7.72 o                         
  -8  10   6       2141.40       2221.24        33.29 o                         
  -7  10   6        407.82        377.15        19.76 o                         
  -6  10   6        664.48        658.97        13.50 o                         
  -5  10   6        470.23        452.79        16.79 o                         
  -4  10   6          0.01          1.05         1.02 o                         
  -3  10   6         61.38         58.58         2.39 o                         
  -2  10   6         40.90         36.64         2.00 o                         
  -1  10   6         80.46         65.77         3.15 o                         
   0  10   6       1695.29       1676.13        77.91 o                         
   1  10   6        133.64        124.53         6.07 o                         
   2  10   6        106.32         96.68         3.66 o                         
   3  10   6       1383.92       1412.56        25.10 o                         
   4  10   6         24.40         23.30         2.43 o                         
   5  10   6         56.85         58.92         3.89 o                         
   6  10   6         83.58         80.23         5.68 o                         
 -11  11   6          5.16          3.62         1.74 o                         
 -10  11   6        391.92        400.89         8.06 o                         
  -9  11   6         86.67         86.84         3.54 o                         
  -8  11   6        130.29        121.56         4.53 o                         
  -7  11   6        152.89        156.58         4.84 o                         
  -6  11   6        533.69        560.33         9.70 o                         
  -5  11   6        318.43        327.94         6.34 o                         
  -4  11   6       1406.05       1370.39        50.17 o                         
  -3  11   6        246.27        257.95         5.27 o                         
  -2  11   6        106.02        101.66         4.67 o                         
  -1  11   6        448.54        443.32        16.76 o                         
   0  11   6          0.19          0.04         1.58 o                         
   1  11   6        305.46        297.96         6.79 o                         
   2  11   6         61.99         65.14         3.61 o                         
   3  11   6         18.22         18.11         2.27 o                         
   4  11   6        155.33        157.75         5.89 o                         
   5  11   6          5.83          5.12         2.91 o                         
 -10  12   6         56.45         59.23         3.71 o                         
  -9  12   6         70.41         71.38         3.87 o                         
  -8  12   6        186.44        202.59         5.87 o                         
  -7  12   6         82.52         85.92         5.12 o                         
  -6  12   6        577.96        614.67        12.24 o                         
  -5  12   6         15.12         21.20         2.96 o                         
  -4  12   6          2.46          3.25         1.60 o                         
  -3  12   6        492.30        505.48        10.19 o                         
  -2  12   6        241.12        241.05         7.60 o                         
  -1  12   6        410.58        384.08        10.53 o                         
   0  12   6        545.78        545.49        13.79 o                         
   1  12   6        711.93        735.10        17.73 o                         
   2  12   6          7.14          5.28         1.83 o                         
   3  12   6        134.13        133.78         7.96 o                         
   4  12   6         95.13         89.04         4.39 o                         
 -10  13   6         44.64         51.52         7.98 o                         
  -9  13   6        267.15        273.69         7.26 o                         
  -8  13   6        543.74        544.94        11.46 o                         
  -7  13   6        178.36        194.96         6.01 o                         
  -6  13   6        674.77        677.15        13.42 o                         
  -5  13   6          0.70          0.80         1.66 o                         
  -4  13   6          3.74          5.89         1.80 o                         
  -3  13   6        178.79        180.53         5.13 o                         
  -2  13   6         36.63         38.06         4.61 o                         
  -1  13   6        263.53        263.12         8.49 o                         
   0  13   6         99.90         96.66         7.29 o                         
   1  13   6        170.42        162.92         6.64 o                         
   2  13   6         64.86         63.63         6.25 o                         
   3  13   6         16.44         17.10         2.32 o                         
  -9  14   6        239.56        231.37         7.02 o                         
  -8  14   6         81.17         67.39         5.77 o                         
  -7  14   6          3.98          3.87         1.99 o                         
  -6  14   6        378.47        386.73         8.98 o                         
  -5  14   6         71.23         75.47         3.97 o                         
  -4  14   6        601.35        614.89        12.37 o                         
  -3  14   6         80.71         80.94         4.98 o                         
  -2  14   6        239.94        240.18        11.34 o                         
  -1  14   6          2.72          3.73         2.35 o                         
   0  14   6         13.84         15.54         5.57 o                         
   1  14   6        122.69        118.99         8.46 o                         
   2  14   6         65.21         67.16         5.28 o                         
  -9  15   6        475.97        457.21        11.02 o                         
  -8  15   6         33.51         29.59         5.57 o                         
  -7  15   6         16.39         14.67         2.48 o                         
  -6  15   6        202.35        216.89         6.45 o                         
  -5  15   6          5.93          2.32         5.09 o                         
  -4  15   6          0.27          2.36         1.91 o                         
  -3  15   6        598.42        654.36        45.25 o                         
  -2  15   6        152.33        144.30        10.76 o                         
  -1  15   6          1.96          5.85         2.72 o                         
   0  15   6        198.16        199.94         8.94 o                         
   1  15   6          0.16          3.41         2.68 o                         
  -7  16   6        101.86        101.38         4.94 o                         
  -6  16   6         19.56         16.57         2.84 o                         
  -5  16   6        698.45        690.73        14.03 o                         
  -4  16   6         22.74         23.52         3.55 o                         
  -3  16   6        152.69        161.01         7.40 o                         
  -2  16   6        128.63        126.10         6.40 o                         
  -1  16   6         24.35         22.27         3.32 o                         
   0  16   6         73.14         67.09         5.47 o                         
  -5  17   6        282.76        277.24        12.67 o                         
  -4  17   6       1067.33       1054.19        26.03 o                         
  -3  17   6         16.82         19.97         5.28 o                         
   2 -20   7        106.42        118.39         5.08 o                         
   3 -20   7          0.74          2.05         2.51 o                         
   4 -20   7         17.82         17.35         7.49 o                         
   5 -20   7         54.06         53.42         6.34 o                         
   0 -19   7         89.55         87.47         5.96 o                         
   1 -19   7          0.34          1.80         2.24 o                         
   2 -19   7        222.71        230.77        17.78 o                         
   3 -19   7          6.09          4.96         2.50 o                         
   4 -19   7         80.78         79.86         4.89 o                         
   5 -19   7          7.93          5.89         2.43 o                         
   6 -19   7        549.17        552.83        11.53 o                         
   7 -19   7        177.66        183.28         5.64 o                         
  -2 -18   7          6.50          6.82         4.19 o                         
  -1 -18   7         20.89         16.66         3.09 o                         
   0 -18   7        201.06        198.93        11.83 o                         
   1 -18   7        128.10        133.31        10.29 o                         
   2 -18   7        219.21        231.57         7.98 o                         
   3 -18   7        246.40        253.21         6.38 o                         
   4 -18   7          4.64          7.17         1.93 o                         
   5 -18   7        244.93        230.28         7.34 o                         
   6 -18   7        560.87        568.87        11.64 o                         
   7 -18   7        219.63        212.80        10.95 o                         
   8 -18   7        197.29        198.90         7.75 o                         
  -3 -17   7        118.66        111.11         5.04 o                         
  -2 -17   7          2.41          1.30         2.40 o                         
  -1 -17   7         25.58         19.94         3.94 o                         
   0 -17   7        105.22        125.45         4.85 o                         
   1 -17   7         79.68         79.96         3.82 o                         
   2 -17   7        166.32        172.58         5.11 o                         
   3 -17   7          8.39         10.06         2.16 o                         
   4 -17   7         17.67         17.04         1.69 o                         
   5 -17   7        369.66        374.60        10.12 o                         
   6 -17   7         36.46         31.65         3.34 o                         
   7 -17   7        146.79        125.66         7.02 o                         
   8 -17   7          6.92          4.44         2.90 o                         
   9 -17   7        115.30        119.20         6.45 o                         
  -4 -16   7         52.79         49.98         3.73 o                         
  -3 -16   7         65.29         64.75         5.03 o                         
  -2 -16   7         10.21          9.87         2.16 o                         
  -1 -16   7       1444.00       1479.54        26.40 o                         
   0 -16   7        183.55        187.78         8.19 o                         
   1 -16   7          4.62          5.11         1.76 o                         
   2 -16   7        249.28        247.61         6.20 o                         
   3 -16   7       1261.30       1236.02        25.98 o                         
   4 -16   7        950.35        977.41        17.90 o                         
   5 -16   7         45.75         55.95         5.48 o                         
   6 -16   7          6.45          5.94         1.75 o                         
   7 -16   7        153.14        147.81         4.55 o                         
   8 -16   7        100.68        102.88         8.25 o                         
   9 -16   7          9.09          6.42         3.46 o                         
  -5 -15   7         18.38         19.78         2.62 o                         
  -4 -15   7          5.80          9.05         2.36 o                         
  -3 -15   7          8.26          6.19         1.98 o                         
  -2 -15   7         27.81         29.98         2.42 o                         
  -1 -15   7         25.93         26.98         2.29 o                         
   0 -15   7         63.23         67.23         3.35 o                         
   1 -15   7        196.44        193.66         8.16 o                         
   2 -15   7        140.12        156.15         4.53 o                         
   3 -15   7        186.54        197.83         6.25 o                         
   4 -15   7          6.93          1.48         1.84 o                         
   5 -15   7         61.78         64.92         2.99 o                         
   6 -15   7       1205.63       1224.20        23.44 o                         
   7 -15   7       1437.82       1377.31        24.29 o                         
   8 -15   7          0.11          1.44         2.79 o                         
   9 -15   7         23.65         22.87         5.00 o                         
  10 -15   7          0.25         -2.84         2.84 o                         
  -6 -14   7          3.22          2.66         2.76 o                         
  -5 -14   7        310.62        318.73         8.01 o                         
  -4 -14   7        179.41        185.07         5.57 o                         
  -3 -14   7        133.95        137.08         4.60 o                         
  -2 -14   7         10.55          9.72         2.56 o                         
  -1 -14   7        478.12        482.83         9.83 o                         
   0 -14   7        571.42        580.45        11.87 o                         
   1 -14   7        543.08        557.49        15.57 o                         
   2 -14   7         77.29         82.24         3.21 o                         
   3 -14   7       1371.68       1330.48        23.19 o                         
   4 -14   7        104.80        103.36         3.54 o                         
   5 -14   7          0.13          0.14         1.21 o                         
   6 -14   7          6.19          5.09         1.28 o                         
   7 -14   7        199.83        192.49         8.74 o                         
   8 -14   7         99.61        105.53         5.50 o                         
   9 -14   7          7.28          2.73         2.24 o                         
  10 -14   7        236.93        231.50         8.63 o                         
  -6 -13   7         28.58         29.43         2.88 o                         
  -5 -13   7         57.67         56.24         3.68 o                         
  -4 -13   7         18.70         19.32         2.20 o                         
  -3 -13   7        654.27        622.58        12.27 o                         
  -2 -13   7         79.49         87.62         4.35 o                         
  -1 -13   7        315.05        311.42         7.13 o                         
   0 -13   7        161.27        170.66         4.46 o                         
   1 -13   7         92.42         91.10         3.16 o                         
   2 -13   7          2.60          1.11         1.42 o                         
   3 -13   7          0.64          1.88         1.07 o                         
   4 -13   7        646.55        664.05        14.95 o                         
   5 -13   7       1186.41       1250.34        18.88 o                         
   6 -13   7         55.61         55.16         3.13 o                         
   7 -13   7        546.85        500.11        12.42 o                         
   8 -13   7        905.84        891.13        20.65 o                         
   9 -13   7          0.05          1.56         2.02 o                         
  10 -13   7        551.39        509.03        11.03 o                         
  11 -13   7         19.13          9.29         3.60 o                         
  -7 -12   7         66.70         62.26         4.20 o                         
  -6 -12   7         87.83         91.34         6.72 o                         
  -5 -12   7        233.43        232.81         6.21 o                         
  -4 -12   7        239.02        234.79         6.02 o                         
  -3 -12   7        104.27        114.00         3.87 o                         
  -2 -12   7          4.78          3.55         2.38 o                         
  -1 -12   7        176.35        177.77         4.57 o                         
   0 -12   7          6.08          5.82         1.27 o                         
   1 -12   7        350.55        347.81         6.94 o                         
   2 -12   7        134.61        135.18         3.86 o                         
   3 -12   7        110.65        118.68         3.66 o                         
   4 -12   7        163.95        166.18         4.10 o                         
   5 -12   7        512.19        485.33        11.06 o                         
   6 -12   7          2.43          3.00         1.02 o                         
   7 -12   7         15.68         16.38         1.92 o                         
   8 -12   7          3.09          2.99         2.19 o                         
   9 -12   7        238.37        242.00         6.51 o                         
  10 -12   7          6.91          2.88         2.72 o                         
  11 -12   7        403.41        398.81         9.45 o                         
  -8 -11   7         35.19         37.12         3.26 o                         
  -7 -11   7        128.58        140.39         5.14 o                         
  -6 -11   7        214.34        210.91         6.02 o                         
  -5 -11   7         19.42         23.80         2.84 o                         
  -4 -11   7       1445.85       1373.02        20.94 o                         
  -3 -11   7         46.54         46.21         3.42 o                         
  -2 -11   7       1047.43       1056.21        18.71 o                         
  -1 -11   7         69.40         67.71         2.64 o                         
   0 -11   7       1078.22       1040.27        18.19 o                         
   1 -11   7       4716.33       4583.70        92.66 o                         
   2 -11   7       1564.24       1534.19        22.58 o                         
   3 -11   7         50.65         42.51         2.68 o                         
   4 -11   7        165.37        147.29         5.05 o                         
   5 -11   7        892.24        897.39        13.69 o                         
   6 -11   7         22.71         22.65         1.84 o                         
   7 -11   7        100.54         99.63         3.64 o                         
   8 -11   7        448.37        442.78        15.53 o                         
   9 -11   7         89.79         81.82         4.10 o                         
  10 -11   7         64.19         55.09         4.70 o                         
  11 -11   7          0.65          2.46         2.31 o                         
  -8 -10   7          0.64         -2.10         2.10 o                         
  -7 -10   7        110.01        112.61         4.51 o                         
  -6 -10   7         46.94         40.50         4.79 o                         
  -5 -10   7         28.79         27.85         2.14 o                         
  -4 -10   7        201.29        184.75         4.24 o                         
  -3 -10   7        135.56        107.55         2.94 o                         
  -2 -10   7       2102.80       1973.61        33.43 o                         
  -1 -10   7        115.25         95.61         2.98 o                         
   0 -10   7       4644.15       4536.26        91.57 o                         
   1 -10   7        222.87        224.69         4.84 o                         
   2 -10   7       5694.87       5542.45        78.81 o                         
   3 -10   7       1239.26       1218.61        20.86 o                         
   4 -10   7       1200.14       1233.31        22.81 o                         
   5 -10   7          0.04          1.75         0.91 o                         
   6 -10   7        540.22        532.94        10.17 o                         
   7 -10   7         29.75         23.98         1.94 o                         
   8 -10   7        562.68        549.89        18.58 o                         
   9 -10   7        477.31        481.19        10.20 o                         
  10 -10   7        177.80        177.04         5.56 o                         
  11 -10   7          6.69          3.75         2.39 o                         
  -9  -9   7        123.57        123.13         5.06 o                         
  -8  -9   7          4.16          3.21         2.03 o                         
  -7  -9   7        165.28        168.17         5.10 o                         
  -6  -9   7          7.09          7.84         1.85 o                         
  -5  -9   7        100.04        101.18         4.39 o                         
  -4  -9   7       2104.49       1867.90        24.72 o                         
  -3  -9   7         33.71         28.56         1.93 o                         
  -2  -9   7       1073.83       1048.64        20.71 o                         
  -1  -9   7       2041.93       1986.17        33.80 o                         
   0  -9   7       1829.39       1776.75        29.88 o                         
   1  -9   7        117.79        109.77         4.09 o                         
   2  -9   7        187.40        203.74         4.69 o                         
   3  -9   7        247.82        258.32         4.54 o                         
   4  -9   7       3652.77       3652.74        66.22 o                         
   5  -9   7        180.25        186.80         4.44 o                         
   6  -9   7          1.00          9.60         1.72 o                         
   7  -9   7        177.20        188.53         5.03 o                         
   8  -9   7        302.18        297.91         9.62 o                         
   9  -9   7          1.67          2.83         1.67 o                         
  10  -9   7         10.90          9.80         2.03 o                         
  11  -9   7        211.83        224.04         5.75 o                         
  -9  -8   7         64.13         75.00         4.14 o                         
  -8  -8   7          9.47          5.82         1.96 o                         
  -7  -8   7        452.94        453.62         9.58 o                         
  -6  -8   7        643.86        603.03        11.69 o                         
  -5  -8   7          3.00          2.39         1.05 o                         
  -4  -8   7          1.01          2.93         0.84 o                         
  -3  -8   7        135.17        142.04         2.74 o                         
  -2  -8   7          5.81          6.92         1.01 o                         
  -1  -8   7         16.37         20.75         2.50 o                         
   0  -8   7       5510.78       5654.98        92.78 o                         
   1  -8   7          3.92          6.92         1.54 o                         
   2  -8   7         80.90         62.91         2.57 o                         
   3  -8   7       4057.17       4176.48        59.47 o                         
   4  -8   7       2152.84       2129.16        30.75 o                         
   5  -8   7        137.08        139.35         3.66 o                         
   6  -8   7        849.62        841.89        15.13 o                         
   7  -8   7        228.98        229.68         5.57 o                         
   8  -8   7        469.68        497.21        18.18 o                         
   9  -8   7          6.86          5.70         1.73 o                         
  10  -8   7        100.57        102.56         3.91 o                         
  11  -8   7        101.80         93.12         4.37 o                         
  -9  -7   7        162.44        171.32         5.51 o                         
  -8  -7   7          3.00          2.86         1.77 o                         
  -7  -7   7        323.11        334.96         7.84 o                         
  -6  -7   7        142.14        149.84         5.20 o                         
  -5  -7   7        538.96        504.29        12.09 o                         
  -4  -7   7         17.17          8.49         1.21 o                         
  -3  -7   7         29.60         31.98         1.69 o                         
  -2  -7   7          0.80          1.44         0.64 o                         
  -1  -7   7         21.63         24.77         1.52 o                         
   0  -7   7        860.24        770.95        13.35 o                         
   1  -7   7         11.15          6.24         0.78 o                         
   2  -7   7        812.83        876.68        12.97 o                         
   3  -7   7         42.77         53.90         1.75 o                         
   4  -7   7       6530.34       6487.40       111.90 o                         
   5  -7   7          1.26          1.10         1.03 o                         
   6  -7   7          6.63          9.16         1.28 o                         
   7  -7   7          0.12          1.31         1.25 o                         
   8  -7   7       2204.88       2220.74        34.94 o                         
   9  -7   7        240.04        244.17         5.52 o                         
  10  -7   7         85.54         94.81         3.89 o                         
  11  -7   7          7.27          6.35         2.37 o                         
 -10  -6   7        139.64        146.79         7.11 o                         
  -9  -6   7        134.54        151.70         5.14 o                         
  -8  -6   7          0.67          0.07         1.62 o                         
  -7  -6   7        173.87        167.17         4.46 o                         
  -6  -6   7        906.89        838.03        13.26 o                         
  -5  -6   7       1076.15       1029.09        14.11 o                         
  -4  -6   7          2.38          8.10         0.87 o                         
  -3  -6   7       4446.06       4168.05        95.79 o                         
  -2  -6   7        928.49       1027.46        15.28 o                         
  -1  -6   7          1.42          6.00         1.23 o                         
   0  -6   7        449.98        512.75         9.06 o                         
   1  -6   7       1355.68       1538.02        25.74 o                         
   2  -6   7        711.93        688.16        10.28 o                         
   3  -6   7        331.84        354.07         6.43 o                         
   4  -6   7       3764.31       3750.58        53.56 o                         
   5  -6   7        767.43        763.84        11.77 o                         
   6  -6   7         99.66        107.76         3.62 o                         
   7  -6   7          6.82          7.94         1.46 o                         
   8  -6   7        706.24        716.58        11.89 o                         
   9  -6   7        102.53        114.23         3.94 o                         
  10  -6   7        224.69        218.68         5.59 o                         
  11  -6   7         41.07         37.29         7.52 o                         
 -10  -5   7         19.62         21.60         2.88 o                         
  -9  -5   7        320.46        322.56         7.58 o                         
  -8  -5   7         12.66         13.23         1.66 o                         
  -7  -5   7          0.13         -0.20         1.19 o                         
  -6  -5   7         70.01         73.52         2.52 o                         
  -5  -5   7        229.41        226.38         4.39 o                         
  -4  -5   7        317.95        313.94         4.86 o                         
  -3  -5   7         24.27         32.64         2.19 o                         
  -2  -5   7       1401.04       1393.82        18.18 o                         
  -1  -5   7       5950.45       6173.45       119.45 o                         
   0  -5   7        468.57        534.88         9.87 o                         
   1  -5   7       1841.65       1725.45        35.13 o                         
   2  -5   7        723.90        869.21        24.11 o                         
   3  -5   7         34.55         29.30         1.74 o                         
   4  -5   7          0.22          2.84         0.72 o                         
   5  -5   7        355.83        351.39         5.98 o                         
   6  -5   7        134.41        133.41         3.26 o                         
   7  -5   7         62.90         81.01         2.81 o                         
   8  -5   7       2439.59       2535.96        43.23 o                         
   9  -5   7       1792.73       1802.50        27.31 o                         
  10  -5   7          0.80         -1.95         1.95 o                         
  11  -5   7          6.90          8.27         2.27 o                         
 -11  -4   7         81.25        100.49         7.88 o                         
 -10  -4   7         51.25         50.31         3.46 o                         
  -9  -4   7          2.12          3.57         1.50 o                         
  -8  -4   7          0.25          0.36         1.29 o                         
  -7  -4   7         12.88         13.18         1.45 o                         
  -6  -4   7       1885.06       1791.78        26.47 o                         
  -5  -4   7       3379.74       3298.26        47.47 o                         
  -4  -4   7       1193.44       1183.58        14.33 o                         
  -3  -4   7          8.89         14.33         0.94 o                         
  -2  -4   7       1472.98       1417.66        23.82 o                         
  -1  -4   7         32.93         24.03         1.23 o                         
   0  -4   7        801.24        861.87        12.71 o                         
   1  -4   7       9602.25      10000.36       245.87 o                         
   2  -4   7         74.94         70.15         1.86 o                         
   3  -4   7         17.16         13.76         1.64 o                         
   4  -4   7         91.22         71.94         1.94 o                         
   5  -4   7         74.23         71.05         2.14 o                         
   6  -4   7        174.38        170.36         3.72 o                         
   7  -4   7         34.28         35.71         2.36 o                         
   8  -4   7         10.07         13.11         1.80 o                         
   9  -4   7          1.68          2.93         1.80 o                         
  10  -4   7        588.30        583.50        10.60 o                         
  11  -4   7          1.62         -1.32         1.93 o                         
 -11  -3   7          0.59          1.44         2.70 o                         
 -10  -3   7        236.91        237.18         5.57 o                         
  -9  -3   7        106.58        111.39         3.56 o                         
  -8  -3   7        104.32        113.74         2.88 o                         
  -7  -3   7        761.68        719.28        10.25 o                         
  -6  -3   7         80.27         75.96         2.04 o                         
  -5  -3   7        291.16        292.94         4.58 o                         
  -4  -3   7        187.78        206.96         4.39 o                         
  -3  -3   7          1.01          4.75         0.62 o                         
  -2  -3   7        768.01        724.55         9.69 o                         
  -1  -3   7      18458.25      19215.49       541.49 o                         
   0  -3   7       9851.10       9958.89       246.43 o                         
   1  -3   7        194.18        245.88         4.91 o                         
   2  -3   7       1851.54       1850.85        23.75 o                         
   3  -3   7       4507.99       4505.91        73.99 o                         
   4  -3   7        735.50        780.25        12.01 o                         
   5  -3   7         83.47         85.56         2.37 o                         
   6  -3   7          0.54         -0.14         0.93 o                         
   7  -3   7        145.02        141.06         3.64 o                         
   8  -3   7         48.82         53.25         3.10 o                         
   9  -3   7         26.67         25.74         2.17 o                         
  10  -3   7          0.04          2.69         3.65 o                         
  11  -3   7          1.59          5.09         2.69 o                         
 -11  -2   7         60.45         57.32         4.43 o                         
 -10  -2   7        558.60        547.36         8.65 o                         
  -9  -2   7        616.47        615.84         9.36 o                         
  -8  -2   7         92.19         85.04         2.56 o                         
  -7  -2   7        252.89        259.43         4.42 o                         
  -6  -2   7         93.97         89.38         2.15 o                         
  -5  -2   7         64.50         68.34         1.76 o                         
  -4  -2   7        265.64        328.40         6.35 o                         
  -3  -2   7       2317.77       2341.07        30.08 o                         
  -2  -2   7        893.79        882.04        11.67 o                         
  -1  -2   7         46.10         48.59         1.31 o                         
   0  -2   7       4826.59       5209.23        76.77 o                         
   1  -2   7         31.63         47.07         1.27 o                         
   2  -2   7        483.69        522.23         7.08 o                         
   3  -2   7       5440.89       5322.97        75.59 o                         
   4  -2   7        177.43        185.58         4.30 o                         
   5  -2   7        338.20        360.72         6.22 o                         
   6  -2   7         42.40         51.57         2.20 o                         
   7  -2   7         13.91         21.75         3.58 o                         
   8  -2   7         46.67         47.64         3.91 o                         
   9  -2   7          0.04         -0.24         1.92 o                         
  10  -2   7         25.68         22.88         3.03 o                         
  11  -2   7          2.76          0.36         2.09 o                         
 -11  -1   7          4.89          5.60         1.43 o                         
 -10  -1   7         32.17         33.48         4.74 o                         
  -9  -1   7        157.00        155.59         3.54 o                         
  -8  -1   7        666.25        675.39         9.82 o                         
  -7  -1   7         55.60         53.84         1.90 o                         
  -6  -1   7        396.33        364.27         5.57 o                         
  -5  -1   7       2001.35       1999.80        25.97 o                         
  -4  -1   7       2309.90       2271.23        29.25 o                         
  -3  -1   7        314.36        307.54         5.01 o                         
  -2  -1   7        457.14        466.94         8.34 o                         
  -1  -1   7         74.48         70.30         1.60 o                         
   0  -1   7       2745.65       3083.45        43.86 o                         
   1  -1   7       2805.62       2868.80        36.54 o                         
   2  -1   7        868.13        952.67        12.56 o                         
   3  -1   7         13.26         32.19         1.99 o                         
   4  -1   7       2281.47       2326.32        33.65 o                         
   5  -1   7        703.06        724.21        13.20 o                         
   6  -1   7        128.93        117.08         4.15 o                         
   7  -1   7        220.93        236.21         5.98 o                         
   8  -1   7          1.50         -0.11         1.69 o                         
   9  -1   7          3.98          6.25         2.58 o                         
  10  -1   7          0.55          3.88         2.39 o                         
 -11   0   7          2.60          3.36         1.43 o                         
 -10   0   7         44.47         44.21         2.80 o                         
  -9   0   7        128.69        127.11         3.25 o                         
  -8   0   7         90.65         84.76         2.46 o                         
  -7   0   7          3.65          6.00         0.94 o                         
  -6   0   7          6.32         17.28         1.07 o                         
  -5   0   7        338.77        360.50         5.34 o                         
  -4   0   7       2393.26       2553.78        32.78 o                         
  -3   0   7        106.34        106.51         2.62 o                         
  -2   0   7        730.95        708.33        12.31 o                         
  -1   0   7        447.54        479.99         7.30 o                         
   0   0   7       1981.72       1837.54        23.58 o                         
   1   0   7        138.44        132.35         2.19 o                         
   2   0   7        641.77        684.71         9.21 o                         
   3   0   7       1299.57       1364.83        17.86 o                         
   4   0   7        321.21        317.03         4.81 o                         
   5   0   7       3459.00       3594.26        51.71 o                         
   6   0   7        573.00        572.81         9.50 o                         
   7   0   7          4.32         12.03         2.27 o                         
   8   0   7         72.32         77.54         4.73 o                         
   9   0   7         54.70         58.98         4.12 o                         
  10   0   7          0.12         -1.10         2.30 o                         
 -12   1   7         48.62         42.80         4.29 o                         
 -11   1   7        468.76        466.63         7.71 o                         
 -10   1   7        141.52        140.18         3.47 o                         
  -9   1   7         59.76         64.73         2.35 o                         
  -8   1   7        411.67        396.25         6.28 o                         
  -7   1   7         65.99         77.30         2.13 o                         
  -6   1   7        744.21        718.49        11.24 o                         
  -5   1   7        655.09        648.34        10.10 o                         
  -4   1   7          8.28         18.50         1.33 o                         
  -3   1   7         50.24         66.09         2.02 o                         
  -2   1   7       2085.09       2323.33        38.57 o                         
  -1   1   7          6.46          8.45         0.81 o                         
   0   1   7         58.46         57.40         1.28 o                         
   1   1   7        355.47        380.53         5.38 o                         
   2   1   7        115.37         94.22         1.87 o                         
   3   1   7        167.07        149.38         2.63 o                         
   4   1   7        511.58        516.56         7.38 o                         
   5   1   7         41.03         38.60         1.83 o                         
   6   1   7        253.46        243.64         4.93 o                         
   7   1   7        180.25        195.81         5.71 o                         
   8   1   7         50.29         58.48         3.83 o                         
   9   1   7        444.48        428.59        29.50 o                         
  10   1   7         38.02         31.40         3.41 o                         
 -12   2   7          4.98          3.15         1.82 o                         
 -11   2   7         69.64         67.55         3.89 o                         
 -10   2   7        320.06        325.43         6.54 o                         
  -9   2   7        403.41        411.50         6.63 o                         
  -8   2   7          9.57         10.83         1.67 o                         
  -7   2   7       1768.50       1777.07        26.28 o                         
  -6   2   7        317.57        290.99         5.25 o                         
  -5   2   7         55.49         61.37         2.02 o                         
  -4   2   7        141.88        114.82         2.53 o                         
  -3   2   7         40.82         36.27         1.33 o                         
  -2   2   7       4127.11       3908.39        55.65 o                         
  -1   2   7       3382.83       3391.64        55.76 o                         
   0   2   7       3536.69       3777.70        48.03 o                         
   1   2   7         42.94         46.06         1.24 o                         
   2   2   7          1.50          0.87         0.53 o                         
   3   2   7         96.66        108.63         2.50 o                         
   4   2   7        585.21        588.50         9.45 o                         
   5   2   7          3.42          3.32         1.06 o
[truncated: 565,381 more chars]
